# Supplementary material for: Comparative physiological and coexpression network analyses reveal the potential drought tolerance mechanism of peanut
Source: BMC Plant Biol. 2022 Sep 26;22:460. doi: 10.1186/s12870-022-03848-7 (PMC9511739; doi:10.1186/s12870-022-03848-7)
Supplement: Supplementary file 1 — Additional file 1. [file 12870_2022_3848_MOESM1_ESM.xlsx]

## Sheet: Sheet1
Supplementary Table S1: Base statistics analysis of two peanut varieties under drought stress and control
Samples	Clean reads	GC Content	≥Q30	Mapped Reads
DS-CK-1	25686803	0.457	0.9502	49,907,606 (97.15%)
DS-CK-2	27346799	0.4548	0.9535	53,256,380 (97.37%)
DS-CK-3	19779120	0.4556	0.9509	38,486,070 (97.29%)
DS-4h-1	31477321	0.4568	0.9513	61,335,820 (97.43%)
DS-4h-2	20559751	0.4515	0.9472	39,956,673 (97.17%)
DS-4h-3	21692628	0.4572	0.9515	42,297,791 (97.49%)
DS-8h-1	25418052	0.4561	0.9495	49,251,182 (96.88%)
DS-8h-2	27502417	0.4513	0.9489	53,325,280 (96.95%)
DS-8h-3	26137987	0.452	0.9529	50,882,977 (97.34%)
DS-24h-1	28512236	0.4575	0.9462	54,741,451 (96.00%)
DS-24h-2	22764076	0.4562	0.9533	44,187,336 (97.05%)
DS-24h-3	26064617	0.4596	0.9511	50,047,994 (96.01%)
DT-CK-1	23802107	0.4509	0.9508	46,340,088 (97.34%)
DT-CK-2	24052985	0.4562	0.9488	46,528,839 (96.72%)
DT-CK-3	22942994	0.4575	0.9528	44,028,113 (95.95%)
DT-4h-1	24103890	0.4564	0.9467	46,852,714 (97.19%)
DT-4h-2	27202151	0.4559	0.9507	52,759,796 (96.98%)
DT-4h-3	22892811	0.4537	0.9476	44,560,002 (97.32%)
DT-8h-1	24804881	0.4555	0.9514	48,183,820 (97.13%)
DT-8h-2	22663112	0.4537	0.9497	44,132,679 (97.37%)
DT-8h-3	23101956	0.4559	0.9493	44,972,257 (97.33%)
DT-24h-1	27418202	0.4576	0.9498	53,244,352 (97.10%)
DT-24h-2	28276031	0.4644	0.9501	53,426,425 (94.47%)
DT-24h-3	20372478	0.4528	0.9501	39,325,131 (96.52%)
