# Supplementary material for: Comparative physiological and coexpression network analyses reveal the potential drought tolerance mechanism of peanut
Source: BMC Plant Biol. 2022 Sep 26;22:460. doi: 10.1186/s12870-022-03848-7 (PMC9511739; doi:10.1186/s12870-022-03848-7)
Supplement: Supplementary file 2 — Additional file 2. [file 12870_2022_3848_MOESM2_ESM.xlsx]

## Sheet: DEGs for DS
Supplementary Table S2-1: Differentially expressed genes in DS under drought stress
Gene	DS-4h	DS-8h	DS-24h
arahy.new_10051	1.8873	2.30676	2.567
arahy.new_10073	-0.697367	-0.891131	-1.61489
arahy.new_1011	-2.35689	-2.46085	-2.61769
arahy.new_10125	-1.62463	-1.74706	-1.88964
arahy.new_10148	--	4.05394	4.40599
arahy.new_10162	1.49854	1.90477	2.09955
arahy.new_10180	-3.55477	-2.97402	-3.7312
arahy.new_10213	-1.58845	-1.33771	-0.826713
arahy.new_10238	-1.34075	-1.7114	-2.04975
arahy.new_10276	2.06387	2.17017	2.35869
arahy.new_1029	-0.851181	-0.765215	-1.37951
arahy.new_10291	-1.61402	-1.57835	-1.86512
arahy.new_10292	1.57403	1.81896	1.75329
arahy.new_10341	0.727203	0.145338	1.95035
arahy.new_10342	--	--	Inf
arahy.new_10402	--	--	6.12641
arahy.new_10423	7.21638	7.5023	7.49012
arahy.new_10432	1.92719	1.54407	0.688921
arahy.new_10442	-0.733484	-1.04502	-1.38118
arahy.new_10450	--	--	Inf
arahy.new_10454	3.21217	2.08985	4.25576
arahy.new_10458	--	--	4.32606
arahy.new_10485	-1.995	-1.52713	-1.84094
arahy.new_10514	-1.13318	-1.40372	-0.929942
arahy.new_10543	-1.60383	-3.54211	-2.19157
arahy.new_10553	-1.01487	-0.686953	-3.51785
arahy.new_10557	-1.58672	-1.79122	-2.72149
arahy.new_10575	1.99059	1.09457	2.84318
arahy.new_10580	-6.59213	-5.88808	--
arahy.new_10582	-3.16139	-2.72668	-4.98637
arahy.new_10589	-1.10474	-0.757251	-1.68046
arahy.new_10623	1.17144	0.665256	0.691418
arahy.new_10634	1.46434	1.31427	1.6454
arahy.new_10640	-0.357798	-0.859114	-3.08244
arahy.new_10661	-0.968571	-1.66249	-2.41279
arahy.new_10665	-1.8164	-2.38895	-1.88199
arahy.new_10676	0.0824149	1.04041	1.36486
arahy.new_10702	-3.4238	-3.46706	-4.68514
arahy.new_10726	-1.69133	-1.69477	-1.61939
arahy.new_10786	-1.03903	-1.60577	-1.28326
arahy.new_10790	--	--	8.14348
arahy.new_10796	--	1.51492	3.71839
arahy.new_10808	1.35443	1.22403	1.84412
arahy.new_10811	0.0989476	-0.177525	-1.79669
arahy.new_10849	-2.02733	-2.33597	-2.97173
arahy.new_10891	0.716316	0.756489	1.76521
arahy.new_10910	0.623462	0.523161	1.6371
arahy.new_11011	-1.58191	-1.18766	-1.92235
arahy.new_11030	-1.57672	-2.21962	--
arahy.new_11036	1.42028	1.62861	1.93745
arahy.new_11055	-0.463393	-1.07486	-0.547081
arahy.new_11179	-2.00436	-1.40741	-1.63963
arahy.new_11187	-1.75881	-1.72458	-1.81686
arahy.new_11193	-3.19244	-0.351174	-3.24928
arahy.new_11197	-0.6845	-0.991007	-1.59243
arahy.new_112	-5.09281	-3.97188	-5.8896
arahy.new_11219	-1.61605	-2.48169	-4.7225
arahy.new_11226	3.06333	3.4925	4.54344
arahy.new_11244	Inf	Inf	Inf
arahy.new_11295	-0.804708	-0.73203	-2.25245
arahy.new_11349	-1.32653	-0.388801	-0.886682
arahy.new_11352	-2.50767	-3.06253	-3.27966
arahy.new_11362	2.16263	2.22741	1.40003
arahy.new_11364	--	--	Inf
arahy.new_1138	-1.31421	-1.68839	-1.48836
arahy.new_11450	-0.0940865	-0.302225	-2.17749
arahy.new_11519	-0.252563	-0.361062	-1.25496
arahy.new_11547	-0.89671	-1.1259	-1.31657
arahy.new_11592	6.40596	6.68652	7.21145
arahy.new_11593	6.93291	6.88612	7.43066
arahy.new_11596	-0.820904	-0.77023	-2.87287
arahy.new_11612	-1.20556	-2.37651	-1.44372
arahy.new_11619	-1.63128	-2.15083	-1.43731
arahy.new_11638	-2.27627	-2.3843	--
arahy.new_11796	-1.16924	-1.38943	-1.095
arahy.new_11810	-2.00997	-1.96683	-2.65119
arahy.new_11817	-1.01932	-1.23755	-0.502828
arahy.new_11821	--	--	Inf
arahy.new_11896	--	--	5.03751
arahy.new_11897	-1.63138	0.283933	-0.502307
arahy.new_11922	-2.19508	-3.62677	-3.44501
arahy.new_11933	1.1939	1.06797	2.68894
arahy.new_11935	-2.07642	-2.03927	-1.38258
arahy.new_11969	0.170698	0.994794	1.85945
arahy.new_11974	-0.589012	-0.462998	-1.40203
arahy.new_11975	-1.35892	-1.41341	-0.76481
arahy.new_12035	--	--	Inf
arahy.new_12061	-0.482293	-3.71952	-1.17003
arahy.new_12072	--	--	Inf
arahy.new_12089	--	-6.30187	-6.22245
arahy.new_12093	-1.74061	-1.32077	-2.96189
arahy.new_12138	-0.88848	-0.72337	-2.11403
arahy.new_12161	1.73361	1.02326	1.14727
arahy.new_12205	-1.85739	-2.45553	-5.75614
arahy.new_12239	-1.12462	-1.12005	-1.74471
arahy.new_1225	-1.41255	-1.13482	-1.69911
arahy.new_12276	1.43079	1.55733	2.79277
arahy.new_1230	-4.2089	-6.29263	-6.47025
arahy.new_12316	1.19229	1.16359	0.717211
arahy.new_12330	-1.27854	-2.51169	-3.04681
arahy.new_12346	-1.20669	-1.30633	-2.5452
arahy.new_12385	1.29543	1.66763	0.356542
arahy.new_1239	-1.04282	-1.49449	-0.968319
arahy.new_12424	-2.48258	-3.47591	-1.97889
arahy.new_12462	1.47206	1.48134	1.41722
arahy.new_12479	1.03876	1.10344	2.072
arahy.new_12529	-0.850704	-2.08065	-2.47182
arahy.new_12538	-1.37095	-0.666674	-2.42327
arahy.new_12556	3.86123	4.77721	4.87496
arahy.new_12574	--	2.02299	--
arahy.new_12632	-1.66687	-1.01203	-0.93968
arahy.new_12663	-0.527398	-0.946836	-2.40779
arahy.new_12667	-0.651437	-1.06994	-1.78542
arahy.new_12680	-2.30578	-2.26491	-2.31101
arahy.new_12696	-2.49195	-2.74371	-3.02676
arahy.new_12719	--	1.79285	3.32632
arahy.new_12759	--	--	Inf
arahy.new_12805	-1.47981	-1.17329	-1.80487
arahy.new_12817	2.18615	--	--
arahy.new_12818	-0.0291942	-0.595108	-2.56424
arahy.new_12841	-0.851985	-1.10505	-1.49602
arahy.new_129	-1.2142	-1.22735	-1.72195
arahy.new_12907	-1.72684	-1.74268	-1.78611
arahy.new_12917	1.13441	1.58909	1.74639
arahy.new_12929	-0.69135	-0.734928	-1.19784
arahy.new_12939	--	--	-1.35585
arahy.new_12943	-1.50351	-3.59894	-5.36884
arahy.new_1297	-0.0805044	0.912769	1.80283
arahy.new_13076	-0.769875	-0.732437	-1.95089
arahy.new_13080	-1.85531	-2.98417	-3.13329
arahy.new_13087	0.866024	1.68202	0.699028
arahy.new_13091	-1.0489	-1.6005	-2.29116
arahy.new_13101	--	2.24585	--
arahy.new_13102	-1.01122	-1.12038	-2.37092
arahy.new_13126	-1.39067	-1.35922	-1.48285
arahy.new_13174	0.797847	1.04873	0.51816
arahy.new_13202	-3.5207	-3.1832	-6.9681
arahy.new_13216	1.55769	2.39583	3.91321
arahy.new_13286	-3.02398	-2.84407	-2.81927
arahy.new_13312	-3.91684	-4.35975	--
arahy.new_13323	1.0343	0.0452172	0.581381
arahy.new_13342	-3.46864	-2.811	-2.73163
arahy.new_13346	-0.810358	-1.12688	-0.899895
arahy.new_13353	--	--	2.22926
arahy.new_13422	-0.425692	-0.588353	-1.93838
arahy.new_13426	1.32032	2.1535	1.5914
arahy.new_13440	2.20782	2.27379	1.90698
arahy.new_13442	0.822789	0.95382	1.12843
arahy.new_13444	1.2539	1.23059	1.84435
arahy.new_13452	-3.3139	-3.14304	--
arahy.new_13517	3.23102	3.35611	4.19254
arahy.new_13555	-1.74136	-2.483	-3.2669
arahy.new_13595	0.105875	-0.945421	-2.18097
arahy.new_13609	-2.09864	-1.31334	-1.2262
arahy.new_13612	1.82117	1.52631	1.93218
arahy.new_13633	1.22909	1.18973	1.73681
arahy.new_13634	6.05263	7.01785	--
arahy.new_13660	-2.46418	-2.97154	-3.06332
arahy.new_13690	-0.469004	-1.10045	-2.2928
arahy.new_13747	-1.73579	-3.43865	-2.70483
arahy.new_13767	-1.29575	-1.42027	-1.56792
arahy.new_13778	-1.07183	-1.81258	-2.07094
arahy.new_13783	-0.701629	-1.84055	-0.993112
arahy.new_13824	-1.27524	-0.997573	-1.77209
arahy.new_13827	2.23101	2.63331	2.46553
arahy.new_13833	-0.622658	-0.73133	-1.37414
arahy.new_13847	--	--	-5.98578
arahy.new_13868	-4.13667	-5.67358	-7.10154
arahy.new_13910	--	--	Inf
arahy.new_13949	3.14353	2.47777	4.63616
arahy.new_1395	--	--	2.99192
arahy.new_13954	-4.51709	-6.87019	-4.56977
arahy.new_13959	-2.06516	-2.24736	-2.0508
arahy.new_13975	0.575547	-0.321963	-1.57076
arahy.new_13979	-1.06842	-0.710191	-1.71232
arahy.new_14000	-1.56872	--	--
arahy.new_14012	-1.89231	-2.71377	-4.05641
arahy.new_14072	-4.19497	-3.49869	-6.9993
arahy.new_1409	0.362998	1.26486	-0.300733
arahy.new_14161	2.81959	4.03054	4.54403
arahy.new_14180	-1.17081	-0.524196	-0.477597
arahy.new_14189	-2.28606	-2.69893	-2.53328
arahy.new_14233	-1.05966	-1.74527	-1.22226
arahy.new_14237	1.38894	0.321863	0.09669
arahy.new_14312	-0.778543	-1.09426	-0.593285
arahy.new_1432	--	6.32417	9.06385
arahy.new_14384	--	--	Inf
arahy.new_14391	-1.0798	-1.08888	-1.51357
arahy.new_144	-3.19999	-4.80696	-6.19891
arahy.new_14404	-0.943727	-1.15551	-1.56772
arahy.new_14411	-1.57082	-0.948953	--
arahy.new_14421	-0.504625	-0.855467	-1.4517
arahy.new_14431	1.15924	1.5786	1.75061
arahy.new_1445	-3.16819	-3.82864	-3.73153
arahy.new_14488	-0.828982	-1.09311	-1.07447
arahy.new_14510	-0.512483	-0.520938	-1.02809
arahy.new_14580	-1.3434	-1.38724	-2.40953
arahy.new_14612	0.486089	0.648896	1.2777
arahy.new_14645	-0.766446	-0.587633	-1.37492
arahy.new_14657	-0.66103	-0.81636	-1.70139
arahy.new_14682	-1.19486	-0.585185	-0.722306
arahy.new_14699	-1.11908	-1.0587	-0.691856
arahy.new_14717	0.72969	0.880586	1.69151
arahy.new_1472	-1.91603	-1.93189	-1.235
arahy.new_14722	-1.77027	-1.62552	-3.14344
arahy.new_14732	--	--	Inf
arahy.new_14766	1.82036	2.00173	2.16335
arahy.new_14823	-1.00652	-0.877656	-2.44443
arahy.new_14829	1.15188	1.50238	2.53603
arahy.new_1487	-0.422152	0.0368083	1.05725
arahy.new_14899	-0.846544	-1.15594	-0.933261
arahy.new_14909	1.21489	1.16246	1.64036
arahy.new_14935	--	--	3.50186
arahy.new_14937	-0.527012	-0.685794	-2.1845
arahy.new_14941	-2.07362	-2.47502	-2.60084
arahy.new_14999	0.646892	0.536323	1.6923
arahy.new_15004	-1.72107	4.82059	4.66408
arahy.new_15006	-0.983382	-1.01711	-1.60265
arahy.new_15033	1.05202	1.42101	0.929785
arahy.new_15037	0.676845	0.268844	1.7648
arahy.new_15043	1.93224	2.0301	1.94186
arahy.new_15061	1.22397	1.0465	1.95756
arahy.new_15113	--	--	Inf
arahy.new_15133	--	--	Inf
arahy.new_15143	1.90356	2.33085	2.44685
arahy.new_15146	-3.6305	-3.09203	-3.55342
arahy.new_15163	2.07445	1.58247	2.73121
arahy.new_15217	-1.99331	-2.67032	-2.87481
arahy.new_15225	0.0945229	-0.28335	-2.19736
arahy.new_15247	-1.41572	-1.35115	-2.08463
arahy.new_15262	--	1.38735	1.90764
arahy.new_15265	-1.11471	-0.663764	-2.0737
arahy.new_15309	-2.28172	-3.19234	-3.19533
arahy.new_15330	1.54245	0.525911	2.6038
arahy.new_15334	-0.800104	-0.313025	-1.11096
arahy.new_15335	--	--	4.98014
arahy.new_15336	--	--	3.60337
arahy.new_15343	-1.20776	-0.853116	-1.1433
arahy.new_15346	-1.97828	-1.52857	-2.66105
arahy.new_15367	--	--	7.08831
arahy.new_15388	-2.77525	-3.35701	-3.69196
arahy.new_15395	-1.2538	-0.900978	-1.78948
arahy.new_15445	-2.7749	-3.2549	-2.46889
arahy.new_15499	-0.962376	-4.07246	-2.46615
arahy.new_1550	-1.52181	-1.44043	-2.3179
arahy.new_1551	-2.33358	-2.66656	-4.44688
arahy.new_15516	-0.978409	-1.13063	-1.29234
arahy.new_15545	1.81416	1.67725	1.86657
arahy.new_15557	-1.04589	-1.00069	-2.38188
arahy.new_15569	-0.967204	-1.62946	-2.25974
arahy.new_15592	-0.0372276	-0.99507	-1.73657
arahy.new_15596	1.49198	1.7403	2.42203
arahy.new_15641	-1.68618	-2.27483	-2.12216
arahy.new_15655	3.02888	3.02965	3.28026
arahy.new_15675	-2.26228	-7.22345	-4.00565
arahy.new_15702	-0.635605	-0.735853	-1.60523
arahy.new_15708	2.3143	--	--
arahy.new_15728	2.39152	1.68893	0.650721
arahy.new_15764	--	--	5.01558
arahy.new_15797	-0.736335	0.0465355	-1.45394
arahy.new_15808	-2.38269	-0.942627	-0.00779679
arahy.new_15865	1.3738	1.43433	1.84687
arahy.new_15875	--	--	3.53894
arahy.new_15882	5.85261	7.53927	11.0286
arahy.new_15968	--	Inf	Inf
arahy.new_16120	4.08375	3.92048	4.40536
arahy.new_16164	1.95915	1.46024	1.42435
arahy.new_16169	--	--	3.95506
arahy.new_16170	0.644751	1.07028	0.956588
arahy.new_16177	-0.705729	-0.713701	-2.14809
arahy.new_16201	-0.815366	-2.56656	--
arahy.new_16229	-1.74599	-1.81636	-1.17729
arahy.new_1623	--	2.68592	--
arahy.new_16231	--	2.58843	2.32285
arahy.new_16237	--	--	2.28063
arahy.new_16264	--	--	Inf
arahy.new_16277	-3.09521	-2.84685	-3.21655
arahy.new_16342	10.3361	9.85558	10.4447
arahy.new_16356	1.41936	1.20443	1.38181
arahy.new_16376	--	2.45176	4.94052
arahy.new_16394	-1.30548	-1.47151	-1.18017
arahy.new_16418	-0.927757	-1.59513	-1.80904
arahy.new_1643	--	2.10594	2.88152
arahy.new_16431	1.0579	0.78684	0.294554
arahy.new_16440	3.04082	3.46809	4.87734
arahy.new_16451	-5.25754	-5.42809	-6.66862
arahy.new_16459	1.83693	1.26646	2.00771
arahy.new_16472	-2.61924	-0.862944	-1.79826
arahy.new_16528	-1.60078	-1.719	-2.68835
arahy.new_16532	2.55157	3.09201	3.13405
arahy.new_16559	3.42893	2.39601	4.51334
arahy.new_1657	-1.55761	-1.67321	-2.59157
arahy.new_16610	1.10524	0.732523	1.05555
arahy.new_16643	-0.847989	-1.40076	-2.46072
arahy.new_16644	-2.49995	-2.00379	-3.07241
arahy.new_16647	Inf	Inf	Inf
arahy.new_16677	-1.96418	-2.57306	-2.10176
arahy.new_16682	-2.26599	-3.44232	-3.42256
arahy.new_16698	-0.689978	-0.510478	-1.32456
arahy.new_16705	3.17511	3.59825	5.63036
arahy.new_1674	-0.812474	-1.63955	-0.0392964
arahy.new_1675	-0.867237	-1.62778	-0.137741
arahy.new_16770	-0.570296	-0.763112	1.48388
arahy.new_16794	-1.08184	-1.65452	-2.34941
arahy.new_16880	-0.753154	-1.51379	1.18684
arahy.new_16892	-1.08237	-0.799655	-1.48398
arahy.new_16893	0.0672169	0.274088	1.44863
arahy.new_1693	0.599217	0.751714	1.56834
arahy.new_16935	1.89414	2.45112	3.69555
arahy.new_16964	--	Inf	Inf
arahy.new_16982	-1.47071	-3.90548	--
arahy.new_17040	-0.939942	-1.3202	-0.827252
arahy.new_17043	2.97083	2.92791	1.71785
arahy.new_17089	2.1286	2.3326	1.54538
arahy.new_17118	-1.3746	-1.67265	-1.44695
arahy.new_17191	0.512408	-0.372901	-1.42984
arahy.new_1720	-2.39268	-2.92141	-2.66382
arahy.new_17277	-2.11106	-2.62555	-1.86008
arahy.new_17298	-0.404516	-0.531533	-1.73776
arahy.new_17312	-1.65249	-3.25769	-2.61894
arahy.new_17322	-2.22469	-1.40074	-2.90655
arahy.new_17339	--	Inf	Inf
arahy.new_17353	0.916304	1.91545	1.79091
arahy.new_17368	-1.25067	-1.5936	-2.09232
arahy.new_17377	0.90011	1.02337	0.728255
arahy.new_17427	-0.979577	-2.67005	-1.63267
arahy.new_17516	2.06517	1.81621	1.48979
arahy.new_17570	-0.803587	-0.854107	-2.27839
arahy.new_17574	-1.16677	-0.511438	-1.9623
arahy.new_17575	-0.387351	-0.455213	-1.82838
arahy.new_17576	-0.673937	-0.588537	-2.77944
arahy.new_17616	-1.12639	-0.719305	-1.19743
arahy.new_17645	-1.81363	-1.14103	0.0576722
arahy.new_17688	--	6.24024	6.72788
arahy.new_17738	3.35198	3.58044	--
arahy.new_1774	-0.604869	-0.774572	-1.16384
arahy.new_17745	-1.08852	-1.02549	-0.493636
arahy.new_17795	-3.11048	-3.78428	-4.09411
arahy.new_17817	1.74183	0.611653	1.91798
arahy.new_17819	2.45175	1.91885	--
arahy.new_17877	-1.94554	-1.32938	-1.1848
arahy.new_17892	-1.40562	-3.16074	-3.32887
arahy.new_17924	0.887266	1.13817	1.00851
arahy.new_17966	-0.671195	-0.976955	-1.5764
arahy.new_17992	--	2.52322	2.65047
arahy.new_18	-0.645635	-1.14077	-0.364251
arahy.new_18005	1.69744	1.3656	0.678319
arahy.new_18011	1.04405	1.03627	0.216321
arahy.new_18050	-2.51868	-3.82563	-2.91945
arahy.new_18064	0.617237	0.934949	1.09503
arahy.new_18065	-1.47085	-1.9028	-2.05573
arahy.new_18094	2.08342	1.41704	1.49379
arahy.new_18113	-1.04025	-0.945144	-1.63517
arahy.new_18125	-4.46505	-5.53227	-6.96946
arahy.new_18140	-2.16118	-2.017	-2.40732
arahy.new_18187	-0.429297	0.0289816	-3.1876
arahy.new_18204	-2.56669	-2.07932	-1.63522
arahy.new_18213	--	-1.37845	-1.37937
arahy.new_18298	0.0660715	-1.09712	-1.67127
arahy.new_18304	-1.59436	-2.01678	-2.26092
arahy.new_18328	-1.41818	-1.00791	-1.46624
arahy.new_18352	-0.652443	-1.05205	-0.822861
arahy.new_18407	0.913489	1.17113	1.40602
arahy.new_18446	-3.65556	-4.92138	-3.82236
arahy.new_18473	--	6.73079	9.28286
arahy.new_18485	-1.29367	-1.2997	-1.35936
arahy.new_18486	-1.38959	-0.45165	-1.95302
arahy.new_18499	0.309893	-0.918038	-2.14993
arahy.new_18537	--	2.527	3.47941
arahy.new_18557	1.517	2.83487	2.96225
arahy.new_18582	-2.36613	-2.30934	-3.37736
arahy.new_18598	1.78692	1.69127	0.756824
arahy.new_18608	1.22391	1.13648	0.75299
arahy.new_18646	--	3.71141	3.33002
arahy.new_1866	--	Inf	--
arahy.new_18820	2.34343	2.82902	4.87905
arahy.new_18821	-0.904578	-1.2257	-1.85233
arahy.new_18830	--	Inf	Inf
arahy.new_1884	--	Inf	--
arahy.new_18860	-1.007	-0.813945	-1.41053
arahy.new_18952	0.135053	0.669895	1.76293
arahy.new_18984	--	--	2.77015
arahy.new_19011	0.432096	0.463802	1.70742
arahy.new_19026	0.88496	1.25543	2.04487
arahy.new_19116	1.6988	2.07464	1.00559
arahy.new_19158	-1.21759	-0.458775	-2.26559
arahy.new_19165	--	--	5.43486
arahy.new_19166	1.13025	2.79934	3.03669
arahy.new_19184	--	--	Inf
arahy.new_19185	--	--	3.2446
arahy.new_19193	--	Inf	Inf
arahy.new_19207	1.15459	0.638458	1.57565
arahy.new_19209	2.47675	2.70404	3.75059
arahy.new_19240	1.09241	1.25697	0.743594
arahy.new_19252	--	--	Inf
arahy.new_19258	--	--	Inf
arahy.new_19267	-0.401974	-1.34798	-2.86354
arahy.new_19281	-1.28768	-2.66364	-2.59594
arahy.new_19291	--	Inf	Inf
arahy.new_19302	-6.04359	-0.554986	-0.592924
arahy.new_19312	-0.862081	-1.70479	-3.45613
arahy.new_19326	--	--	Inf
arahy.new_19342	4.72413	4.95985	4.50784
arahy.new_19351	--	--	Inf
arahy.new_19356	-1.54464	-1.89486	-2.47747
arahy.new_19363	--	Inf	Inf
arahy.new_19369	-4.11787	-3.25682	-5.41194
arahy.new_19377	-1.80908	-3.91211	-6.82348
arahy.new_19386	-2.95456	-3.92536	-3.21462
arahy.new_19427	-3.16547	-4.06761	-5.56405
arahy.new_19479	--	--	Inf
arahy.new_19483	--	--	Inf
arahy.new_19488	--	Inf	Inf
arahy.new_19492	-0.708004	-0.779304	-2.41382
arahy.new_19497	6.07023	6.40308	5.90203
arahy.new_19510	-0.985528	-1.01489	-1.98601
arahy.new_19527	-1.17232	-0.85028	-2.56507
arahy.new_19532	--	--	Inf
arahy.new_19533	--	Inf	Inf
arahy.new_19534	1.36645	1.55739	2.99007
arahy.new_19554	-1.59734	-1.68062	-2.1372
arahy.new_19592	-1.42777	-0.998442	-1.58009
arahy.new_19597	--	Inf	Inf
arahy.new_19615	-1.76157	-2.39094	-0.642852
arahy.new_19628	-1.11329	-0.858386	-2.71158
arahy.new_19642	--	--	Inf
arahy.new_19659	-0.935823	-0.686854	-1.84574
arahy.new_19669	-2.84576	-2.88553	-4.32956
arahy.new_19675	3.33699	2.78747	3.92509
arahy.new_19676	-1.38942	-0.916265	-2.10412
arahy.new_19688	-1.58529	-2.13204	-3.24758
arahy.new_19703	--	--	3.50197
arahy.new_19752	-0.558495	-0.42702	-1.75079
arahy.new_1977	-0.600891	-0.931024	-1.15423
arahy.new_19807	-2.68854	-1.83337	-1.72412
arahy.new_19817	--	--	Inf
arahy.new_19826	1.52909	2.06554	3.135
arahy.new_19847	--	--	Inf
arahy.new_19854	-1.92031	-3.60489	-4.0937
arahy.new_19868	--	--	2.92351
arahy.new_19869	--	Inf	Inf
arahy.new_19882	0.252391	-0.270378	-2.29311
arahy.new_19915	-1.72733	-2.73761	-2.81807
arahy.new_19920	-1.00897	-0.487398	-1.62722
arahy.new_19934	-2.45339	-1.89623	-4.47282
arahy.new_19983	--	--	Inf
arahy.new_20023	-1.49295	-1.27513	-2.82532
arahy.new_20026	-0.46569	-0.503405	-2.35249
arahy.new_2004	-0.721471	-1.16958	-1.98351
arahy.new_20062	-3.56038	-0.505815	-3.21547
arahy.new_20077	-2.04527	-1.8932	-2.63184
arahy.new_20078	6.34345	6.95927	2.85469
arahy.new_20080	-0.501061	-0.792185	-2.68859
arahy.new_20084	--	--	Inf
arahy.new_20093	--	2.3962	2.6927
arahy.new_20097	--	Inf	Inf
arahy.new_20105	-1.40817	-1.70123	-1.50231
arahy.new_20110	-3.03405	-3.94412	-2.50512
arahy.new_20142	--	3.94287	5.33974
arahy.new_20147	-0.894628	-1.65567	-1.77861
arahy.new_20155	0.754543	0.824427	1.80286
arahy.new_20180	-1.74009	-2.86433	-2.76062
arahy.new_20181	-3.67885	-4.269	-5.5744
arahy.new_20223	-1.61815	-2.11006	-2.69983
arahy.new_20234	0.173181	0.488357	1.29422
arahy.new_20243	--	4.69809	5.26657
arahy.new_20256	-1.33441	-1.72201	-1.65223
arahy.new_20257	-0.273572	-0.761097	-2.19184
arahy.new_20260	0.578881	0.350951	1.4385
arahy.new_20274	-0.763746	-0.805567	-1.08702
arahy.new_20286	1.05197	0.797406	0.818481
arahy.new_20298	6.49131	--	--
arahy.new_20312	-0.700894	-1.01981	-0.552139
arahy.new_2041	0.642083	0.855662	1.19844
arahy.new_20420	--	--	8.10928
arahy.new_20430	-0.0528044	0.541319	1.27847
arahy.new_20435	-1.6927	-1.88271	-0.759504
arahy.new_2045	--	--	4.40682
arahy.new_20470	--	-6.16121	--
arahy.new_20471	-4.04114	-5.62067	-7.35579
arahy.new_20491	-2.5341	--	-3.80057
arahy.new_20513	-0.486603	-1.13909	-2.10379
arahy.new_20534	--	0.555563	2.77174
arahy.new_20572	-3.20942	-2.38657	-3.28464
arahy.new_20574	1.42443	1.20517	2.19007
arahy.new_20606	-0.853749	-1.16246	-0.0677345
arahy.new_20639	1.01173	0.875812	2.48137
arahy.new_20648	-1.89417	-1.69963	-1.92922
arahy.new_20725	0.348985	1.08228	0.669244
arahy.new_20741	-0.855559	-1.06099	-1.09246
arahy.new_20793	-1.78758	-1.26636	-2.02283
arahy.new_20811	-2.2786	-3.01746	-3.59366
arahy.new_20858	-1.14901	-1.42924	-2.13332
arahy.new_20859	-1.3143	-0.935596	-2.05701
arahy.new_20872	-1.15514	-0.962916	-2.0647
arahy.new_20883	2.22983	--	--
arahy.new_20898	-2.97538	-1.35071	-3.95354
arahy.new_2090	-2.85268	-1.55403	-2.77431
arahy.new_2093	-1.13012	-0.626856	-0.628721
arahy.new_20956	1.54866	2.46035	3.50606
arahy.new_21018	1.90103	1.67805	--
arahy.new_21033	-1.97394	-1.66791	-1.06294
arahy.new_21034	-2.09179	-1.33855	-1.14111
arahy.new_21053	-1.14871	-0.843173	-1.50589
arahy.new_21055	-3.13532	-3.99538	-5.12671
arahy.new_21064	-2.3083	-2.13019	-4.22195
arahy.new_21088	-2.91289	-3.53639	-2.54256
arahy.new_21104	--	3.59223	4.36398
arahy.new_21132	-1.90811	-3.80646	-2.76728
arahy.new_21152	-0.970868	-0.913666	-3.09504
arahy.new_21160	1.24713	1.53171	1.32517
arahy.new_21162	--	--	4.60502
arahy.new_21176	-1.99579	-2.16637	-3.6271
arahy.new_21189	--	--	2.14331
arahy.new_21199	-2.7157	-3.3589	-3.03384
arahy.new_21203	1.54724	1.32516	2.41317
arahy.new_21244	-1.31966	-1.34444	-1.6148
arahy.new_21248	-0.994366	-1.39001	-1.4667
arahy.new_21275	3.95851	3.15281	--
arahy.new_21278	-1.96492	-2.78286	-3.1256
arahy.new_2142	--	--	Inf
arahy.new_21438	-1.38634	-1.56837	-2.744
arahy.new_21505	-0.722092	-1.55802	-1.23691
arahy.new_21585	-1.21166	-0.988645	-1.78045
arahy.new_21589	--	2.16308	1.27014
arahy.new_216	-2.17283	-3.11339	--
arahy.new_21632	1.96008	2.01634	1.2066
arahy.new_21633	4.2664	4.29965	3.92952
arahy.new_21641	-0.42201	-0.873886	-1.15436
arahy.new_21717	2.14128	2.22529	1.34069
arahy.new_21725	-3.39329	-2.90683	-5.33554
arahy.new_21729	1.20602	1.92171	2.50467
arahy.new_21753	0.567027	-3.49893	0.211403
arahy.new_2177	-2.32974	-3.27798	-3.34745
arahy.new_21847	5.24814	4.65146	--
arahy.new_21879	-0.848119	-0.642774	-2.31869
arahy.new_21902	-0.349816	-0.749172	-2.49284
arahy.new_21903	-2.36092	-5.24769	-5.56045
arahy.new_21925	-2.21856	-0.712072	-1.14113
arahy.new_21931	--	4.67851	6.4107
arahy.new_21932	1.09692	0.64702	0.33289
arahy.new_21937	-1.40812	-1.20115	-1.71343
arahy.new_21940	-1.05398	-1.95495	-0.920353
arahy.new_2195	0.786614	0.57251	1.46485
arahy.new_21957	--	--	Inf
arahy.new_21996	0.603167	0.877077	1.78389
arahy.new_22013	0.218624	0.70984	1.87388
arahy.new_22017	--	1.09699	2.46972
arahy.new_22065	-1.40848	-1.62099	0.950814
arahy.new_22078	-2.05844	-1.25555	-2.40603
arahy.new_22113	-1.47338	-1.53776	-2.1903
arahy.new_22202	-0.313213	-0.6078	-1.16287
arahy.new_22214	1.62234	1.22653	1.50495
arahy.new_22234	2.21206	--	--
arahy.new_22299	--	--	Inf
arahy.new_22305	-0.916451	-0.952546	-2.89004
arahy.new_22332	-1.29116	-1.36082	-1.61531
arahy.new_22360	-0.369662	-0.871401	-1.02777
arahy.new_22385	1.89021	--	--
arahy.new_22424	1.01034	1.2086	0.928399
arahy.new_2275	--	--	2.2265
arahy.new_228	-2.15503	-3.14196	-2.40136
arahy.new_2282	--	3.97179	--
arahy.new_2288	--	-0.689085	-5.68581
arahy.new_2297	-1.8395	-1.64575	-2.16666
arahy.new_2328	-1.00566	-1.2671	-2.92158
arahy.new_2334	7.85492	7.14764	7.40788
arahy.new_2407	0.794606	0.330217	1.23547
arahy.new_2412	-0.598937	-0.76112	-1.22366
arahy.new_2466	-0.0756604	-0.159244	-1.44213
arahy.new_2475	-4.65438	-5.04498	-2.04482
arahy.new_2476	-1.32476	-0.896511	-1.38387
arahy.new_2518	-1.58895	-1.76928	-4.11718
arahy.new_252	5.18896	5.86848	8.88133
arahy.new_2522	-1.26533	-0.465488	-0.579545
arahy.new_2529	6.18016	6.4923	7.21891
arahy.new_2537	--	Inf	Inf
arahy.new_2543	1.26976	1.53817	2.04076
arahy.new_2544	1.89977	1.00166	1.45096
arahy.new_256	--	2.06365	--
arahy.new_2578	1.93628	0.947936	-0.917035
arahy.new_2581	-6.49645	--	--
arahy.new_2590	0.0695644	-0.775842	-1.99165
arahy.new_2596	-5.16021	-7.20209	-5.15855
arahy.new_2599	-1.53236	-1.52016	-2.1996
arahy.new_260	0.266011	0.981979	2.6245
arahy.new_2607	-1.02373	-0.671511	-1.24683
arahy.new_2619	3.91613	4.00426	--
arahy.new_2628	-1.54093	-1.85492	-1.57881
arahy.new_2642	-7.15648	-5.29564	-6.68708
arahy.new_2645	-1.44006	-1.79075	-1.2238
arahy.new_2697	-1.59268	-2.15462	-4.74334
arahy.new_270	-0.749108	-0.709185	-1.70867
arahy.new_2734	0.237936	0.621123	1.48809
arahy.new_275	1.39094	1.66356	1.83544
arahy.new_2805	-0.976187	-1.02489	-2.84999
arahy.new_2833	1.29577	0.856119	1.55456
arahy.new_2838	1.07367	0.784346	1.03804
arahy.new_2845	--	--	3.0735
arahy.new_2847	--	1.29104	2.54985
arahy.new_2867	1.51096	1.37155	1.89191
arahy.new_2870	-0.759194	-1.33966	-1.35382
arahy.new_2871	-2.00472	-1.41873	-1.22167
arahy.new_2874	-0.604244	-1.9858	-4.08472
arahy.new_2875	0.0976001	-5.026	--
arahy.new_2882	-1.80701	-2.05953	-3.02976
arahy.new_294	1.74485	1.03908	1.14338
arahy.new_2973	-3.09334	-3.5764	-7.32786
arahy.new_2989	-1.30635	-1.08436	-1.51611
arahy.new_3026	6.27143	6.64969	6.21632
arahy.new_3050	-4.38104	-5.71008	-4.41763
arahy.new_3051	-1.19888	-1.67556	-2.84229
arahy.new_3123	-2.6435	-0.820311	-0.676377
arahy.new_3130	4.94839	5.37263	6.14375
arahy.new_3184	-1.55706	-1.22905	-1.16845
arahy.new_3194	-1.32371	-1.15507	-2.18715
arahy.new_3214	4.19769	5.44571	6.52621
arahy.new_322	-0.353188	-1.20592	-1.52904
arahy.new_3238	1.23748	1.41092	2.28127
arahy.new_3272	4.03337	4.56876	5.55024
arahy.new_3349	--	--	Inf
arahy.new_3350	--	--	7.99795
arahy.new_3352	1.05289	1.08106	1.00731
arahy.new_3364	-1.36518	-1.34163	-1.60578
arahy.new_3365	-1.65668	-0.686973	-0.785169
arahy.new_3392	-1.64151	-1.70514	-0.863442
arahy.new_341	2.34341	1.34046	1.50522
arahy.new_348	-0.0802262	-0.150152	-1.89606
arahy.new_3512	-2.13448	-1.79441	-3.18029
arahy.new_3516	-5.86906	-2.21285	-1.2922
arahy.new_3546	-0.57116	-1.23622	-0.743398
arahy.new_3557	-1.28287	-1.18865	-1.86337
arahy.new_3668	--	-2.02449	-2.61518
arahy.new_3684	-0.6919	-2.50796	-1.1528
arahy.new_3695	4.13648	4.22829	4.59408
arahy.new_3723	-1.82871	-2.49007	-2.63478
arahy.new_3731	2.16437	1.29432	0.491384
arahy.new_3737	1.45895	0.996794	0.897948
arahy.new_3739	--	--	Inf
arahy.new_3752	-0.954459	-0.77363	-1.26951
arahy.new_3818	0.92126	1.00654	0.566982
arahy.new_3832	-0.297829	0.387108	1.84527
arahy.new_3847	-8.08477	-10.6946	-10.5665
arahy.new_3868	1.35048	1.5407	1.6674
arahy.new_3925	-0.776612	-0.553331	-2.20031
arahy.new_3942	-4.61296	--	-0.305845
arahy.new_3978	-0.816601	-0.85053	-1.15519
arahy.new_4001	0.840266	1.83571	0.537841
arahy.new_4038	-1.65386	-2.42395	-1.84036
arahy.new_4043	-1.77462	-0.496965	--
arahy.new_4071	-1.23192	-1.41201	-3.42104
arahy.new_4102	-1.18308	-1.39423	-1.3436
arahy.new_4103	0.957676	0.362036	2.01492
arahy.new_4105	-2.35797	-1.77638	-1.86464
arahy.new_4118	-1.65611	-1.51112	-1.51102
arahy.new_4120	-1.21677	-0.799313	-2.4223
arahy.new_4127	-3.63213	-3.65028	-2.63757
arahy.new_414	-0.714774	-0.866215	-1.77187
arahy.new_4163	-1.53658	-3.97191	-3.22729
arahy.new_4177	1.11663	2.34945	2.92372
arahy.new_4209	3.14173	0.719104	1.2437
arahy.new_4216	-0.93276	-1.3209	-0.604334
arahy.new_4283	--	--	Inf
arahy.new_4359	1.25942	1.46337	2.9572
arahy.new_44	-1.80837	-1.25243	-0.533307
arahy.new_4409	-0.558183	-1.3224	-1.75937
arahy.new_4425	-2.8623	-4.16381	-4.75077
arahy.new_4428	0.985902	0.645865	1.39973
arahy.new_4434	0.542498	0.750167	1.62929
arahy.new_4437	0.833833	0.894204	2.08531
arahy.new_4459	-0.773244	-0.749459	-2.43587
arahy.new_4463	-0.564538	-0.693898	-3.50119
arahy.new_4501	-0.219893	-1.20766	-0.618376
arahy.new_454	1.24266	1.30243	1.08378
arahy.new_4564	-1.54986	-1.37232	-2.70158
arahy.new_4568	1.21461	1.1692	1.40513
arahy.new_4574	2.44782	2.08356	2.11215
arahy.new_4584	-0.318391	-1.66174	-0.921706
arahy.new_4596	1.06922	1.49173	1.4844
arahy.new_4643	-0.0843855	-1.22311	-2.39435
arahy.new_4684	-3.19551	-2.54685	-2.02308
arahy.new_4735	-0.763393	-1.1421	-2.62694
arahy.new_4736	-1.84233	-3.19866	--
arahy.new_4738	--	--	Inf
arahy.new_4751	-1.27178	-1.03309	0.0748842
arahy.new_4753	-2.70789	-2.44766	-2.74702
arahy.new_4771	-1.24394	-1.22971	-2.49573
arahy.new_4785	-1.3338	-0.82638	-1.23606
arahy.new_4794	1.6649	0.800545	2.55811
arahy.new_4797	10.7327	10.9245	11.1931
arahy.new_4823	-1.03615	-1.29283	-1.79713
arahy.new_4825	-2.67971	-1.82594	-4.32849
arahy.new_4863	-2.87792	-2.41093	-3.4509
arahy.new_4864	-5.00284	-4.03303	--
arahy.new_4870	-1.45867	-2.6415	-4.91513
arahy.new_4881	-1.62977	-2.18871	-2.28856
arahy.new_4890	-1.25706	-1.17748	-1.34731
arahy.new_496	2.4291	2.50647	1.34148
arahy.new_4981	-1.31064	-0.752048	-2.74532
arahy.new_4989	2.6991	1.50921	2.00067
arahy.new_5017	1.4443	1.56632	0.989645
arahy.new_502	1.55764	1.23202	1.52455
arahy.new_5025	-0.382335	-0.517003	-1.43299
arahy.new_5032	3.67043	4.01721	2.05844
arahy.new_5033	-2.33161	-2.48568	-2.83229
arahy.new_5035	-1.60799	-1.14066	-1.38899
arahy.new_5060	--	--	Inf
arahy.new_5063	1.09702	0.660342	1.06254
arahy.new_5064	-4.40926	-2.77752	--
arahy.new_5065	-3.47542	-4.82864	-5.89179
arahy.new_5078	--	--	6.11319
arahy.new_5091	0.753269	1.02071	1.52568
arahy.new_5093	--	--	3.32227
arahy.new_5157	-1.70943	-2.66356	-2.22786
arahy.new_5162	0.188233	1.305	0.743674
arahy.new_5185	-0.166114	-0.815775	--
arahy.new_5187	3.44263	3.95429	2.10885
arahy.new_5237	--	Inf	Inf
arahy.new_5238	--	Inf	Inf
arahy.new_5307	-1.03508	-1.50233	-2.30687
arahy.new_5308	--	--	4.62415
arahy.new_5315	-1.11595	-1.12653	-0.83701
arahy.new_5316	-1.72738	-1.93202	-1.75948
arahy.new_5333	--	--	Inf
arahy.new_5348	-3.2604	-3.98234	--
arahy.new_5360	0.105942	-0.758266	-1.40022
arahy.new_5362	-1.82361	-1.93734	-1.64175
arahy.new_5367	1.12587	0.871769	-1.59282
arahy.new_5384	-2.56623	-1.96903	-3.26859
arahy.new_5399	-1.90422	-2.21757	-3.04373
arahy.new_5407	-1.83857	-2.11309	-1.99314
arahy.new_5409	-0.967469	-1.44629	-2.017
arahy.new_5459	-3.28381	-4.07565	-5.40996
arahy.new_5467	--	Inf	--
arahy.new_5477	-1.71467	-1.40213	-1.48847
arahy.new_5482	2.46373	--	1.5135
arahy.new_5524	0.93683	-0.148179	-1.39115
arahy.new_5529	--	--	1.97528
arahy.new_5551	-0.867549	-1.15571	-1.83858
arahy.new_5586	3.45714	3.94828	3.38783
arahy.new_5589	-2.35201	-1.81613	-3.26685
arahy.new_559	1.24397	0.930643	2.42374
arahy.new_5619	-1.70244	-1.77127	-2.01618
arahy.new_5633	-3.64204	-0.167052	-2.69732
arahy.new_568	2.50543	1.62578	1.2713
arahy.new_5729	-0.65379	-1.39765	-0.857418
arahy.new_5761	--	--	3.70434
arahy.new_5775	3.7842	3.82544	5.5009
arahy.new_5803	2.86793	2.82859	3.49938
arahy.new_587	8.35472	7.83948	--
arahy.new_5931	0.445026	0.488362	1.76896
arahy.new_5935	--	--	Inf
arahy.new_5940	--	4.20663	4.80235
arahy.new_5948	1.16485	1.22686	1.00692
arahy.new_5976	1.21345	0.949054	1.26958
arahy.new_5983	--	1.92843	2.41681
arahy.new_608	--	--	Inf
arahy.new_6083	--	--	Inf
arahy.new_6085	--	--	Inf
arahy.new_6089	1.45024	1.26371	0.375784
arahy.new_6166	1.95788	2.20566	2.69106
arahy.new_617	0.761463	1.65946	1.95211
arahy.new_6214	-3.00455	-1.95179	-2.60572
arahy.new_6240	-0.64804	-1.59809	-3.37085
arahy.new_6242	-4.62028	--	--
arahy.new_6282	-2.6383	-3.66332	-4.89744
arahy.new_6326	2.81038	2.54667	3.07477
arahy.new_6339	-1.05528	-1.46411	-1.48201
arahy.new_6347	-0.313881	-1.1908	-2.26394
arahy.new_6348	-2.69747	-2.2208	-1.5178
arahy.new_6364	1.03584	0.256808	0.47761
arahy.new_641	1.42948	2.00165	1.07176
arahy.new_6421	--	1.56288	2.39925
arahy.new_6423	--	--	2.68994
arahy.new_6458	0.0815321	0.40293	2.50583
arahy.new_6552	-2.09545	-1.40412	-1.83801
arahy.new_6594	0.809635	1.08072	1.58371
arahy.new_6596	0.483584	1.5669	1.47536
arahy.new_6607	-0.684777	-0.60303	-1.49967
arahy.new_6614	0.97191	1.12974	2.2436
arahy.new_6663	--	Inf	Inf
arahy.new_6680	--	4.66606	7.12651
arahy.new_6704	2.86276	3.68878	4.0474
arahy.new_6760	0.555044	0.696385	1.57102
arahy.new_6788	-0.809556	-0.83579	-1.51696
arahy.new_6801	--	3.05843	2.65762
arahy.new_6826	-2.04579	-1.24401	-0.907365
arahy.new_6844	Inf	Inf	Inf
arahy.new_6872	0.930669	1.19477	0.987681
arahy.new_6893	--	--	--
arahy.new_6894	--	--	Inf
arahy.new_6898	-2.5692	-3.071	-3.3793
arahy.new_6899	-0.553056	-1.15888	-0.707278
arahy.new_6902	0.422487	0.761549	2.52194
arahy.new_6928	--	--	2.5299
arahy.new_6949	2.3034	2.79027	3.28418
arahy.new_6952	-0.886079	-0.829093	-1.25269
arahy.new_6960	-2.15639	-2.17247	-2.60993
arahy.new_6983	0.702337	0.504909	1.2374
arahy.new_6993	-0.273575	-0.778746	-1.69055
arahy.new_7005	-2.57922	-3.9366	-5.7118
arahy.new_7012	-3.0655	-4.33334	-3.07979
arahy.new_7017	-2.42078	-3.6875	-3.86991
arahy.new_7026	1.93946	0.438031	1.01136
arahy.new_7035	-2.3564	-2.47764	-3.29423
arahy.new_7036	-0.943203	-1.86361	-2.93539
arahy.new_7044	-1.32421	-1.33559	-1.55393
arahy.new_7052	-2.02583	-2.00508	-2.26829
arahy.new_7071	--	--	8.0102
arahy.new_7073	-0.198758	-0.512864	-1.64937
arahy.new_7094	1.85488	1.63039	3.46954
arahy.new_71	3.61502	4.24833	4.77101
arahy.new_7133	-0.930383	-1.23547	-2.10533
arahy.new_7159	-1.35276	-1.30566	-1.91235
arahy.new_7178	-0.289542	-0.0187923	1.3151
arahy.new_7183	-3.21277	-2.62308	-3.3986
arahy.new_73	-0.569209	-1.13866	-0.950796
arahy.new_7320	1.43063	1.45723	1.0558
arahy.new_7357	-1.53194	-0.955622	-1.69195
arahy.new_7387	--	--	Inf
arahy.new_7388	0.483662	0.336487	-1.62968
arahy.new_7389	1.0346	-0.0597512	1.75064
arahy.new_7401	-2.00788	-1.95479	-1.22819
arahy.new_7418	0.46691	0.949431	1.70929
arahy.new_742	1.53219	1.78797	1.8503
arahy.new_7438	-0.710627	-1.41893	-1.96871
arahy.new_7446	-0.959848	-1.16142	-1.63426
arahy.new_7481	-2.0445	-1.27674	-2.11826
arahy.new_7505	-2.0612	-3.06982	-2.92612
arahy.new_757	-0.866311	-1.62943	-0.462406
arahy.new_763	-0.902702	-2.84135	-2.46949
arahy.new_7630	-2.85576	-4.49126	-7.58821
arahy.new_7632	-1.92324	-1.48576	-2.2922
arahy.new_7634	--	--	3.23208
arahy.new_7648	-2.1969	-0.490516	-2.78856
arahy.new_7680	--	Inf	--
arahy.new_7690	--	-1.08679	-0.545288
arahy.new_7695	-0.912198	-1.1112	-1.12823
arahy.new_7703	-1.61411	-3.37473	-2.5382
arahy.new_7782	-0.748826	-0.970397	-1.13497
arahy.new_7797	-2.88638	--	--
arahy.new_7826	-1.5671	-2.55262	-3.08165
arahy.new_7827	-1.44099	-1.51609	-3.00629
arahy.new_7828	--	2.26446	--
arahy.new_7832	-0.593436	-0.30198	-1.21557
arahy.new_7858	-1.61655	-1.65491	-4.11416
arahy.new_7890	--	--	1.92016
arahy.new_7896	-2.79195	-3.09351	-4.05535
arahy.new_7915	-1.37997	-0.18853	-0.335095
arahy.new_7933	1.38023	0.840122	0.885156
arahy.new_8004	--	Inf	--
arahy.new_8047	1.1683	-0.228212	-3.09216
arahy.new_8056	-1.23907	-1.59743	-1.21793
arahy.new_8065	0.516248	0.932245	1.82071
arahy.new_8147	-0.623566	-1.0079	-1.97159
arahy.new_8160	1.16036	1.36805	2.21474
arahy.new_8170	-1.92542	-1.24224	-3.4137
arahy.new_8219	-2.21172	-3.95761	-3.95071
arahy.new_8221	-5.39473	-2.98442	-5.15945
arahy.new_8247	-3.13497	-3.45751	-3.45327
arahy.new_8271	8.20555	6.25293	6.74732
arahy.new_8324	4.01564	3.79208	5.73524
arahy.new_8369	2.59911	3.21039	2.74718
arahy.new_8440	--	3.80465	4.17006
arahy.new_8483	-1.93638	-1.90083	-2.30446
arahy.new_8484	-2.17164	-2.00149	-2.30112
arahy.new_8493	-1.30604	-1.80256	-1.84206
arahy.new_8528	3.74181	3.44414	2.16128
arahy.new_8559	-0.38716	-0.816911	-1.20927
arahy.new_8588	1.14588	1.17598	0.912216
arahy.new_8599	0.00889087	0.0771287	1.45019
arahy.new_8600	-2.54368	-1.96448	-3.59863
arahy.new_8609	-2.28191	-2.02353	-1.14126
arahy.new_8665	-4.0848	-4.53132	-9.79591
arahy.new_8717	-0.505685	-0.507005	-1.11102
arahy.new_8742	-3.09943	-3.12291	-6.19739
arahy.new_8758	-1.88032	-3.86321	--
arahy.new_8787	-1.08089	-1.17261	-1.26473
arahy.new_8798	-2.88028	-4.12684	-6.76928
arahy.new_8819	0.998335	0.819089	1.47303
arahy.new_8823	0.269211	0.66169	1.78252
arahy.new_8839	-5.87601	-3.35149	-5.34933
arahy.new_8892	5.86171	6.86646	8.48824
arahy.new_892	1.66989	1.58179	2.43395
arahy.new_8922	-3.29259	--	-2.24581
arahy.new_8972	--	2.73811	2.53152
arahy.new_898	--	--	4.56672
arahy.new_8989	-1.7241	-0.603365	-1.23841
arahy.new_8993	3.16359	3.15376	3.52852
arahy.new_9037	1.97292	2.03701	2.78201
arahy.new_9056	-3.32106	-3.3079	-4.70927
arahy.new_9061	-1.35829	-1.50816	-1.40918
arahy.new_9067	-2.6125	-3.55331	-6.36614
arahy.new_9073	2.81778	2.98476	3.52515
arahy.new_9084	-2.77603	-2.93133	-3.532
arahy.new_9086	0.218502	1.12166	0.612941
arahy.new_9113	1.57797	1.8063	2.3091
arahy.new_9122	0.139383	0.223854	-2.74466
arahy.new_9123	-0.947354	-1.59956	-2.01913
arahy.new_9147	-1.39392	-3.70988	-4.07395
arahy.new_9178	-2.38851	-2.96766	--
arahy.new_9189	-1.69317	-2.06136	-2.78078
arahy.new_9190	-1.50635	-1.78095	-1.69062
arahy.new_9214	5.13582	5.66192	5.6618
arahy.new_9222	--	2.60773	--
arahy.new_9227	2.09624	0.840751	1.43343
arahy.new_9231	-1.75242	-1.33934	-2.0624
arahy.new_9233	-2.42887	-3.46204	-6.4942
arahy.new_9248	-1.86842	-1.02209	-1.132
arahy.new_9250	--	3.85249	6.01313
arahy.new_93	-0.735066	-0.960483	-3.43147
arahy.new_9330	2.99451	2.46587	2.64614
arahy.new_9358	-1.8597	-2.09338	-2.65199
arahy.new_9372	-0.7667	-0.627655	-1.2939
arahy.new_9388	-2.72275	-3.93135	-4.85308
arahy.new_9389	-4.12012	-3.00407	-4.41385
arahy.new_9401	1.26228	0.556597	-0.401824
arahy.new_9407	--	--	2.59381
arahy.new_9413	-1.87576	-1.2199	-1.83155
arahy.new_9416	2.42736	2.33176	1.57114
arahy.new_9418	-0.837595	-1.43212	-1.1434
arahy.new_9451	--	--	Inf
arahy.new_9464	-0.441348	-1.02502	-3.29743
arahy.new_9469	1.89907	1.55506	2.40428
arahy.new_9545	-1.4071	-1.6774	-2.08708
arahy.new_9645	-1.25924	-1.48905	--
arahy.new_9648	1.69465	--	2.83788
arahy.new_9662	0.633789	-1.50296	1.32726
arahy.new_9688	--	2.60455	2.20665
arahy.new_9705	-3.26086	-4.76232	-5.52687
arahy.new_9723	0.626045	1.12482	1.11871
arahy.new_9770	-1.57012	-5.38718	-4.67521
arahy.new_9802	1.22007	1.63547	1.66213
arahy.new_9814	1.37552	1.28455	1.94236
arahy.new_9820	-4.10525	-5.0757	-4.56316
arahy.new_9821	-0.64962	-1.40446	-1.29882
arahy.new_984	-1.05999	-1.38444	-1.00909
arahy.new_9906	--	--	2.16542
arahy.new_9917	-1.64508	-2.35808	-1.33353
arahy.new_9919	-0.46271	-1.80757	-4.248
arahy.new_992	-1.02835	-0.629517	-1.44355
arahy.new_9952	-0.594011	-1.4391	-1.7518
arahy.0003EL	2.81985	2.47658	2.47755
arahy.0008XH	-3.78016	-4.42534	-7.10693
arahy.0034KJ	0.910094	1.78758	2.99692
arahy.0067NC	-1.08781	-1.38477	-1.48308
arahy.0093F6	1.57428	1.33175	1.57565
arahy.009U6B	-1.79142	-2.34656	-1.74014
arahy.00A31M	1.65421	1.20755	1.48082
arahy.00B185	-0.273452	-0.908676	-3.83431
arahy.00DB5A	1.43642	1.12236	2.88561
arahy.00HR05	0.63437	0.584042	1.04057
arahy.00I77L	2.51435	1.75637	0.231187
arahy.00I7KW	-2.4525	-3.36606	-4.80766
arahy.00N95T	-2.10645	-1.73107	-2.89039
arahy.00Q11I	0.542941	0.253515	1.41498
arahy.00SZA6	1.35535	2.1211	3.1947
arahy.00UVWE	-0.829295	-2.54052	-2.94837
arahy.00V3DL	0.990174	1.50852	2.1025
arahy.00VL53	-1.47902	-1.71077	-2.09407
arahy.00VVAL	8.52317	8.27992	10.0436
arahy.00WUVK	0.81054	1.05191	1.4734
arahy.00XS3D	-1.04121	-1.28275	-2.18595
arahy.00ZDTM	-1.51988	-0.361597	-1.64189
arahy.011XRQ	0.491823	0.854886	1.13799
arahy.012SKZ	-1.4487	-2.17036	-2.84056
arahy.014EBR	0.729654	0.553455	1.17065
arahy.015YF3	1.32619	1.40435	2.75012
arahy.0188KY	--	1.209	2.93503
arahy.018Q39	-1.74167	-1.29062	-2.07185
arahy.01A8MA	1.75633	1.70992	1.67457
arahy.01A9SY	1.37648	1.49783	2.73729
arahy.01B6ZB	-1.87504	-1.58838	-2.51246
arahy.01D1MQ	-0.0823473	-0.616464	-1.91818
arahy.01D2LU	-2.29681	-2.06449	-2.4625
arahy.01D3A3	1.54131	2.31361	2.8344
arahy.01DT97	1.12671	0.529919	-0.0570422
arahy.01M4JQ	0.614512	0.891273	1.7507
arahy.01NQBU	-0.016093	0.0828689	1.16182
arahy.01RJGJ	2.13198	2.06263	2.19762
arahy.01RPY8	-2.6442	-3.00799	-2.18499
arahy.01RQ4M	1.67729	1.13709	0.509853
arahy.01TYUM	-0.610717	-0.881858	-1.68854
arahy.01U1VE	-0.272003	-0.387847	-1.94054
arahy.01UMM0	1.775	1.21869	2.04415
arahy.01XFNB	2.14779	2.69862	2.32381
arahy.021TT5	-0.799124	-0.895222	-1.39056
arahy.024UA3	-2.72135	-4.00215	-3.27365
arahy.028SBR	0.997159	1.16352	1.10361
arahy.029WE6	-1.72252	-2.76144	-2.07027
arahy.029YN0	-1.05631	-1.65006	-2.89765
arahy.02ERGG	-0.356703	-1.30475	-0.842893
arahy.02EZ4F	-1.37324	-1.26565	-1.09024
arahy.02FBPF	-3.70883	-5.3134	-8.13548
arahy.02J1VT	2.18393	2.61193	2.64624
arahy.02K5W7	-0.346105	1.3483	0.010708
arahy.02S8F1	-1.18608	-2.10478	-1.38506
arahy.02UU0S	0.0260096	1.20859	1.14364
arahy.02VXE5	0.8581	1.11486	3.14275
arahy.030G1Q	0.837184	-0.0175701	-1.4813
arahy.03382U	-1.06406	-0.987532	-1.46856
arahy.033PPZ	-0.403235	1.14319	-0.75971
arahy.039TZW	0.226461	1.17592	-0.0932288
arahy.03CHBD	-1.96515	-2.38989	-4.02885
arahy.03DKLN	-1.31396	-1.11339	-3.11351
arahy.03H2AV	1.66158	0.993129	0.82361
arahy.03HAKR	-3.70083	-7.2116	-8.04534
arahy.03IC02	-3.49265	-6.00279	--
arahy.03J21L	0.432028	1.16329	0.662176
arahy.03J9E3	1.6101	1.60308	2.71324
arahy.03Q7VJ	-0.796093	-1.01013	-1.47552
arahy.03QWZ4	1.83777	2.03427	1.49019
arahy.03R76N	-1.11375	-3.79215	-4.70318
arahy.03S8MC	-1.19648	-0.686858	-1.44961
arahy.03TW92	1.66614	1.572	1.8041
arahy.040H4U	-2.87002	-3.2398	-3.12063
arahy.044LWD	-1.46708	-2.91103	-4.79257
arahy.045PL1	-0.801173	-1.18497	-0.695987
arahy.046I3L	1.20465	1.19058	1.54873
arahy.048ZT0	0.370457	0.305207	-1.10091
arahy.04AI4E	0.729086	1.16767	0.993408
arahy.04BQTE	-2.45793	-2.30121	-3.03459
arahy.04BWFM	--	--	2.33458
arahy.04HISF	1.87562	1.22307	1.43859
arahy.04HYJ8	-1.18801	-1.9376	-2.84564
arahy.04JNDX	5.2862	4.1078	5.79414
arahy.04P64Q	-1.52604	-1.44631	-0.814397
arahy.04TCW6	-1.57798	-1.35703	-1.3902
arahy.04U8N5	-1.01863	-1.80753	-1.13022
arahy.04VE6P	1.26368	1.74749	1.14632
arahy.04X3C9	-3.18209	-0.997788	-4.68203
arahy.050RSH	-0.975112	-1.08459	-2.32095
arahy.0513A0	1.72484	1.98545	2.96508
arahy.051FW7	2.18918	1.75262	1.39187
arahy.051ZG9	4.31564	4.80483	5.53558
arahy.052BLV	-0.258543	-0.356175	-1.02029
arahy.052ZN8	5.61306	7.09514	9.58972
arahy.0534HL	--	1.98644	2.72052
arahy.054DCV	0.828367	0.869724	1.21555
arahy.0568A9	1.32153	1.28118	1.4936
arahy.056HEM	1.81901	2.21108	1.24841
arahy.05783X	0.84913	1.38043	0.887098
arahy.059Z6S	-0.257932	0.267669	1.23205
arahy.05C3SW	-1.30184	-1.81607	-1.51313
arahy.05E95R	-1.44431	-1.43388	-0.352347
arahy.05HDV3	--	4.09605	5.40721
arahy.05M0GB	-0.341252	-0.444918	-1.25944
arahy.05N2IU	--	--	4.4321
arahy.05NU8P	--	Inf	Inf
arahy.05P1IU	-0.779883	-1.39449	-1.5278
arahy.05S43U	--	--	Inf
arahy.05THYH	Inf	Inf	Inf
arahy.05U4MR	1.96524	2.00014	2.18064
arahy.05ZMZX	-0.922105	-1.09613	-1.60886
arahy.061K9L	-1.2862	-1.05795	-1.59692
arahy.068H8T	0.977426	1.40035	1.52971
arahy.068WTC	-2.03707	-2.67088	-1.69997
arahy.0698HC	0.55096	0.666339	1.14129
arahy.06AVZ6	-1.37276	-1.00331	-2.50488
arahy.06DG1T	-0.477489	-0.606601	-1.07803
arahy.06HUX3	-1.5506	-2.97052	-0.823484
arahy.06L84B	-0.975318	-1.8735	-0.457457
arahy.06RI6S	6.70054	5.42203	6.22714
arahy.06T2K2	-1.90946	-2.72813	-3.85335
arahy.06VYCT	-0.396454	-1.6177	-1.77996
arahy.06X6UX	1.3379	1.4155	1.71953
arahy.06Z89H	4.66583	--	4.22415
arahy.0707WP	1.46863	1.19139	1.28554
arahy.07091Z	2.80703	2.22071	1.60571
arahy.070EBZ	-0.562661	-1.6426	-4.79567
arahy.0753T9	0.710921	0.599575	1.20579
arahy.075A5E	2.82078	1.59069	2.51325
arahy.076XKT	-0.987181	-1.45992	-1.83269
arahy.078CEZ	-2.17735	-2.84159	-4.30261
arahy.078WK3	0.943076	0.867989	1.32079
arahy.07EMGU	0.807115	-0.6722	1.58628
arahy.07EWQF	-1.7346	-2.98427	-3.82919
arahy.07MWYB	0.858119	1.3141	1.48683
arahy.07RNNT	-2.33234	-3.73887	-4.60662
arahy.07YELL	-1.56911	-1.68569	-1.41587
arahy.08076P	1.78733	1.99422	2.81609
arahy.0825KH	-1.30709	-2.35937	-3.22208
arahy.083TJ3	-1.88549	-2.51307	-2.87329
arahy.087C8T	0.593777	1.26236	-0.695275
arahy.08BDP4	-1.05137	-0.908453	-2.19478
arahy.08CHDU	3.21393	3.18276	3.44953
arahy.08EL86	0.528312	0.797477	1.22274
arahy.08G0EU	1.32246	0.619881	0.0892237
arahy.08JA7Z	1.94757	1.5727	2.22459
arahy.08LC4Y	2.0234	1.98949	4.55283
arahy.08QMYU	3.46757	--	--
arahy.08S4VV	-1.24964	-1.23799	-1.49163
arahy.08YI9Q	-0.871431	-1.87575	-0.917728
arahy.091A4A	1.6076	1.39222	2.75561
arahy.091QIK	0.0968943	1.19726	0.742339
arahy.093LPU	-0.535214	-1.99237	-8.23635
arahy.095TGF	-2.49512	-3.2367	-3.78032
arahy.098P1D	-2.57953	-1.80287	-2.28024
arahy.0990KC	1.31729	1.10939	0.696122
arahy.099TXP	0.671579	0.754007	1.46666
arahy.09CI3V	1.38689	1.20542	0.128776
arahy.09DD91	-1.98844	-3.42041	-4.31723
arahy.09HEKB	-1.97196	-2.92799	-4.6679
arahy.09HRLI	1.57122	1.58035	2.07865
arahy.09IS21	0.0861609	1.1478	1.79596
arahy.09KEBU	0.704933	1.0506	2.18422
arahy.09KNS5	-0.551078	-1.58979	-2.97312
arahy.09PUMV	-1.57469	-0.553073	-1.05167
arahy.09PW0C	1.30224	0.734596	1.3221
arahy.09T8EW	-2.53079	-3.7617	-4.10117
arahy.09V7NE	0.683095	1.95248	0.754308
arahy.09X96J	-0.841134	-0.932905	-1.53432
arahy.09ZGYD	-0.698578	-1.87107	-0.684752
arahy.09ZXWH	-0.56482	-0.0999816	-1.60579
arahy.0A2T8K	5.54045	7.43156	8.21933
arahy.0A57X0	1.42807	1.91123	3.21337
arahy.0A7DRV	-1.21129	-2.34072	-2.47875
arahy.0A7WSD	1.5245	1.67542	1.75931
arahy.0AAB2E	1.17479	1.8423	-0.021821
arahy.0AB76H	-0.396576	1.10324	1.80777
arahy.0ASR8J	-0.275547	-1.06866	-1.16966
arahy.0AWF5M	1.13254	0.882288	2.48113
arahy.0AZ5VJ	0.201685	-0.314509	-2.17699
arahy.0B02IH	1.0528	0.887147	1.03461
arahy.0B2YB3	0.652023	0.621757	1.14124
arahy.0B3TGP	--	3.45912	4.25812
arahy.0B41PU	-0.829368	-0.915339	-1.40637
arahy.0B4MFB	2.9214	1.60863	1.9377
arahy.0B6IYK	1.30329	0.615073	1.0634
arahy.0BB13E	7.65669	8.41492	10.014
arahy.0BBG36	-0.667907	-1.28612	-1.80431
arahy.0BLG9X	--	-6.77379	-7.017
arahy.0BPR43	1.49495	1.6038	-0.134654
arahy.0C34XQ	-2.33349	-0.628436	0.00692543
arahy.0C6YUW	-1.93083	-2.56175	-2.16318
arahy.0C6ZNN	-1.03537	-1.1048	-0.908092
arahy.0C9A28	1.90308	1.89124	1.97263
arahy.0C9UPH	--	5.85673	4.43184
arahy.0CA1AM	-1.4921	-1.24194	-1.88613
arahy.0CM7KK	-1.14607	-1.17174	-5.64919
arahy.0CMJ96	--	-1.10584	-3.01737
arahy.0CNB81	-1.31933	-0.617704	-0.388503
arahy.0CP2Z1	1.3457	0.87302	1.06845
arahy.0CQJ15	-4.33813	-2.74201	-1.80871
arahy.0CRJ7F	-1.12245	-1.13713	-1.48068
arahy.0CSB5Q	-2.16627	-2.51016	-2.97481
arahy.0CU6GK	-1.40931	-1.73028	-2.51417
arahy.0D25G8	-3.14297	-2.57519	-2.61996
arahy.0D28PY	-1.15579	-1.0199	-1.4371
arahy.0DBH4W	-1.44713	-1.30476	-1.77776
arahy.0DG4WJ	0.830473	0.850354	1.2588
arahy.0DMM9R	-1.20488	-2.04514	-1.70353
arahy.0DN2NX	0.369588	0.790099	1.20502
arahy.0DQ7QA	--	2.30299	--
arahy.0DZS3V	-1.46066	-1.05167	-2.30459
arahy.0E0YFN	-0.113955	1.58746	-0.850885
arahy.0E14DC	-0.905613	-1.44251	-0.778256
arahy.0E1AJJ	-1.64403	-2.5286	-1.48956
arahy.0E4EG2	-0.551268	0.461281	2.38242
arahy.0E4TYB	1.71773	1.46808	1.14564
arahy.0E9UWZ	-0.400808	-2.10787	-2.74785
arahy.0E9YFP	-0.920079	-1.52469	-0.345132
arahy.0EHY87	-0.959528	-0.433377	-2.22522
arahy.0EZ7EA	1.32805	1.32222	1.53218
arahy.0F111G	-3.70848	-3.74475	-3.52074
arahy.0F4FSZ	-1.13038	-1.93048	-1.77842
arahy.0F554D	-3.17588	0.443406	-4.20311
arahy.0FDZ3Y	1.34876	1.26427	1.81737
arahy.0FEQ3F	0.431377	0.448835	1.08633
arahy.0FN7J8	1.14477	1.12156	2.24255
arahy.0FNG65	-2.11451	-1.88626	-2.68479
arahy.0FU07W	-2.71612	-2.68392	-2.39541
arahy.0FVV8A	-1.22387	-2.06881	-2.40566
arahy.0FWC6J	-1.30159	-1.9121	-4.35663
arahy.0FY2NM	2.06172	--	4.57789
arahy.0FZT73	3.57843	4.04862	4.90374
arahy.0G1Q0G	5.76539	4.12837	5.57429
arahy.0G1QRI	-1.06836	-0.615824	-0.944422
arahy.0G1U1N	2.21133	1.61378	0.380834
arahy.0G4IZN	-1.9524	-2.72822	-2.66449
arahy.0G5T8T	0.970897	1.01109	1.51157
arahy.0G81PD	--	--	2.12202
arahy.0G9B1N	0.957899	1.42098	0.12036
arahy.0G9KRE	1.47782	1.79687	2.43049
arahy.0GB9DR	0.470837	0.45137	1.2329
arahy.0GE1ZU	-1.79128	-1.61141	-2.11666
arahy.0GG7BD	-0.0219058	-1.04047	-2.12355
arahy.0GGX7L	--	--	3.21272
arahy.0GIF91	-1.35025	-1.23925	-1.8431
arahy.0GN1Z3	-1.1392	-0.718489	-1.69611
arahy.0GN70T	-0.761815	-0.808664	-1.06674
arahy.0GP62G	--	1.71376	0.62991
arahy.0GZ16Q	0.701774	-1.32829	0.339734
arahy.0H0ATF	-2.05918	-2.49448	-2.97275
arahy.0H46IG	-0.00109938	0.563776	1.48235
arahy.0H89JH	0.36982	1.7915	1.38734
arahy.0HE1Z7	4.14433	5.47642	6.99794
arahy.0HJ3TW	0.887106	0.562001	1.06197
arahy.0I1Q5M	0.73959	1.44507	2.45793
arahy.0I2RXG	-0.813823	-1.21455	-1.04175
arahy.0I35HW	2.42028	0.203954	1.04417
arahy.0I3NZ2	1.16781	0.400651	1.28473
arahy.0I4CS6	2.12884	1.53088	1.85489
arahy.0I6I28	-0.475739	-1.39216	-1.3129
arahy.0IC8QA	-0.246334	-1.91163	-2.61635
arahy.0II3I9	4.02559	3.75368	4.65308
arahy.0INE4H	1.42438	1.82798	2.14442
arahy.0IPW5R	-0.78737	-1.14708	-1.8253
arahy.0IPZ2W	-1.67863	-2.81911	-3.85599
arahy.0IQ56K	1.01503	0.47481	1.66142
arahy.0IYI31	-1.56811	-1.90474	-1.98921
arahy.0IZ382	-0.593442	-0.654267	-1.14195
arahy.0J1699	0.765443	2.33363	1.18791
arahy.0J3LZT	-3.00098	-3.62354	-3.16514
arahy.0J4ETI	-4.42356	-5.32657	-4.8013
arahy.0J4HUG	-2.99097	-2.88181	-5.78299
arahy.0J6LH7	-2.22942	-3.85975	-2.2762
arahy.0J797U	-4.22189	-4.23188	-3.74675
arahy.0J9HE3	2.77929	3.29739	5.06849
arahy.0JH0K6	1.88926	1.0942	1.59394
arahy.0K14UN	-1.51954	-3.18209	-2.7773
arahy.0K2T49	-0.222798	-0.333316	-1.63951
arahy.0K51C9	0.82042	0.944655	1.70671
arahy.0K86JE	1.51446	1.49664	1.83033
arahy.0KE5GJ	-1.30899	-1.47516	-3.08055
arahy.0KLV1J	-0.964365	-0.504244	-1.39875
arahy.0KV6DQ	-2.0404	-1.41233	-3.24423
arahy.0L0BEE	0.743563	0.377939	1.1698
arahy.0L1HI6	0.965673	1.25683	1.7917
arahy.0L2MCG	-1.53479	-1.07935	-1.95966
arahy.0L9E2L	1.13764	0.862211	1.12939
arahy.0LDE9J	0.35908	1.2006	-1.01157
arahy.0LE9N4	1.24377	-1.93359	-5.72475
arahy.0LT2FK	-0.311459	-1.93031	-2.22535
arahy.0M06N0	-1.28569	-1.71877	-1.74827
arahy.0M132R	-1.70506	-2.33184	-2.82594
arahy.0M1DUZ	-2.1224	-4.66613	-5.77675
arahy.0M423A	-2.23495	-2.99607	-3.8988
arahy.0M60B9	3.74289	3.13535	2.66985
arahy.0M9QLC	--	4.48015	--
arahy.0MH239	4.51242	6.49599	7.82541
arahy.0MK326	3.04836	2.98543	3.12657
arahy.0MQH7X	1.65246	1.65077	1.67546
arahy.0MSU5M	3.71108	2.94029	3.59223
arahy.0MYH4H	1.40221	1.29465	3.49674
arahy.0MYI9I	1.74933	2.34279	0.262076
arahy.0N0LPX	-1.01381	-1.29751	-2.36871
arahy.0N1ZDK	-3.57106	-2.88429	-1.56561
arahy.0N6LTB	-1.86791	-3.69686	-4.70061
arahy.0N72S3	2.08971	2.53722	4.88129
arahy.0N85F7	1.31369	0.320443	-0.254216
arahy.0NF1ZI	1.67339	0.870049	1.77562
arahy.0NJ1V1	1.29014	0.928216	1.32156
arahy.0NK0N0	3.47332	4.47796	4.93338
arahy.0NN7BN	1.12975	0.866838	1.89323
arahy.0NW365	-1.8396	-1.94499	-0.441029
arahy.0P1VZ4	-1.90534	-2.22954	-3.17689
arahy.0P59UU	0.667056	0.408034	1.05774
arahy.0PBM2M	-1.30732	-0.81386	-1.18452
arahy.0PE2EF	--	4.42707	--
arahy.0PE7XW	0.0969609	-0.414102	-1.55051
arahy.0PHB1J	1.57461	1.14537	-3.69561
arahy.0PNK8Q	0.1052	0.643238	1.0528
arahy.0PW7WM	0.788016	1.04104	0.428904
arahy.0Q00UB	0.228879	1.37899	0.317176
arahy.0Q1I8G	1.15207	0.72149	1.3202
arahy.0Q1UCB	-0.768617	-1.61149	-1.06448
arahy.0Q4XQV	1.26118	1.16037	1.41735
arahy.0Q5BJB	-2.40067	-3.27315	-4.79944
arahy.0Q6B9J	1.10729	1.43418	2.34912
arahy.0Q74GS	-0.407928	-8.22797	-1.29083
arahy.0QBZ7D	0.110178	2.18489	-1.16091
arahy.0QCV82	0.564314	0.875361	1.18359
arahy.0QJD35	-1.54446	-1.19622	-1.39652
arahy.0QS5M4	--	Inf	Inf
arahy.0QZ944	-1.60365	-1.8816	-3.36992
arahy.0QZJ5C	-0.610122	-0.653696	-1.2516
arahy.0R0FR4	3.12609	3.28386	3.40557
arahy.0R479N	0.866677	1.36921	3.1088
arahy.0R76NZ	0.595415	0.857201	1.59087
arahy.0RG3QL	0.656426	0.933391	2.37037
arahy.0RH0I3	1.64551	1.50435	1.38417
arahy.0RH9QK	-0.809156	-1.2156	-0.962821
arahy.0RIH3A	-0.818032	-1.00157	-1.75483
arahy.0RJM1Q	1.55339	1.55461	2.48938
arahy.0RM1GA	0.823373	1.07334	1.076
arahy.0RV1NN	-1.12475	-1.47535	-2.12267
arahy.0RV7R4	0.877105	0.674223	1.21788
arahy.0S1LA5	-0.837351	-1.05887	-1.54609
arahy.0S4LAK	--	--	7.27871
arahy.0S9GR8	2.70038	1.50745	2.41963
arahy.0SFT85	-1.38671	-0.771516	-0.839302
arahy.0SMS9Y	-0.172878	-2.2771	-2.77019
arahy.0SU9K7	4.26149	4.44566	4.33581
arahy.0T11RW	-1.6937	-2.24647	-2.14334
arahy.0T2LLH	3.13894	2.42227	2.54098
arahy.0T2RHF	0.597565	1.44416	1.54526
arahy.0T4V2C	0.515957	0.721344	2.67729
arahy.0T6MFC	2.54978	3.85517	4.73714
arahy.0T7G4F	1.73304	1.82778	2.23814
arahy.0T87WI	0.969686	1.51054	1.65154
arahy.0T97E3	1.02723	1.0634	1.82202
arahy.0TH4I1	-2.95791	-6.1471	-7.97586
arahy.0TI1L3	1.0515	1.10055	1.42273
arahy.0TK6RU	-2.24398	-2.88954	-4.3448
arahy.0TX68Y	-3.27229	-3.79533	-3.82474
arahy.0U0SSW	0.60487	-2.09051	0.72541
arahy.0U2YQ3	-1.10411	-0.458333	-0.617286
arahy.0U8PS9	1.55345	3.08625	4.83024
arahy.0UCE1L	-2.73683	-1.86341	-1.79867
arahy.0UF999	4.20165	4.39435	6.21416
arahy.0UKE5Q	2.60161	1.90393	2.38552
arahy.0UM6BL	1.13649	0.670311	0.812674
arahy.0UPN1V	1.3065	-0.19514	0.951151
arahy.0UTP9P	1.07494	1.79044	2.50429
arahy.0UW0EU	-0.730186	-0.503705	-1.07154
arahy.0UZT5Y	-3.3862	-3.55426	-3.76986
arahy.0V01Q6	--	--	2.35188
arahy.0V1DCJ	-2.44509	-2.77578	-2.00553
arahy.0V36VB	1.2233	1.87091	0.724465
arahy.0V66HY	-3.60714	-6.71939	-6.95282
arahy.0V89VS	-2.27357	-1.76187	-3.29727
arahy.0VD1WE	-1.98851	-1.84315	-0.99238
arahy.0VG9YA	-2.15627	-2.77926	-3.72334
arahy.0VJ7W8	-2.07797	-2.72013	-3.59234
arahy.0W128L	0.616499	0.814284	1.26751
arahy.0W4FI5	-0.958278	-0.790339	-1.20247
arahy.0W74TV	0.73938	1.25572	1.1813
arahy.0W7Y7D	-0.159421	0.82919	-4.22301
arahy.0WC7DT	-0.549365	-0.790063	-1.34258
arahy.0WM0I5	0.843888	1.78495	0.179666
arahy.0WSK8D	0.112884	-0.315133	-1.45856
arahy.0WT4V9	1.04442	2.20541	1.75888
arahy.0X0ILC	-1.21207	-2.39915	-3.58887
arahy.0X0R1H	-2.82083	-2.19036	-3.36547
arahy.0X1LIN	-1.55117	-0.921062	-3.90248
arahy.0X1Y55	1.07486	0.37174	-0.559833
arahy.0X38XU	-1.57509	-2.13339	-3.46198
arahy.0X3R4P	0.378692	0.911461	1.26169
arahy.0X82MA	-1.52336	-3.68084	-3.27775
arahy.0XA03X	4.24757	3.99605	4.65684
arahy.0XGN9Z	-1.18694	-1.2493	-1.7242
arahy.0XGZ0U	0.440316	0.975229	1.1935
arahy.0XII0R	1.33926	0.612342	0.376265
arahy.0XM443	-0.944496	-0.122128	-2.28337
arahy.0XPL30	-1.14385	-2.01727	-2.16695
arahy.0XQ7UR	-0.597824	-1.92519	-1.48695
arahy.0XXG28	2.18219	2.49188	1.79851
arahy.0Y0851	-1.36293	-2.1435	-3.51346
arahy.0Y1MFM	1.34741	1.38025	1.98683
arahy.0Y5YUA	0.830756	1.09305	1.95962
arahy.0YJA3I	1.27334	1.13069	2.50058
arahy.0YJG6G	-2.25415	-2.11209	-3.23204
arahy.0Z0DIR	-0.840945	-1.24507	-0.994446
arahy.0Z2KWF	0.67913	1.31248	2.94943
arahy.0Z73T7	-1.23744	-2.13747	-5.53996
arahy.0Z8YFF	-1.36504	-1.63311	-3.6664
arahy.0Z9K9L	-2.25365	-1.99602	-3.13084
arahy.0ZB9Y5	-0.0804825	-0.332754	-2.00907
arahy.0ZF8VJ	-0.35108	0.631054	2.91977
arahy.0ZGE19	1.62207	1.25012	0.561754
arahy.0ZJB3J	Inf	Inf	Inf
arahy.102RQV	-2.34874	-2.99585	-2.68054
arahy.103L73	-1.33318	-1.51386	-0.958819
arahy.105TUT	-1.59645	-2.81222	-3.47576
arahy.108W4S	-1.30611	-2.0294	-1.73069
arahy.10B7TY	-1.25697	-0.767722	-2.02671
arahy.10ET88	-0.604009	-0.914962	-1.73434
arahy.10EZJ8	1.10227	1.40809	2.17727
arahy.10IC2A	-1.30243	-2.38935	-0.974151
arahy.10LG66	-3.33723	-4.86224	-5.3756
arahy.10NZI4	4.26312	4.47201	5.79965
arahy.10QB4Z	2.1585	1.93087	2.07357
arahy.10R7VE	-1.39361	-0.634698	-1.16313
arahy.10SI56	-1.69416	-1.73552	-1.07115
arahy.10W9XD	-1.27726	-1.73812	-0.375215
arahy.10Y1BA	-1.54125	-1.66626	-2.3809
arahy.10Y6YW	-1.55619	-1.2815	-2.30762
arahy.10ZGUJ	1.25431	-0.911753	-1.97244
arahy.110G34	0.257736	-0.592106	-1.56023
arahy.114EL0	-0.692316	-1.19194	-0.85069
arahy.1178KH	6.55449	7.26702	7.20392
arahy.1181X5	-0.959254	-2.5294	-2.76351
arahy.118RMI	-0.849027	-0.806169	-1.03036
arahy.11BQ2X	-0.736052	-1.02116	-0.65431
arahy.11CA21	-0.256368	-0.445508	-1.4188
arahy.11D7LJ	-0.928632	-1.82998	-1.5377
arahy.11HRG0	0.696748	1.20814	0.994904
arahy.11JIMN	-0.856884	-1.81632	-1.26097
arahy.11MF2K	0.396955	1.01776	2.63987
arahy.11MVEE	-2.66776	0.0292302	-2.3431
arahy.11QJS0	-1.83866	-1.35545	-2.54175
arahy.11SGI5	-1.38303	-2.05028	-3.02991
arahy.11V3F3	-2.83216	-1.81992	-2.60244
arahy.11ZMB3	-1.4169	-0.811761	-2.16681
arahy.122VE1	-1.42424	-2.86663	-4.66116
arahy.128L9Z	-1.11365	-1.00929	-1.71353
arahy.129FS0	0.143121	-0.461869	-1.34095
arahy.129W39	-0.793154	-1.02909	-1.21204
arahy.12B6U4	-2.04093	-3.09823	-4.82121
arahy.12D61J	1.91503	1.48423	1.76828
arahy.12DG6R	4.19884	3.24575	3.63224
arahy.12ETBG	1.07799	0.387936	0.226508
arahy.12FNT9	-1.45923	-2.02083	-3.54304
arahy.12HLQD	1.9414	3.82313	5.1311
arahy.12HUMH	0.815583	1.07163	0.515439
arahy.12HWWY	Inf	Inf	--
arahy.12J3VU	1.33512	0.0299998	0.18436
arahy.12KUQJ	-0.179102	-1.68697	-2.33594
arahy.12KYVB	-1.06261	-1.80677	-3.1714
arahy.12M25E	0.646102	1.92257	0.039342
arahy.12N6X7	5.46792	5.18123	6.39527
arahy.12U4ZA	-1.30393	-0.889808	-0.984814
arahy.135E3G	-2.64355	-4.49121	-6.3813
arahy.13C0EN	1.19224	1.18714	2.52417
arahy.13C5F2	0.383687	-1.96807	-0.68321
arahy.13DKAC	-1.11446	-0.631906	-0.633449
arahy.13GU12	1.31511	1.00438	0.947621
arahy.13LU1X	3.43527	3.24015	4.63734
arahy.13SC4P	-1.61894	-0.883319	-1.03679
arahy.13YW1E	1.3267	0.906256	1.60255
arahy.13YYB8	0.0118239	-0.498335	-1.06059
arahy.142K7L	5.91811	--	--
arahy.145DEM	-0.821815	-1.47001	-1.66966
arahy.146QCX	-1.62292	-2.21137	-1.51983
arahy.1494UG	-0.43598	-1.19534	-0.213201
arahy.14BCP7	1.32843	0.858039	1.44358
arahy.14I9QE	-1.3019	-1.02527	-0.846447
arahy.14IBSY	2.71458	1.76647	2.50162
arahy.14IIV2	1.31152	1.52897	2.73363
arahy.14IR3Z	1.21619	1.00819	1.25242
arahy.14LK3H	1.43494	1.44122	1.26179
arahy.14QJGF	-0.953024	-1.33054	-1.32203
arahy.14UD5L	--	2.58414	--
arahy.14X4SK	2.16666	2.09841	1.95235
arahy.14YEDZ	-0.556664	-2.29172	-3.85142
arahy.151W35	1.67803	1.54802	1.37494
arahy.156AYJ	0.762715	0.542703	1.35319
arahy.157ARR	-1.04764	-1.5793	-2.77596
arahy.157G9B	-1.28562	-0.847105	-0.994213
arahy.158MUU	4.26456	4.09799	5.74401
arahy.158NIU	1.15413	0.50829	0.897738
arahy.159H25	0.817284	1.57156	2.05764
arahy.15A7AE	-1.60248	-1.35402	-0.759679
arahy.15AHFL	-0.54212	-0.873427	-1.77428
arahy.15FVU2	-1.16611	-2.15802	-3.05286
arahy.15H21N	-0.888102	-1.91188	-1.25222
arahy.15I91Z	1.62193	1.76934	3.57779
arahy.15KEFW	6.29029	--	--
arahy.15MU7G	3.95996	3.51619	3.53038
arahy.15NCRR	-0.387738	-0.57632	-1.84783
arahy.15VG0N	-4.33942	-3.07513	-4.44252
arahy.15VHK9	-1.6523	-1.59015	-1.48798
arahy.160YLH	-2.21368	-1.98202	-2.5882
arahy.1628KP	-1.37785	-1.23019	-2.90902
arahy.162RMF	1.09159	1.57065	1.29412
arahy.164QK4	-3.80352	-3.95499	-5.11873
arahy.16527J	0.957524	0.731926	1.04499
arahy.165KFU	-1.1748	-1.62909	-2.73405
arahy.16A6WD	3.48373	3.88663	4.39781
arahy.16TVZ1	1.04382	0.798634	1.21034
arahy.16UM8S	3.12782	2.43742	1.67153
arahy.16VBYQ	-1.63298	-1.92758	-1.54928
arahy.16X2PZ	1.27281	1.43563	1.55023
arahy.17357K	-1.44303	-1.02168	-0.89216
arahy.173LZF	1.1158	3.56642	7.06828
arahy.1784RG	-2.65733	-2.34633	-2.51289
arahy.1797GX	-2.53783	-3.45588	-1.6673
arahy.17MV76	1.08606	1.22873	2.04574
arahy.17PIEW	-0.995817	-1.58881	-1.5492
arahy.17TMG9	-0.973872	-1.16353	-1.38871
arahy.17XFIN	1.39378	1.38378	1.40336
arahy.17ZWHA	2.54394	2.45671	2.07594
arahy.181IYB	2.131	2.05041	1.47361
arahy.181MCE	0.701706	0.942918	1.67594
arahy.185HYR	-2.47161	--	-1.91349
arahy.187ZZG	-0.902999	-1.24484	-0.962167
arahy.1899LM	0.513642	0.74847	1.16111
arahy.189BXD	1.08718	1.36133	2.23701
arahy.18BCEG	-1.09311	-1.14098	-0.331968
arahy.18BE0U	-1.68307	-2.18289	-2.09441
arahy.18CGRH	-2.65375	-2.23537	-3.52145
arahy.18DUMX	0.92374	1.21794	1.4608
arahy.18GZJ3	-0.865938	-0.592025	-1.39782
arahy.18KTSH	-1.25067	-2.91204	-2.99689
arahy.18NJDF	-2.19294	-4.09677	-3.88534
arahy.18PYAU	-0.408575	-1.32072	-0.307669
arahy.18QE6Y	2.48664	2.93007	2.12009
arahy.18QESW	-3.3161	-5.17018	-4.81563
arahy.18R6S7	1.14731	1.21319	1.97758
arahy.18RJMF	1.16849	1.20275	1.12883
arahy.18RKPD	-1.78517	-2.4898	-2.55241
arahy.18T8HP	-3.74557	-3.09493	-2.52891
arahy.18TD37	1.86648	1.30157	2.90104
arahy.18ULRA	-1.97035	-4.3167	-7.29477
arahy.18YQBF	0.173286	-0.688092	-2.82302
arahy.18Z3WC	-0.136209	-1.32344	-1.97745
arahy.1944SK	-0.151264	-1.38103	-2.70673
arahy.195J1V	-0.896772	-1.81941	-3.17089
arahy.195NUB	1.04644	1.08291	1.48148
arahy.19AV4Q	-2.04908	-1.73964	-0.134323
arahy.19CA3D	-0.11907	0.900173	2.11252
arahy.19HB3K	2.50305	2.14147	-0.216401
arahy.19JUXV	-0.585119	-1.33887	-0.778158
arahy.19PDHV	2.21703	2.14586	2.67311
arahy.19RIMK	1.11784	1.10133	1.62677
arahy.19SFKA	1.66448	2.06692	1.49731
arahy.19TBB5	2.37451	2.95033	3.46404
arahy.19VE15	--	--	5.26796
arahy.1A1ACU	2.89937	3.35812	4.53243
arahy.1A52WD	1.03574	0.934159	2.05887
arahy.1AZ5A9	-0.765023	-0.288296	-2.9206
arahy.1B105R	1.00012	0.593006	0.91836
arahy.1B2G8C	0.77867	0.584134	1.39519
arahy.1B2UBR	-0.132429	-1.00222	-2.67144
arahy.1B9W47	-1.94351	-2.41669	-2.79571
arahy.1B9Y88	-0.823213	-0.749538	-1.07597
arahy.1BG2C5	-1.66434	-2.02459	-2.33702
arahy.1BJ025	1.35533	1.32258	2.2831
arahy.1BQ3FB	0.978477	0.899824	1.4471
arahy.1BU1FJ	-0.830829	-1.55551	-2.67491
arahy.1BW3L6	-1.54577	-2.6263	-1.94714
arahy.1C4AI2	-2.888	-3.20489	-2.08643
arahy.1CAS5W	-2.54543	-3.36732	-3.80363
arahy.1CC5AH	-0.869438	-1.07853	-1.31268
arahy.1CEU3T	2.28119	0.444219	0.185262
arahy.1CH89M	4.67892	4.47155	6.00198
arahy.1CXI4Z	-0.565675	-0.129857	-1.07211
arahy.1D2WKS	-1.09595	-1.45588	-1.24778
arahy.1D4BVZ	2.05905	2.38045	1.96843
arahy.1D4W9H	2.26914	1.3518	1.76899
arahy.1D6AAZ	-1.42401	-1.60537	-2.07595
arahy.1D7P49	-0.541901	-1.01993	-0.833587
arahy.1DC7N4	-2.12244	-1.88996	-5.57152
arahy.1DIX3L	-0.33637	-0.233549	-1.13094
arahy.1DM7TY	2.55913	2.26595	2.21847
arahy.1DRD1N	-3.34706	-0.94092	-1.05869
arahy.1DT180	1.35992	0.494077	1.06524
arahy.1E3WXN	-2.41997	-2.59209	-4.02868
arahy.1ED5VS	-1.2469	-1.83463	-2.57195
arahy.1EF43V	1.79111	2.66913	2.28588
arahy.1EJ7KK	-0.709659	-0.57927	-1.34246
arahy.1EL8LN	2.01066	2.22159	2.51728
arahy.1EP8UK	0.0905076	1.20258	1.9275
arahy.1EUT60	-0.0406311	-1.10201	-1.61365
arahy.1EXH41	-2.52633	-4.04363	-5.34828
arahy.1F1BFK	-0.654912	-1.3117	-1.22557
arahy.1F2DVT	3.13754	2.12448	3.46365
arahy.1F4W0S	1.8362	1.53452	1.04834
arahy.1F4WXR	1.31446	0.838047	1.8885
arahy.1FA9J6	-1.06435	-2.20368	-2.96453
arahy.1FIS1V	1.82272	2.29413	2.47502
arahy.1FPN7V	5.68459	5.65042	6.8487
arahy.1FQ4J3	1.13056	1.23194	1.23175
arahy.1FS32P	2.50754	2.53279	3.02976
arahy.1FS3I4	--	Inf	Inf
arahy.1G2EUX	2.18206	2.80722	1.67721
arahy.1G3KFZ	4.06857	3.9656	4.96097
arahy.1G4SNU	3.85324	--	--
arahy.1G7GSU	--	--	6.08724
arahy.1G9108	1.88607	1.29105	2.19912
arahy.1GBZ2D	2.86337	2.29695	1.62522
arahy.1GD9C0	0.805043	-2.31964	-6.71865
arahy.1GJ1KV	1.06148	1.32229	1.40383
arahy.1GM637	-1.98188	-2.28805	-3.00497
arahy.1GV9IW	-1.45749	-1.56052	-2.34356
arahy.1H2TTJ	-0.830802	-1.30227	-1.5464
arahy.1H33IB	-2.71073	-0.722919	-2.99283
arahy.1HB2SZ	-0.306058	-2.25058	-2.84401
arahy.1HBM1K	-1.48378	-2.32766	-2.91906
arahy.1HI77Q	0.858075	0.588275	1.52291
arahy.1I1C4M	-1.09512	-1.29131	-1.58055
arahy.1I70XP	0.817758	0.535047	1.48495
arahy.1I7MJM	-2.86183	-1.59375	-2.47044
arahy.1I8IFE	-1.18854	-2.538	-2.40306
arahy.1I8MYZ	-0.730548	-1.14186	-1.21324
arahy.1IA0LX	-1.6596	-1.53059	-1.60679
arahy.1IJF7J	-0.522594	-0.970925	-1.9691
arahy.1ING2C	1.19921	-0.790416	-2.04143
arahy.1IW9Y2	-2.51907	-3.72561	-2.75967
arahy.1IX1EK	1.20299	1.25744	1.40342
arahy.1J64TJ	2.74131	4.74755	6.20027
arahy.1J7Y06	-3.53863	-3.42536	-4.79261
arahy.1K2G7H	-1.70677	-2.41503	-0.881185
arahy.1K2NHD	-2.40038	-2.45074	-3.44939
arahy.1K4FZB	1.05799	1.38395	3.14696
arahy.1K6RTV	-1.10001	-1.37145	-3.02821
arahy.1K6ZHH	3.05076	3.32242	2.39514
arahy.1K9JH7	-1.35781	-0.0772384	-0.40578
arahy.1KA2VU	-2.00221	-3.37484	-4.78327
arahy.1KM4NQ	2.12355	2.42575	2.93852
arahy.1KQ3UY	0.9385	1.18374	0.89068
arahy.1KT24E	--	4.85293	7.91047
arahy.1KTY7R	-0.526527	-2.22868	-2.80884
arahy.1KZ6XA	1.20431	1.62851	1.37845
arahy.1L1WJ8	1.29604	0.451429	0.595283
arahy.1L371M	0.358893	1.71836	-2.39394
arahy.1L3883	0.535979	0.705062	1.4015
arahy.1L5EDD	1.02442	1.8669	1.399
arahy.1L5FHK	1.0213	2.04511	1.67203
arahy.1L70FA	-0.914054	-1.48506	-2.92949
arahy.1L91FV	-2.41428	-1.80707	-4.91754
arahy.1LF0YV	4.8236	3.92662	4.12041
arahy.1LFA9Y	-0.638805	-2.0723	-0.3137
arahy.1LGD4F	8.30908	7.57531	7.50673
arahy.1LQ424	3.031	3.10702	3.07298
arahy.1LRU74	-0.540458	-0.34186	-1.31497
arahy.1M8NR5	3.52333	--	--
arahy.1MA0KJ	1.91064	1.79453	1.45931
arahy.1MDK5L	-2.58394	-5.28215	-6.21032
arahy.1MH00H	-0.586543	-1.13968	-1.89068
arahy.1MHD2U	--	1.87522	--
arahy.1MPM44	-0.0831564	-0.980408	-1.22419
arahy.1N0RH8	-0.910422	-1.01574	-0.657358
arahy.1N8WRQ	-2.20658	-3.79532	-5.75102
arahy.1NAQ44	1.31728	0.522555	1.92545
arahy.1NG2E9	0.865739	1.14614	1.19711
arahy.1NY0MW	1.09138	0.858604	0.606783
arahy.1P3WKU	-1.13383	-0.750268	-1.58077
arahy.1P4JCB	-0.966819	-1.81432	-2.60134
arahy.1P6DI5	1.77793	2.47449	1.61296
arahy.1PBH7D	2.15921	2.26138	3.34107
arahy.1PFK72	-1.32028	-1.52744	-2.29181
arahy.1PI95V	0.14068	-0.625517	-1.8466
arahy.1PK53M	1.02065	0.663895	1.47691
arahy.1PS8SX	-1.00737	-1.29652	-1.42117
arahy.1PUV9L	2.48811	--	--
arahy.1PW3JI	-5.22561	-5.17924	--
arahy.1PWQ9V	-2.33918	-4.46546	-3.01312
arahy.1Q23J3	-0.666471	-0.324984	-1.32822
arahy.1Q3TB5	1.56128	1.13042	-0.621684
arahy.1Q4DHH	-1.13094	-1.83127	-2.45279
arahy.1Q5EFH	-3.17927	-2.58715	-3.89192
arahy.1QF40H	2.8868	1.41984	1.67427
arahy.1QGX3V	1.16885	0.999265	0.856265
arahy.1QJ78E	-1.36922	-1.37095	-1.43069
arahy.1QLE3S	-1.26537	-1.69303	-1.92236
arahy.1QMW5J	1.90357	2.08778	2.4635
arahy.1QW2C7	3.06736	2.73543	1.7563
arahy.1R75EY	3.1102	2.00965	3.21537
arahy.1R9GPH	0.983623	1.40647	2.04725
arahy.1RAI3Q	1.15381	2.29947	2.10738
arahy.1RGA44	0.70366	1.35211	0.621264
arahy.1RKJ3P	-0.3448	-1.19605	-1.74141
arahy.1RS262	-1.5038	-1.45089	-1.95016
arahy.1RT2BG	-3.23017	-2.81882	-3.94494
arahy.1S754L	-0.667697	-0.851219	-1.12223
arahy.1SGL6Z	3.34778	2.86338	4.03635
arahy.1SK5MK	1.3823	0.353466	-1.78778
arahy.1SL9SW	5.27793	5.41519	6.60522
arahy.1SMG72	0.278134	-1.10387	-2.13044
arahy.1SN7TU	-0.241264	-2.88162	-4.52217
arahy.1SN9CK	1.35634	1.72871	2.56117
arahy.1SRP2S	2.2249	1.84141	3.18332
arahy.1SSE7G	-0.982742	-0.96765	-1.56369
arahy.1SUT9Q	1.85739	0.471761	0.180066
arahy.1T0QE3	0.671308	0.434816	1.76816
arahy.1T1RVQ	-2.27841	-2.64602	-3.31319
arahy.1T3PYK	-2.23404	-2.28707	-3.08615
arahy.1T46SZ	-2.82245	-2.40633	-4.45312
arahy.1T51F3	1.70121	1.47917	2.66785
arahy.1T55P5	5.42644	6.62341	8.0741
arahy.1T6SIZ	-0.687255	-1.21309	-1.51048
arahy.1TF8QR	-2.64583	-6.04736	-7.49673
arahy.1TG9FP	-0.921377	-0.665157	-1.07789
arahy.1TM57H	-1.02392	-2.49107	-3.46359
arahy.1TYS6L	1.07918	0.84642	0.176777
arahy.1TZ75T	2.70761	2.4919	2.57148
arahy.1U2NYC	-1.53584	-1.75893	-2.21403
arahy.1U5WXB	-1.59083	-3.70158	-6.19205
arahy.1U7IT4	-1.21048	-2.23878	-3.32237
arahy.1U7KPM	4.36447	4.13298	5.22202
arahy.1UE66A	2.38419	2.04746	2.8433
arahy.1UFI8K	1.20083	1.2366	1.64874
arahy.1UP6DU	1.06348	0.487643	1.42106
arahy.1UR2FN	-2.20701	-2.27021	-2.71395
arahy.1V2M7B	0.626146	1.02729	1.15382
arahy.1V3BQG	1.14523	1.43247	2.23429
arahy.1V42NR	2.64012	2.36923	2.53395
arahy.1V63ZN	2.9475	2.18376	3.45052
arahy.1VPR90	0.199259	1.85136	3.14764
arahy.1VS4ZL	-2.2126	-1.91098	-2.58672
arahy.1VZ6LQ	1.05328	2.47776	2.25107
arahy.1W1XCQ	-0.843652	-0.665426	-1.80385
arahy.1W3D05	-3.71749	-6.73294	-5.31425
arahy.1W477Y	3.69118	3.79245	3.7505
arahy.1W4SSV	-1.83075	-3.05607	-2.43731
arahy.1W5AMY	-0.997887	-1.30913	-1.13882
arahy.1W5D66	2.5937	2.75125	3.92553
arahy.1WB4BB	-1.48906	-1.34084	-1.30865
arahy.1WBZ5F	-1.78654	-1.06617	-0.36266
arahy.1WC97K	--	--	Inf
arahy.1WCV8C	4.44906	3.87194	5.03129
arahy.1WFS8V	4.25905	3.89207	4.54741
arahy.1WM0Q4	-1.74783	-2.52504	-3.67234
arahy.1WRX04	-2.21863	-2.5245	-0.754707
arahy.1WV257	-1.93701	-2.26866	-2.61011
arahy.1WVG1G	0.314843	0.71565	1.76067
arahy.1X1TH0	-0.929728	-1.50649	-1.96235
arahy.1X31DU	-0.685163	-0.400479	-1.72494
arahy.1XB836	2.15079	1.28488	1.59789
arahy.1XPI57	-1.40261	-1.1925	-1.91983
arahy.1XW75L	3.51373	2.42118	3.06387
arahy.1XYC2X	--	--	2.03925
arahy.1Y4NGA	0.833223	0.680384	1.19463
arahy.1Y86Y0	4.25196	3.9032	4.59811
arahy.1Y8NUF	2.35598	2.14435	3.03054
arahy.1YA0US	0.752235	0.767623	1.11442
arahy.1YL9TV	1.08808	0.83493	1.66502
arahy.1YV20X	0.417299	1.26375	-0.196716
arahy.1YYJ7Z	--	Inf	Inf
arahy.1Z1C0T	0.974819	1.48622	2.42487
arahy.1Z1K26	2.08293	1.67384	0.897354
arahy.1Z2J14	-1.98208	-3.29251	-3.59179
arahy.1Z4Q40	Inf	Inf	Inf
arahy.1Z5YUN	1.66165	1.96459	1.96576
arahy.1Z6SIG	1.45428	1.48196	2.24252
arahy.1ZE71I	-1.93847	-2.99602	-3.0128
arahy.1ZE97X	--	--	4.20637
arahy.1ZFB6C	1.25026	1.99695	2.31815
arahy.1ZZR7L	1.13464	1.17462	1.53343
arahy.20061H	-0.686426	-1.2145	-0.305144
arahy.200WTN	Inf	Inf	Inf
arahy.2029R4	2.24098	2.74183	3.61792
arahy.2031JR	-1.95899	-1.61897	-1.61406
arahy.206U1W	-1.09251	-2.07725	-0.582227
arahy.2070QL	-2.55161	-2.18707	-3.02401
arahy.209TGD	-1.24142	-1.96549	-2.60096
arahy.20K2MK	-1.43831	0.355383	-1.65787
arahy.20UT51	-0.972668	-1.55013	-1.48128
arahy.20WV1M	--	6.53756	--
arahy.210HIX	-2.3611	-3.19079	-3.4279
arahy.2199FB	-0.415447	-2.56218	-3.72216
arahy.219RE1	2.03933	0.759909	-0.101325
arahy.21BGD2	-1.60958	-0.488418	-1.41678
arahy.21BYTM	-3.25424	--	--
arahy.21ET8L	-1.51409	0.655526	-0.56076
arahy.21I7WM	0.595484	0.806243	1.30933
arahy.21IKS3	0.0510367	-0.0234878	-1.81176
arahy.21R0E2	0.990306	1.65194	3.42748
arahy.21U9AI	-5.7699	-4.16488	--
arahy.221WPX	0.699334	1.63421	0.983471
arahy.22510N	-0.901619	-1.7257	-2.21731
arahy.2251QZ	-1.45081	-1.65944	-1.3908
arahy.2260LN	--	--	6.97743
arahy.226PX6	-0.917717	-1.59966	-1.24946
arahy.227FW7	-0.676761	-0.726356	-1.26044
arahy.22965Q	-1.10128	-0.937506	-1.21224
arahy.22A3IK	--	--	2.91167
arahy.22AMRS	-0.501495	-2.42876	-5.10399
arahy.22ASJB	1.68065	1.44797	1.45983
arahy.22BZB2	-0.891224	-0.518356	-2.60923
arahy.22EC2Q	3.23896	3.14148	3.53688
arahy.22FU97	-2.29816	-1.98576	-3.75727
arahy.22FXNP	-1.37894	-1.61973	-6.80219
arahy.22G7N5	-0.702483	-1.21463	-1.96381
arahy.22GM2Y	1.04462	1.36783	1.60352
arahy.22GNSN	2.15255	2.25386	2.46342
arahy.22L7FB	-0.742435	-1.05962	-0.798424
arahy.22PLV7	1.71418	1.15066	1.2136
arahy.22T8QA	1.01375	0.582483	1.06668
arahy.22TBTR	0.67109	0.445369	1.3181
arahy.22VPXE	-1.63045	-1.59239	-3.18235
arahy.22YNXL	-2.6535	-2.17031	-1.89718
arahy.232QQF	-1.04023	-0.504821	-1.43505
arahy.2363PW	-0.784498	-0.139225	-1.69421
arahy.23B9T9	0.955714	0.823483	1.59993
arahy.23EIYW	-1.98096	-1.61093	-2.3009
arahy.23HYFJ	3.1826	0.36608	1.80372
arahy.23JWM4	0.669586	0.0655068	1.18083
arahy.23K5JN	-0.312461	-0.87272	-1.36471
arahy.23KKED	1.13072	2.19788	1.83533
arahy.23L0XF	--	4.80971	--
arahy.23LUWH	-2.32843	-1.0702	-3.97992
arahy.23PCL8	1.06617	1.05531	1.15641
arahy.23PF6N	-0.489699	-0.736559	-1.60886
arahy.23X4CC	-0.776118	-1.19684	-1.10319
arahy.23ZYRY	-0.865125	-1.46661	-1.29718
arahy.240DSL	-1.53849	-2.40346	-3.42251
arahy.24465A	-2.141	-3.13344	-3.77011
arahy.244RT6	2.54079	1.73603	1.66555
arahy.24AKL2	4.54709	2.92698	3.66094
arahy.24C55C	-0.0792004	-0.568043	-1.12791
arahy.24GIPR	2.14761	1.27985	2.2687
arahy.24IXRB	0.0447686	0.128297	-3.30159
arahy.24KS4K	0.515695	0.207261	1.31337
arahy.24L57E	-1.17497	-0.926494	-1.48578
arahy.24MCIL	-0.0590432	-0.176512	-1.91749
arahy.24MIBH	-1.2683	-1.56873	-1.72367
arahy.24P8DN	--	3.0491	--
arahy.24XUJ9	0.81513	1.00474	1.47674
arahy.24XWVK	-0.230686	-0.366841	-1.33302
arahy.24YPNN	-4.08796	-6.06717	-4.18913
arahy.24ZZ8V	1.16806	--	2.36339
arahy.2500MY	-2.33196	-3.3488	-3.50882
arahy.2517Z7	1.83619	1.21882	1.43805
arahy.251GCH	2.71533	3.55004	6.27365
arahy.253UZ6	-0.36207	-0.0843619	-1.5765
arahy.2547FM	-0.828323	-1.72713	-1.49428
arahy.254A05	-4.58902	-6.47963	-8.12082
arahy.254HEG	-1.61013	-0.964635	-1.49719
arahy.256EAD	1.19664	1.09124	1.06574
arahy.2597Q1	-2.48791	-2.12348	-4.5312
arahy.259I69	-0.265622	-0.841319	-1.31285
arahy.25C3YR	-0.622591	-1.867	-1.56752
arahy.25CQ7A	-6.47922	-6.89777	-4.28215
arahy.25DMGV	-1.58316	-1.5714	-1.4347
arahy.25F6GK	-2.09043	-1.83073	-3.82035
arahy.25IG2V	-1.69706	-1.49563	-2.66931
arahy.25U7NT	0.283856	-1.44562	-2.5369
arahy.25UELG	0.92374	1.4083	1.86774
arahy.25VQ3T	0.812527	1.13323	0.821216
arahy.261ZZU	-1.59329	-1.74911	-1.71792
arahy.2696AG	-3.03962	-5.45988	-6.42218
arahy.26CS6I	-0.0628605	-1.03029	-1.33485
arahy.26CUCK	0.6428	1.123	1.54608
arahy.26I3WB	-2.18894	-2.64146	-3.21554
arahy.26IG8H	-1.93523	-1.62556	-2.02853
arahy.26J9HI	3.50972	3.9698	4.1848
arahy.26KYL2	-2.29394	-1.88126	-2.61635
arahy.26UA7Y	1.09875	1.15504	1.07722
arahy.26UNPR	-3.32227	-2.42371	-1.19281
arahy.2706L4	0.779376	0.731409	1.18901
arahy.271EIT	0.48598	-1.48038	-4.19112
arahy.274M2K	-0.31736	-2.23646	-1.56482
arahy.2762JH	-0.592936	-2.41255	-5.36828
arahy.2795IL	3.1736	3.45773	4.13178
arahy.27ABMV	1.14333	0.496471	-0.830151
arahy.27AQJK	-4.93911	-3.48981	-2.39014
arahy.27CGVJ	-1.3693	-1.74652	-1.38416
arahy.27E6QC	-3.77796	-6.78826	-7.23038
arahy.27KESB	0.708337	0.663038	1.15892
arahy.27LE56	-1.55212	-1.80781	-2.51289
arahy.27LGD1	2.33607	2.18471	5.08087
arahy.27MJ8C	1.62699	1.53775	2.2527
arahy.27NEX2	-2.83765	-2.20513	-3.03949
arahy.27R0NG	--	--	3.32343
arahy.27RA9F	-1.74457	-1.51756	-2.62775
arahy.27RLCF	0.993698	2.10054	0.749131
arahy.27TAQT	-2.93115	-4.06666	-3.4088
arahy.27TPXA	-1.81509	-0.708538	-0.955559
arahy.27V6C1	-1.71738	-1.29784	-1.47703
arahy.282MDX	-1.48796	-1.26565	-1.09379
arahy.2861FR	-2.38493	-3.16463	--
arahy.286K5M	-2.31216	-1.91485	-1.30819
arahy.289CQF	0.0206799	1.03663	0.886539
arahy.28DDEN	3.4747	3.53319	3.88894
arahy.28F6NF	5.00347	2.94857	6.5339
arahy.28FBJ8	7.20506	6.95323	9.35627
arahy.28H6X3	-3.72659	-3.23346	-6.5138
arahy.28J7Y2	-1.14923	-1.84822	-3.02219
arahy.28JIBU	-0.826662	-1.02789	-0.345302
arahy.28JICE	0.580974	1.1341	0.898073
arahy.28MHAL	-1.17079	-1.27117	-1.56141
arahy.28NLID	1.36545	1.0738	1.28015
arahy.28P3YA	-1.02906	-1.1691	-0.161517
arahy.28RV6S	-2.34465	-2.43802	-2.4446
arahy.28TKL1	6.67062	7.1883	8.64595
arahy.28UQCP	4.03664	3.7635	4.34362
arahy.28ZKUT	2.59063	1.9244	2.46149
arahy.293ST4	2.30607	3.49013	4.66723
arahy.299G99	1.70979	1.32624	1.41788
arahy.29A50M	-1.18071	-0.67787	-5.06888
arahy.29BG5G	0.86783	1.25196	2.09897
arahy.29D948	-2.07245	-2.79475	-4.05966
arahy.29L0YD	-0.770848	-1.85946	-1.57458
arahy.29L1CF	3.4491	3.94538	4.08697
arahy.29NKFC	--	2.66509	--
arahy.29TRSQ	-1.29414	-0.781281	-1.06035
arahy.29VQUK	0.987107	1.12352	0.723049
arahy.29ZW60	-1.01126	-0.814725	-0.893189
arahy.2A1NT4	-1.40095	-1.7251	-3.69899
arahy.2A26X2	-1.66011	-0.854118	-1.10555
arahy.2A56XJ	3.03836	1.80049	2.90291
arahy.2A63GV	-0.302659	-0.0670519	-2.21008
arahy.2AV6EE	2.27577	2.13444	3.91655
arahy.2AYT2S	-1.91242	-2.20589	-2.49996
arahy.2B1HMX	1.63315	1.79262	2.73943
arahy.2B6J13	0.725007	0.757245	1.38465
arahy.2BA4KG	0.546212	1.065	1.42056
arahy.2BG7C4	-2.37213	-2.90741	-2.12254
arahy.2BXC31	-1.27079	-1.35445	-1.74892
arahy.2BY1CI	-0.613387	-0.688028	-1.38051
arahy.2BYR8K	1.08754	1.734	1.06214
arahy.2C1RPT	-1.44767	-1.78218	-1.37041
arahy.2C2IG0	0.747106	0.930146	1.82778
arahy.2C4F0F	-0.685738	-1.59929	-1.02416
arahy.2C6XEQ	-1.00387	-1.68623	-1.37276
arahy.2C7MHE	1.32505	0.344818	-0.246312
arahy.2C7VNA	-2.33916	-3.38399	-3.73009
arahy.2C7VYD	-1.39354	-1.50457	-1.97481
arahy.2CFU61	-0.000773844	-3.49918	-5.56785
arahy.2CK2M8	0.921613	1.19753	1.23324
arahy.2CP92U	-0.113196	0.115082	2.43668
arahy.2D0TBT	0.22482	0.570986	1.47165
arahy.2D211K	-1.38549	-1.33089	-0.691246
arahy.2D4HG1	-1.88694	-1.62911	-2.32258
arahy.2DJ75K	-2.16799	-2.00183	-1.58666
arahy.2E0FT9	0.207325	0.398461	1.27874
arahy.2E3FWC	-0.572688	-0.82248	-1.3321
arahy.2E6MRG	0.677128	1.20484	0.755569
arahy.2EEB7P	1.03489	0.882494	1.85239
arahy.2EPV6W	--	--	6.84184
arahy.2F0WHB	-2.76143	-2.93396	-3.33191
arahy.2F1JWB	-1.65185	-2.8649	-2.75714
arahy.2F1L5Z	-3.05265	-3.81255	-4.76365
arahy.2F1UPX	-3.27446	-2.82108	-2.29162
arahy.2F4DQW	-1.1981	-2.21178	-3.28192
arahy.2F8F1S	-2.53119	-2.45811	-2.69854
arahy.2FF2JF	1.30085	0.683243	0.541714
arahy.2FHK03	-1.79288	-2.19433	-0.742128
arahy.2FQ1SS	1.00407	0.452652	-0.0995373
arahy.2FSM7R	-0.681351	-1.21124	-2.04384
arahy.2FV8W6	-1.67454	-1.91919	-2.42479
arahy.2FYA1K	1.70159	1.89317	4.34123
arahy.2FZ5KR	-1.26031	-1.91366	0.00617865
arahy.2G66YZ	0.935373	3.89671	4.55632
arahy.2GB72X	1.27762	1.33175	-0.916999
arahy.2GC3QC	0.909193	0.825959	1.03414
arahy.2GL6KB	1.71032	1.83776	1.60097
arahy.2GR8KM	1.89832	2.79236	2.9628
arahy.2GZ3LH	1.45069	1.0076	1.16048
arahy.2H5638	1.74809	1.71046	1.40771
arahy.2H5V0G	4.69724	1.65129	2.90398
arahy.2H77W4	-0.102761	-0.444949	-1.07312
arahy.2H7I9L	0.673517	0.863767	1.68168
arahy.2H7VIP	-0.874247	-0.471161	-1.65535
arahy.2HEE5R	-1.40945	-1.72684	-1.70661
arahy.2HFS1Z	-1.01204	-1.80376	-1.95767
arahy.2HG3UE	-1.43931	-2.8465	-2.49084
arahy.2HJ0TV	2.32975	1.79841	1.78304
arahy.2HNW91	2.81228	2.36367	--
arahy.2HQ2B3	-2.81997	-1.44486	-2.9427
arahy.2HQS5R	0.552518	1.01317	0.511877
arahy.2HRU1H	-0.784886	-1.44074	-1.85549
arahy.2I11L4	5.22062	3.7839	3.7003
arahy.2I1I1C	-0.794859	-1.6729	-2.26932
arahy.2I4SWN	-1.83372	-2.88776	-5.04757
arahy.2I8LVJ	-1.84008	-2.69391	-0.898826
arahy.2IHJ4M	-1.61995	-1.3255	-2.21173
arahy.2IUT9R	-0.866556	-1.85666	-1.36603
arahy.2IZ2Y4	-1.43915	-1.02317	-2.23256
arahy.2J0DRT	-1.66329	-1.35193	-1.8275
arahy.2J1BD7	-1.13556	-1.25595	-1.15661
arahy.2J20F7	1.52538	1.97238	1.79427
arahy.2JFH0F	-1.44171	-2.21821	-1.56426
arahy.2JXR5Q	1.7273	1.68441	1.68413
arahy.2K29ML	0.989204	1.01354	1.05796
arahy.2K72KI	-2.67447	-1.69984	-2.11838
arahy.2KE7WA	-1.76013	-3.09409	-2.66507
arahy.2KG4P3	1.04974	1.80951	2.45017
arahy.2KKJ6X	3.91152	6.90471	8.60415
arahy.2KR8AX	0.254377	0.670199	1.11437
arahy.2KW32D	-1.0243	-1.05907	-1.52119
arahy.2KW6XR	-0.637355	-1.77781	-1.04131
arahy.2L0PS7	-2.61184	-1.59402	-2.24321
arahy.2L2SJX	1.70202	1.55813	0.695788
arahy.2L3ISV	-1.91998	-3.02138	-3.54798
arahy.2L480B	1.42199	1.42059	2.17564
arahy.2L7D1S	0.0162759	0.321739	1.52663
arahy.2L81CW	-1.18445	-1.23006	-1.66288
arahy.2L9WSA	4.7934	4.83386	6.74094
arahy.2LCT5X	-1.79459	-3.16771	-3.0422
arahy.2LDC6J	0.631861	1.16462	1.22481
arahy.2LE04G	0.547535	1.39933	1.33277
arahy.2LG1YU	-3.5423	-4.37381	-4.61051
arahy.2LQ1ZN	-1.85497	-0.795288	-2.03456
arahy.2LV2NG	1.04206	1.26426	1.39544
arahy.2M482Q	-0.404416	-0.55006	-1.11289
arahy.2M98J4	-0.92539	-1.77136	-0.29919
arahy.2MB6KR	-0.924612	-1.34586	-1.85563
arahy.2MH90D	-1.22128	-1.28174	-1.43716
arahy.2MP0U5	1.42078	1.1531	0.714399
arahy.2MPK67	-6.01135	-6.05636	-4.80788
arahy.2MPS86	1.23644	1.88905	1.28082
arahy.2N14G0	-1.43104	-1.05838	-0.681572
arahy.2N4ZV5	3.77564	4.88332	5.84818
arahy.2N5SYE	0.0739815	0.490397	1.71176
arahy.2N625L	1.06661	0.985473	1.56599
arahy.2N75TD	Inf	Inf	Inf
arahy.2N7JZH	-1.92318	-2.60233	-3.57561
arahy.2N89KK	-1.42569	-1.60024	-2.04736
arahy.2NAN3W	1.60564	1.1451	1.45342
arahy.2NH314	2.42946	2.58328	4.17124
arahy.2P0PPD	-0.892961	-0.805618	-1.23895
arahy.2P31SD	1.17474	1.30009	1.54865
arahy.2P4AZJ	5.8838	7.106	8.24438
arahy.2P4BCH	4.69051	4.3778	4.57117
arahy.2P60TQ	0.941208	1.55127	1.48536
arahy.2P7QNR	1.26941	0.749576	1.08418
arahy.2P82C9	-4.16931	-5.11741	-7.2054
arahy.2P95X7	1.69281	2.25186	2.05196
arahy.2PFX68	0.440797	0.304931	1.12155
arahy.2PG163	Inf	Inf	--
arahy.2PL4QG	-1.23158	-1.56158	-1.40771
arahy.2PL4X0	-2.48499	-3.64577	-3.33185
arahy.2Q12N5	--	2.87508	3.42165
arahy.2Q7BCI	-2.66148	-3.64379	-4.11929
[truncated: 12,128 more rows]

## Sheet: DEGs for DT
Supplementary Table S2-2: Differentially expressed genes in DT under drought stress
#ID	DT-4h	DT-8h	DT-24h
arahy.new_1011	-1.72141	-3.24726	-2.90514
arahy.new_10148	4.22124	4.13634	5.00522
arahy.new_10341	0.942918	-0.326449	2.25969
arahy.new_10423	--	6.28167	6.92179
arahy.new_10454	2.0271	1.15439	3.44178
arahy.new_10543	-1.11097	-2.50151	-1.96569
arahy.new_10553	0.236814	-0.216768	-3.317
arahy.new_10640	-0.284005	0.214419	-3.92041
arahy.new_10665	-1.81574	-1.78807	-1.40299
arahy.new_10702	-2.44754	-2.01241	-3.01906
arahy.new_11179	-1.69519	-0.8089	-1.3163
arahy.new_11187	-1.78496	-1.38569	-1.53543
arahy.new_11226	2.27764	2.33326	4.77548
arahy.new_11244	--	Inf	Inf
arahy.new_11295	-0.62805	-0.574658	-1.52619
arahy.new_1138	-0.945482	-1.2413	-0.994359
arahy.new_1141	1.77556	-1.11408	1.95804
arahy.new_11423	-0.622874	-1.22881	-2.15677
arahy.new_11498	2.41388	1.7854	0.996271
arahy.new_11592	--	--	Inf
arahy.new_11593	--	--	5.30267
arahy.new_11770	--	--	5.40772
arahy.new_11782	Inf	Inf	Inf
arahy.new_11821	--	--	Inf
arahy.new_11829	-0.332571	0.437667	-2.8091
arahy.new_11896	--	--	6.04437
arahy.new_11933	0.454993	-0.326102	2.0446
arahy.new_11975	-1.29958	-1.24433	-0.707773
arahy.new_12002	1.00877	1.63401	0.24072
arahy.new_12044	1.30372	0.728915	0.607787
arahy.new_12072	--	--	Inf
arahy.new_12161	1.3934	0.739295	1.01172
arahy.new_12205	-0.649323	-2.39564	-5.07098
arahy.new_12239	-0.617321	-1.02869	-1.63233
arahy.new_12346	-0.407485	-0.896828	-1.44195
arahy.new_12351	--	2.41253	2.47526
arahy.new_12364	-1.396	-3.01997	-1.04504
arahy.new_1239	-0.840098	-1.87673	-0.79216
arahy.new_12402	-1.71483	-2.42708	-2.11205
arahy.new_12424	-3.1449	-3.55282	-2.53153
arahy.new_12462	0.690634	0.997142	1.88983
arahy.new_12494	2.90011	2.00958	1.80407
arahy.new_12589	-0.576289	-0.930083	-3.10311
arahy.new_12680	-0.895416	-1.93149	-1.87432
arahy.new_12759	--	--	9.36219
arahy.new_12841	-0.503816	-1.00946	-1.53509
arahy.new_12943	0.223097	-2.82281	-4.56374
arahy.new_13185	-0.469894	-1.59734	-2.88717
arahy.new_13196	-1.31638	-1.91955	-1.64713
arahy.new_13216	0.674319	0.800711	3.12126
arahy.new_13265	3.68747	--	--
arahy.new_13286	-2.38249	-2.57961	-3.20854
arahy.new_13353	--	--	2.65096
arahy.new_13433	-0.859561	-5.14719	-4.51383
arahy.new_13447	2.80767	2.35977	--
arahy.new_13513	-0.364708	-0.893231	-1.5353
arahy.new_13517	2.8218	2.63654	3.10565
arahy.new_13555	-1.39061	-1.76278	-2.31119
arahy.new_13595	1.6229	0.894225	-1.68628
arahy.new_1360	2.0416	0.950871	1.77023
arahy.new_13612	2.44344	2.06912	2.23035
arahy.new_13613	1.78972	1.34316	1.54761
arahy.new_13626	4.73358	--	--
arahy.new_13629	5.10163	--	--
arahy.new_13631	4.4495	1.59891	--
arahy.new_13633	0.953369	1.62313	1.58915
arahy.new_13634	4.10364	5.06084	3.25251
arahy.new_13660	-2.14625	-2.53759	-3.00943
arahy.new_13690	-0.805986	-1.41579	-1.67611
arahy.new_13700	2.52541	1.76166	--
arahy.new_13782	-0.493522	-1.31914	-3.12828
arahy.new_13827	2.2582	1.35865	2.97502
arahy.new_13868	-2.02721	-3.7869	--
arahy.new_13910	--	--	Inf
arahy.new_13936	-0.0723962	-0.161796	-1.5172
arahy.new_13949	2.76015	2.22623	4.73288
arahy.new_13954	-2.67911	-4.7635	-4.97764
arahy.new_14012	-3.21937	-3.06003	-4.69275
arahy.new_14072	-2.36696	-4.24507	-2.78228
arahy.new_14161	--	3.08876	5.0562
arahy.new_14189	-1.78378	-2.39444	-1.49312
arahy.new_1432	--	--	Inf
arahy.new_14440	--	--	3.8001
arahy.new_14510	-0.633321	-0.731581	-1.75641
arahy.new_14823	-2.06064	-1.89622	-1.92617
arahy.new_1496	-1.44252	-3.90986	-1.32246
arahy.new_15006	-0.404961	-2.11277	-0.643258
arahy.new_15032	1.98027	1.29185	0.746737
arahy.new_15033	1.43994	1.61722	1.25362
arahy.new_15037	2.57844	--	3.21984
arahy.new_15043	1.94597	2.01631	1.32166
arahy.new_15098	-0.00198565	1.52479	0.680814
arahy.new_15143	1.34802	1.81132	1.61629
arahy.new_15163	2.1738	1.6486	2.3524
arahy.new_15173	1.97308	2.13764	1.26942
arahy.new_15198	5.33703	--	--
arahy.new_15217	-0.971005	-1.6314	-2.49054
arahy.new_15265	-0.065337	-0.144938	-1.44656
arahy.new_15330	0.980217	-0.2006	2.46479
arahy.new_15335	--	--	4.76773
arahy.new_15367	--	--	5.77443
arahy.new_15388	-2.03361	-2.95766	-2.97735
arahy.new_15395	-1.0169	-2.53155	-1.11813
arahy.new_15499	0.969942	-1.16243	-3.3415
arahy.new_15592	0.627542	-1.13955	-2.89788
arahy.new_15641	-1.69892	-1.52944	-2.37646
arahy.new_15655	3.07292	3.43622	3.85874
arahy.new_157	0.963799	1.62285	1.76061
arahy.new_15797	-0.805196	-1.02459	-2.43549
arahy.new_15806	-0.9372	-1.54682	0.173034
arahy.new_15875	1.64995	3.35919	3.89629
arahy.new_15882	--	6.31175	11.3607
arahy.new_15968	--	--	7.03135
arahy.new_16120	3.6934	3.46998	3.95688
arahy.new_16133	-0.242239	-0.710187	-1.67571
arahy.new_16155	-1.19973	-1.94433	-0.959708
arahy.new_16164	1.64927	1.41747	1.70347
arahy.new_1623	--	4.42122	--
arahy.new_16231	1.34355	2.04873	2.66524
arahy.new_16232	-6.8268	--	-3.57805
arahy.new_16342	11.1435	10.481	11.1067
arahy.new_16418	-0.36926	-1.06713	-2.42639
arahy.new_1643	-4.77941	0.203559	-0.390031
arahy.new_16440	--	--	5.88394
arahy.new_16459	1.20611	0.660761	1.23496
arahy.new_1648	0.103445	-2.15471	-2.82576
arahy.new_16496	-1.85797	-2.40213	-4.75494
arahy.new_16528	-0.390123	-0.887184	-2.017
arahy.new_16532	3.47972	3.69787	4.45139
arahy.new_16559	1.95693	1.37426	3.89928
arahy.new_16564	--	--	Inf
arahy.new_1657	-0.799824	-1.45077	-2.33819
arahy.new_16643	-1.46449	-0.817259	-2.13142
arahy.new_16644	-2.12515	-2.2503	-1.82765
arahy.new_16647	2.78341	1.53486	2.88867
arahy.new_16677	-1.09226	-1.65499	-2.18763
arahy.new_16705	3.06352	2.55861	6.16089
arahy.new_1674	-0.833224	-1.51192	0.154776
arahy.new_1675	-1.13372	-1.80584	0.274547
arahy.new_16770	-1.19334	-1.65357	1.18543
arahy.new_16794	-0.799581	-1.36236	-1.45179
arahy.new_16880	-0.51254	-2.19111	1.98996
arahy.new_1693	0.596101	1.04483	2.23763
arahy.new_16935	1.7893	2.1087	4.01771
arahy.new_16944	2.4319	2.11197	--
arahy.new_16964	--	--	Inf
arahy.new_16982	-0.038388	-2.80882	--
arahy.new_17043	2.25724	2.18576	1.476
arahy.new_17084	-2.92617	-2.66098	-3.46622
arahy.new_1720	-2.2489	-1.93613	-2.05221
arahy.new_17206	-0.960752	-1.65706	-1.54437
arahy.new_17212	-1.24816	-2.68479	-3.00227
arahy.new_17233	--	--	Inf
arahy.new_17277	-1.78885	-2.29159	-1.24408
arahy.new_17353	1.09365	1.52864	1.77507
arahy.new_17375	1.42329	1.37845	-0.0361852
arahy.new_17377	1.44597	1.79056	0.981635
arahy.new_17394	-1.19774	-0.919488	-3.64299
arahy.new_17427	-1.16319	-2.14018	-1.53432
arahy.new_17516	2.28661	2.18982	2.32185
arahy.new_1754	4.69476	--	--
arahy.new_17570	-0.109168	-0.664691	-3.22974
arahy.new_17574	-0.943159	-1.25853	-2.59346
arahy.new_17644	5.14592	--	--
arahy.new_17688	--	--	5.43749
arahy.new_17738	2.45665	2.31339	1.42856
arahy.new_17795	-2.75788	-3.26275	-3.8364
arahy.new_17800	-0.865225	-2.6624	-0.258266
arahy.new_17819	1.57251	0.750614	-2.80892
arahy.new_17892	-2.8249	-3.36356	-2.9965
arahy.new_17966	-0.156933	-0.3622	-1.48581
arahy.new_18050	-2.38681	-4.00487	-2.60123
arahy.new_18094	2.05416	2.37016	1.59151
arahy.new_18125	-3.25282	-3.94101	-6.30579
arahy.new_18140	-0.8386	-1.41145	-3.13454
arahy.new_18187	0.573114	0.720576	-4.1645
arahy.new_1823	1.31605	2.35649	--
arahy.new_18285	0.45055	-0.128223	-2.7659
arahy.new_18298	-0.697081	-1.5661	-2.84607
arahy.new_18304	-0.934897	-1.14414	-2.32536
arahy.new_18446	-3.35619	-5.1109	-4.83878
arahy.new_18473	--	--	Inf
arahy.new_18499	0.519488	0.15283	-3.1025
arahy.new_18557	--	3.34962	4.28276
arahy.new_18598	2.25636	1.26896	1.43022
arahy.new_18599	--	-2.19385	--
arahy.new_18796	-1.76061	-1.8288	-2.828
arahy.new_18813	-2.87065	--	-5.26684
arahy.new_18814	-1.72891	-2.84484	-1.57524
arahy.new_18820	1.83115	1.7948	4.83045
arahy.new_1884	--	4.76758	--
arahy.new_18860	-0.585001	-1.08208	-1.06823
arahy.new_18915	0.432396	1.39709	0.743576
arahy.new_18939	--	--	--
arahy.new_19022	-0.889191	-0.55061	-2.28042
arahy.new_19108	2.22879	1.44763	1.40771
arahy.new_19165	--	--	Inf
arahy.new_19166	0.411164	1.96271	1.49137
arahy.new_19184	5.70566	5.99612	7.59941
arahy.new_19207	0.566347	0.695687	1.82549
arahy.new_19209	4.36677	4.11205	5.12129
arahy.new_19223	--	--	3.46302
arahy.new_19267	-0.330163	-1.13128	-1.95701
arahy.new_19281	-1.52207	-2.01105	-1.97734
arahy.new_19288	-2.27715	-2.12008	-2.23595
arahy.new_19302	-9.85555	-5.8468	0.0266771
arahy.new_19312	0.2073	-0.826717	-2.99795
arahy.new_19326	--	--	Inf
arahy.new_19342	Inf	Inf	--
arahy.new_19369	-2.37638	-2.31474	-3.16843
arahy.new_19377	0.563506	-1.74559	-5.42584
arahy.new_19386	-1.77426	-3.3109	-2.24242
arahy.new_19479	--	--	Inf
arahy.new_19483	--	--	Inf
arahy.new_19497	2.76806	3.10411	3.13401
arahy.new_19534	0.57156	0.869263	1.70696
arahy.new_19568	--	Inf	--
arahy.new_19669	-1.39274	-1.88832	-1.1401
arahy.new_19675	-0.511876	-0.360955	-1.6835
arahy.new_19688	-0.595215	-1.63763	0.0228161
arahy.new_19823	1.53304	3.6895	0.713117
arahy.new_19915	-2.54062	-2.57781	-1.7557
arahy.new_19934	-0.907688	-0.746724	-1.81127
arahy.new_20062	-2.51008	1.09717	-2.98253
arahy.new_20077	-1.04963	-1.60428	-2.51539
arahy.new_20096	-2.58644	-0.585893	-1.69573
arahy.new_20110	-2.84952	-2.84778	-2.27778
arahy.new_20147	-0.448805	-1.07397	-1.92257
arahy.new_20206	--	2.30158	--
arahy.new_20223	-1.0089	-1.44883	-1.8408
arahy.new_20243	5.24002	6.58825	6.79063
arahy.new_20399	-0.132568	0.315134	-4.32419
arahy.new_20408	1.03976	-0.1277	-3.9997
arahy.new_20432	0.614966	0.552554	-2.76066
arahy.new_20435	-1.64622	-1.6359	-0.648938
arahy.new_2045	--	--	4.98795
arahy.new_20491	-1.90728	-2.73751	--
arahy.new_20572	-1.64504	-1.26833	-2.14925
arahy.new_20574	1.84912	1.40627	2.47937
arahy.new_20617	--	--	Inf
arahy.new_20639	0.306006	0.598199	2.25092
arahy.new_20694	-0.411719	-0.794187	-2.83643
arahy.new_2075	-2.25001	-5.82661	-5.02869
arahy.new_20811	-1.47886	-2.16952	-2.53482
arahy.new_20858	-0.559929	-0.848685	-1.81143
arahy.new_20859	-2.2201	-1.85595	-2.86755
arahy.new_20956	1.12042	2.32605	3.45982
arahy.new_21064	-2.6786	-2.88232	-4.04289
arahy.new_21088	-1.75089	-3.62089	-2.49558
arahy.new_21132	-0.941848	-2.45819	-2.63101
arahy.new_21152	-0.229005	-1.27037	-3.38269
arahy.new_21160	1.37321	0.768555	1.09663
arahy.new_21176	0.0205829	-0.612166	-3.03807
arahy.new_21199	-1.72774	-2.80498	-3.86278
arahy.new_21245	-1.74758	-1.33641	-3.55084
arahy.new_21278	-2.16923	-1.7278	-2.10633
arahy.new_21438	-1.04376	-1.82544	--
arahy.new_21493	Inf	--	--
arahy.new_21505	-0.937499	-1.46242	-1.07996
arahy.new_21577	-0.279791	-1.03894	0.11581
arahy.new_21585	-1.10497	-0.995175	-1.52558
arahy.new_216	-0.940393	-2.88431	-2.91512
arahy.new_21632	Inf	Inf	Inf
arahy.new_21633	3.24317	2.55899	3.00593
arahy.new_21725	-1.69188	-1.62494	-3.87574
arahy.new_2177	-2.83553	-3.06019	-2.78896
arahy.new_218	1.76599	2.27421	0.901476
arahy.new_21847	--	--	6.02101
arahy.new_21903	-1.98472	-3.93741	-5.3839
arahy.new_21931	--	--	6.73557
arahy.new_2195	0.600539	0.297108	1.4371
arahy.new_21957	--	--	Inf
arahy.new_22017	0.64572	0.653005	2.47542
arahy.new_22065	-1.80183	-2.58275	1.30651
arahy.new_222	--	--	11.0168
arahy.new_22214	0.675358	1.07999	1.72715
arahy.new_22296	--	--	Inf
arahy.new_22299	--	--	Inf
arahy.new_22326	2.01083	2.75	0.992808
arahy.new_22385	2.11833	1.7143	0.53838
arahy.new_2297	-1.70599	-1.97276	-1.89462
arahy.new_2334	--	5.99495	6.05405
arahy.new_2423	1.64102	0.262927	--
arahy.new_252	3.37622	3.78565	7.96879
arahy.new_2525	-1.73827	-3.86028	-1.76711
arahy.new_2529	5.01059	5.49534	7.02347
arahy.new_2537	--	--	Inf
arahy.new_2574	-3.51177	-2.08127	-1.29219
arahy.new_2578	1.90112	1.64696	-0.189719
arahy.new_2596	-2.76639	-5.38642	--
arahy.new_2599	-0.95914	-1.4097	-1.87499
arahy.new_260	-0.262708	-0.375968	1.85121
arahy.new_2619	2.97534	3.05005	1.29453
arahy.new_263	1.36316	0.971857	-0.316413
arahy.new_264	-0.460547	-3.03588	-2.0474
arahy.new_2697	-1.15793	-1.87512	-3.80506
arahy.new_2805	-0.875637	-1.04784	-2.49638
arahy.new_2832	Inf	Inf	Inf
arahy.new_2867	0.833603	0.341653	1.61814
arahy.new_2874	1.82499	1.17515	-0.0817575
arahy.new_2914	3.183	3.11489	2.59612
arahy.new_294	1.32371	0.543214	0.945436
arahy.new_3026	3.50458	2.92251	4.46966
arahy.new_3050	-1.96801	-6.25598	-6.71926
arahy.new_3051	-1.54501	-1.99415	-1.73884
arahy.new_3068	-3.28658	-3.74266	-5.3465
arahy.new_3083	-0.125783	-0.631926	-2.83299
arahy.new_3130	4.27196	4.12925	5.39455
arahy.new_3184	-1.66634	-1.02634	-0.658893
arahy.new_3186	-2.47324	-1.5339	-0.904008
arahy.new_3194	-0.885139	-0.806917	-1.80496
arahy.new_3214	4.72579	5.58807	6.89893
arahy.new_3238	-0.0041304	0.594918	1.88747
arahy.new_3272	2.37702	2.86762	4.30927
arahy.new_3349	--	1.20036	3.4522
arahy.new_3350	1.30032	--	4.77979
arahy.new_3392	-1.23536	-2.31553	-0.646684
arahy.new_3512	-1.73433	-2.69173	-5.44483
arahy.new_3549	1.37915	1.26612	-0.510683
arahy.new_3570	-1.70121	-1.11176	-1.60676
arahy.new_3695	3.60683	3.52528	4.20722
arahy.new_3723	-1.42605	-1.68458	-1.9071
arahy.new_3731	4.75198	3.95056	2.05196
arahy.new_3829	--	--	2.45767
arahy.new_3832	--	--	3.21704
arahy.new_3925	-0.267187	-0.785185	-2.46594
arahy.new_3942	-2.00745	-2.37661	-0.977238
arahy.new_4038	-1.43154	-2.69451	-0.592224
arahy.new_4043	-1.83254	-2.19139	--
arahy.new_4163	-1.03484	-1.07674	-2.72555
arahy.new_4177	1.01592	1.80683	3.04585
arahy.new_4209	2.27175	0.545743	0.578804
arahy.new_4216	-0.743444	-1.62705	-0.406949
arahy.new_4219	4.92064	--	6.29383
arahy.new_4252	3.82467	--	--
arahy.new_4338	0.00140827	-1.17647	1.70117
arahy.new_4342	--	--	Inf
arahy.new_4425	-1.64369	-2.83922	-4.47768
arahy.new_4437	1.46936	2.02983	3.25707
arahy.new_4468	-1.19203	-1.21286	-2.37485
arahy.new_4574	2.18547	1.07806	2.42539
arahy.new_461	--	2.84524	0.335936
arahy.new_4643	-0.222513	-0.561694	-2.41986
arahy.new_4684	-1.49669	-1.78736	-1.98989
arahy.new_4790	-0.533768	-0.949579	-1.3894
arahy.new_4794	2.1668	1.49647	2.37346
arahy.new_4797	6.42344	6.2689	8.30744
arahy.new_4801	--	Inf	--
arahy.new_4864	-3.32895	-2.43808	--
arahy.new_4870	1.06657	-0.739502	-4.5226
arahy.new_4881	-1.67162	-1.52747	-2.54887
arahy.new_4901	--	--	Inf
arahy.new_496	3.38043	3.35821	1.56777
arahy.new_4969	1.28744	2.31192	1.2521
arahy.new_5017	1.45591	1.27115	1.09495
arahy.new_502	1.51842	1.37923	1.96357
arahy.new_5032	3.40906	2.79499	1.54049
arahy.new_5033	-1.66675	-2.1356	-2.54363
arahy.new_5065	-4.96205	-3.68186	-2.78385
arahy.new_5157	-1.66597	-2.45298	-1.62798
arahy.new_5187	3.37731	2.15601	1.90301
arahy.new_5237	--	--	Inf
arahy.new_5367	0.736769	0.537111	-1.88416
arahy.new_5384	-1.85711	-2.39034	-2.26346
arahy.new_5407	-0.994095	-1.28218	-1.48067
arahy.new_5436	-0.959537	-2.19817	-0.793552
arahy.new_5459	-2.89047	-3.7145	-4.87814
arahy.new_5482	0.50388	-3.3729	-0.479051
arahy.new_5524	1.29596	0.723526	-0.706928
arahy.new_5586	2.55236	2.92891	2.84489
arahy.new_5589	-1.35455	-1.04192	-2.39698
arahy.new_5614	1.19805	0.759201	-3.65595
arahy.new_5615	--	3.53455	--
arahy.new_568	2.00729	2.15218	0.929341
arahy.new_5775	2.73179	3.08221	5.04834
arahy.new_5904	-1.37168	-0.734345	-1.17471
arahy.new_5948	0.896398	1.06785	1.00661
arahy.new_6073	-2.00193	-0.880268	--
arahy.new_608	--	--	7.23151
arahy.new_6083	--	--	Inf
arahy.new_6085	--	--	6.20045
arahy.new_6166	1.44588	0.959527	1.74896
arahy.new_6193	-1.18441	-0.92678	-2.84377
arahy.new_6208	6.45708	--	--
arahy.new_6210	-1.36257	-1.44562	-2.97964
arahy.new_6214	-2.59887	-2.03661	-1.5364
arahy.new_6240	0.278459	-0.824286	-2.98393
arahy.new_6266	-0.548157	-1.91628	-1.02702
arahy.new_6326	2.09886	2.37384	2.81605
arahy.new_6339	-0.561374	-1.2879	-1.00339
arahy.new_6423	--	--	2.57113
arahy.new_6597	--	--	4.78208
arahy.new_6680	--	1.89418	4.94389
arahy.new_6748	--	--	Inf
arahy.new_6761	-1.13167	-1.82359	-4.86443
arahy.new_6801	--	3.04219	--
arahy.new_6844	Inf	Inf	Inf
arahy.new_6845	--	--	Inf
arahy.new_6872	0.45287	1.27712	0.949413
arahy.new_6894	--	--	Inf
arahy.new_6898	-1.17468	-1.2882	-2.13455
arahy.new_6902	-0.460695	-0.624504	1.85599
arahy.new_6928	--	2.5451	--
arahy.new_6949	1.11199	1.91593	2.17367
arahy.new_7005	-4.01044	-4.08308	--
arahy.new_7006	-0.522534	-0.885138	-2.67511
arahy.new_7017	-1.44631	-3.03438	-3.58517
arahy.new_7044	-0.901565	-1.36503	-2.04515
arahy.new_7052	-2.05268	-1.81392	-1.8978
arahy.new_7094	1.82435	1.02013	3.42203
arahy.new_7101	-0.545259	0.364732	--
arahy.new_7175	-0.732987	-1.11042	-4.93589
arahy.new_7186	2.65034	--	--
arahy.new_7320	1.47194	1.53589	1.52643
arahy.new_733	-1.98679	-2.07165	-1.88234
arahy.new_7342	--	3.72202	--
arahy.new_7387	--	--	7.06942
arahy.new_7401	-2.75979	-2.85679	-2.09432
arahy.new_7446	-0.890471	-0.981041	-1.73976
arahy.new_7505	-0.755375	-1.74559	-1.93133
arahy.new_763	-1.08185	-1.83891	-2.48406
arahy.new_7630	-1.343	-2.90175	-4.25153
arahy.new_7680	--	--	Inf
arahy.new_7690	-1.15475	-5.71315	-0.961506
arahy.new_7691	2.26539	3.24493	2.23068
arahy.new_7703	-1.16355	-2.97889	-2.39194
arahy.new_7797	-4.2011	-4.74267	-4.65101
arahy.new_7827	-0.959965	-1.20953	-2.45822
arahy.new_7832	0.4737	-0.271264	-1.55756
arahy.new_7858	-0.545371	-1.45613	-3.40382
arahy.new_7933	1.58995	1.42754	1.07404
arahy.new_796	2.20531	2.2077	3.0179
arahy.new_801	--	--	Inf
arahy.new_8221	-2.65706	-2.39862	-3.13098
arahy.new_8247	-3.02738	-3.3441	-3.70929
arahy.new_8271	6.5759	4.93369	5.19264
arahy.new_8324	2.18237	2.19528	3.33189
arahy.new_8440	--	--	2.61658
arahy.new_8483	-1.11161	-1.28871	-2.09101
arahy.new_8588	1.57852	1.60478	1.33122
arahy.new_8600	-0.834229	-1.13281	-2.78926
arahy.new_8665	-1.39589	-1.82021	-1.49506
arahy.new_8717	-0.496085	-0.866483	-1.69867
arahy.new_881	-2.93929	-2.69266	-0.384833
arahy.new_8819	1.51189	0.986063	1.53385
arahy.new_8892	4.12712	5.20027	7.33512
arahy.new_892	1.22426	1.2387	2.20444
arahy.new_9122	-0.0113786	-0.823409	-3.145
arahy.new_9189	-1.48646	-1.71992	-2.4633
arahy.new_9190	-1.48731	-1.70343	-1.80846
arahy.new_9214	4.18321	--	--
arahy.new_9250	1.99949	--	5.05996
arahy.new_93	-1.81695	-1.84888	-1.8577
arahy.new_9330	2.12776	1.77845	2.08228
arahy.new_9358	-1.59174	-1.78105	-2.52641
arahy.new_9387	-0.136815	-1.97054	-4.04736
arahy.new_9388	-2.02256	-3.06249	-4.04439
arahy.new_9401	1.67334	1.54214	0.0231545
arahy.new_9413	-2.05315	-1.57059	-1.38293
arahy.new_9431	--	3.59206	--
arahy.new_9469	1.37992	1.14662	1.47985
arahy.new_9546	-2.17078	-1.59234	-1.31662
arahy.new_961	3.56152	2.54571	--
arahy.new_9644	--	--	Inf
arahy.new_9651	-1.05812	-1.19579	-3.25645
arahy.new_9652	2.48286	1.66318	1.00387
arahy.new_9681	1.68512	2.13161	2.69484
arahy.new_9760	-1.87139	-2.26077	-2.96245
arahy.new_9814	1.22032	0.966527	1.8911
arahy.new_9863	1.52667	2.34473	--
arahy.new_9917	-1.93911	-2.52915	-1.34591
arahy.0003EL	2.18412	1.84459	2.02258
arahy.0008XH	-2.96504	-3.58701	-2.94757
arahy.0034KJ	1.02603	1.63998	3.18035
arahy.009U6B	-0.72082	-2.10943	-3.38599
arahy.00A31M	0.984372	0.601296	1.45201
arahy.00B185	0.510927	-0.754532	-2.92736
arahy.00I77L	2.21981	1.22673	-0.00174698
arahy.00I7KW	-2.49796	-5.17695	-4.73086
arahy.00JV9G	3.19124	1.10153	0.970872
arahy.00N95T	-0.732115	-0.73064	-1.96955
arahy.00SZA6	0.781038	2.48743	3.31245
arahy.00UVWE	-0.535213	-2.33084	-2.4956
arahy.00V3DL	0.202086	0.553326	1.76481
arahy.00VL53	-0.628724	-1.26108	-2.22206
arahy.00VVAL	6.3639	6.4321	9.75266
arahy.00XS3D	-0.82091	-1.4806	-2.28201
arahy.012SKZ	-1.25342	-1.9151	-2.00498
arahy.0188KY	1.74021	1.51669	2.69095
arahy.01A8MA	0.83932	1.15745	1.27954
arahy.01A9SY	0.372369	0.619697	2.31898
arahy.01D2LU	-1.54539	-1.36591	-1.99857
arahy.01D3A3	2.10715	2.55542	2.55381
arahy.01DT97	2.24618	1.75839	0.546315
arahy.01RPY8	-2.6701	-2.40557	-1.67763
arahy.01RQ4M	2.84348	1.97645	1.42951
arahy.01XFNB	2.16255	3.05036	2.39673
arahy.024UA3	-2.62831	-4.45957	-3.16313
arahy.028SBR	0.672048	1.16332	0.790685
arahy.029WE6	-1.67703	-2.77917	-1.67487
arahy.029YN0	-1.0979	-1.67957	-3.48015
arahy.02ERGG	-0.749699	-1.32811	-1.16842
arahy.02FBPF	-2.545	-4.14791	-5.34956
arahy.02IZMF	2.95672	0.702905	-0.0235811
arahy.02J1VT	1.6955	2.00756	2.17588
arahy.02K5W7	0.463335	1.49818	-0.0786992
arahy.02S8F1	-1.04393	-2.32363	-1.49212
arahy.02UU0S	0.294349	1.68148	1.95713
arahy.02VXE5	1.19522	1.01545	2.6649
arahy.032U0L	-2.39511	-3.62012	-7.38407
arahy.033PPZ	0.725046	1.55508	-1.28915
arahy.037YNN	0.759948	0.0226782	2.30796
arahy.039TZW	-0.0918209	1.26972	-0.314157
arahy.03CHBD	-1.72453	-2.93824	-3.08185
arahy.03DKLN	-0.998396	-0.70108	-2.69924
arahy.03H2AV	3.04639	2.83338	--
arahy.03HAKR	-2.58116	-5.96057	-8.87933
arahy.03J9E3	0.904815	0.878349	2.01178
arahy.03R76N	-1.4634	-2.83119	-3.63388
arahy.03TW92	1.7048	1.23514	1.31662
arahy.040H4U	-2.95729	-3.13747	-2.97065
arahy.044LWD	-0.971044	-2.4592	-4.10379
arahy.046I3L	1.52147	1.11299	1.71477
arahy.048ZT0	1.0669	0.377102	-0.90176
arahy.04AI4E	1.3062	1.60763	1.64415
arahy.04BQTE	-2.26906	-2.18465	-2.44414
arahy.04BWFM	--	--	3.14335
arahy.04D7UL	0.598035	0.0142949	-2.7319
arahy.04HISF	2.50082	2.10872	2.53572
arahy.04HYJ8	-0.386444	-0.975761	-2.84263
arahy.04JNDX	5.05846	3.36622	5.26508
arahy.04P64Q	-1.24045	-1.58152	-0.601497
arahy.04PXL7	0.858335	1.30113	0.181561
arahy.04TCW6	-1.49655	-1.70529	-0.762631
arahy.04U8N5	-1.77353	-1.83953	-0.565176
arahy.04X3C9	-1.14506	1.01687	-2.20639
arahy.050RSH	-0.372633	-1.04498	-2.34281
arahy.0513A0	0.83476	1.20353	2.69924
arahy.051ZG9	2.90802	3.70589	5.0568
arahy.052ZN8	4.62767	6.36547	9.9765
arahy.0534HL	--	--	3.13444
arahy.0568A9	1.12873	0.414404	1.1174
arahy.056HEM	3.51621	3.76272	2.59088
arahy.05C3SW	-1.26262	-1.82015	-0.860359
arahy.05MP60	-0.652488	-0.780632	-2.29199
arahy.05N2IU	--	--	3.07578
arahy.05NU8P	5.34677	5.34672	7.1779
arahy.05S43U	--	--	Inf
arahy.05THYH	--	--	Inf
arahy.061K9L	-1.58183	-1.17094	-2.03319
arahy.068WTC	-2.7634	-3.30993	-1.65132
arahy.06AVZ6	-0.85794	-0.956627	-3.25452
arahy.06HUX3	-1.70002	-3.2203	-0.254632
arahy.06L84B	-1.57125	-2.19846	-0.675413
arahy.06QP13	0.843988	0.0571875	1.78604
arahy.06RI6S	5.49995	4.54847	5.461
arahy.06T2K2	-0.383305	-0.878516	-3.27113
arahy.06X6UX	0.941963	1.10208	1.59163
arahy.0707WP	1.45379	0.816161	0.76959
arahy.07091Z	3.21404	2.47595	1.65298
arahy.070EBZ	-0.269618	-1.79293	-2.74706
arahy.075A5E	2.52339	--	3.20296
arahy.0779KL	-1.25654	-1.86063	-4.09424
arahy.078CEZ	-2.23871	-3.00532	-4.10444
arahy.07EWQF	-1.99658	-3.40638	-2.35823
arahy.07JFIQ	0.81808	0.267741	1.98186
arahy.07RNNT	-1.43639	-2.39581	-3.97021
arahy.08076P	0.684871	0.669113	2.81365
arahy.087C8T	1.01109	1.19611	-0.98998
arahy.087IU6	0.725458	1.70213	--
arahy.08CHDU	2.78781	2.65383	3.10759
arahy.08HL65	1.23077	2.32771	1.1755
arahy.08JA7Z	1.9114	1.60592	2.06567
arahy.08MLA9	-0.517004	-0.477571	-2.29194
arahy.093LPU	-0.0402369	-0.998839	-5.2497
arahy.095TGF	-2.64872	-3.25622	-3.23061
arahy.0990KC	1.28932	1.21266	0.666405
arahy.09CI3V	2.18613	1.79734	0.713859
arahy.09DD91	-2.00686	-2.70838	-3.98839
arahy.09EZ08	2.76566	--	--
arahy.09HRLI	0.869277	0.96245	1.87996
arahy.09KNS5	-0.0381831	-1.06016	-1.89709
arahy.09T8EW	-2.82963	-3.77089	-3.43785
arahy.09V7NE	0.578393	1.93517	-0.508927
arahy.09ZGYD	-1.50453	-2.46895	-0.726138
arahy.0A2T8K	--	5.74229	7.95391
arahy.0A57X0	1.03259	1.02633	3.91073
arahy.0A7WSD	1.15334	1.19487	1.59115
arahy.0AAB2E	1.41112	2.21878	0.0436957
arahy.0AWF5M	1.07671	0.523142	2.27132
arahy.0AZ5VJ	0.0759324	-0.0738784	-2.25172
arahy.0B3TGP	1.13746	1.67914	2.52843
arahy.0B4MFB	1.75919	0.845554	0.850376
arahy.0BB13E	4.36827	4.72318	7.51076
arahy.0BML12	--	--	4.13825
arahy.0BPR43	1.07969	1.34764	0.230484
arahy.0C4VVF	Inf	--	--
arahy.0C6YUW	-1.9442	-2.3568	-0.943378
arahy.0C6ZNN	-1.17891	-1.23918	-0.865436
arahy.0C8NZA	-2.58986	-3.0547	1.57631
arahy.0CA1AM	-1.20711	-0.807692	-0.895137
arahy.0CNB81	-1.12962	-0.410021	-0.299912
arahy.0CP2Z1	1.1004	0.848036	1.1546
arahy.0CQJ15	-2.7048	-4.94664	-2.17506
arahy.0CU6GK	-0.831324	-0.964593	-1.64849
arahy.0D471F	--	--	Inf
arahy.0DBH4W	-1.26195	-1.56396	-1.46289
arahy.0DQ7QA	0.0100222	2.77772	-0.625222
arahy.0DY23C	3.24491	--	--
arahy.0DZS3V	-0.394426	-0.932072	-1.96696
arahy.0E14DC	-1.2828	-2.12919	-0.96849
arahy.0E1AJJ	-2.09394	-2.81172	-2.06809
arahy.0E4EG2	-1.20689	-0.406931	1.90204
arahy.0E4TYB	1.76593	1.02632	0.983984
arahy.0E4ZKW	-0.456532	-1.43753	-1.15914
arahy.0E9YFP	-0.863451	-1.39366	0.00248816
arahy.0F4FSZ	-0.662578	-1.1375	-1.29082
arahy.0F554D	0.233224	2.33356	--
arahy.0FDZ3Y	1.48114	1.04165	2.3513
arahy.0FU07W	-2.22815	-2.80415	-2.69202
arahy.0FVV8A	0.435403	-0.0224414	-1.867
arahy.0FY2NM	--	--	5.00983
arahy.0FZT73	0.567544	0.358676	3.06702
arahy.0G1Q0G	4.14875	3.19663	3.97975
arahy.0G1U1N	2.22847	1.70893	0.644102
arahy.0GE1ZU	-1.86481	-0.296771	-1.46259
arahy.0GG7BD	-0.00209385	-0.739542	-1.63558
arahy.0GGX7L	2.94226	--	--
arahy.0GZ16Q	0.136887	-1.76592	-0.91326
arahy.0H0ATF	-1.39156	-1.29743	-2.99591
arahy.0H2RQJ	0.420646	0.643837	1.48619
arahy.0HE1Z7	4.98178	5.46249	7.8
arahy.0I1Q5M	--	--	4.62801
arahy.0I3NZ2	1.31839	0.45022	1.92585
arahy.0I4CS6	1.96092	1.36062	1.79971
arahy.0I6I28	-0.854974	-1.30998	-1.92729
arahy.0IC8QA	0.193075	-1.09646	-2.79615
arahy.0IF9U9	-1.23635	-0.804957	-2.43124
arahy.0II3I9	4.01777	3.35746	4.14977
arahy.0INE4H	1.2787	1.9142	2.6555
arahy.0IPW5R	-0.603293	-0.732015	-1.56904
arahy.0IQ56K	0.656218	0.0225922	1.52992
arahy.0IYI31	-1.44607	-1.67652	-1.25671
arahy.0J1699	0.0631017	2.47383	0.929996
arahy.0J3LZT	-2.98637	-3.49406	-1.91512
arahy.0J4HUG	-2.04067	-2.63484	-3.93274
arahy.0J6LH7	-1.45148	-2.7705	-1.42973
arahy.0J797U	-4.59369	-4.89091	-3.17803
arahy.0J9HE3	1.10842	0.746135	4.97861
arahy.0JH0K6	1.50538	0.949601	1.39249
arahy.0K14UN	-0.468022	-2.39665	-1.6136
arahy.0KL0LR	1.37624	0.941023	0.764088
arahy.0KV6DQ	-1.90156	-0.96328	-2.10146
arahy.0KZ8F2	6.51118	--	--
arahy.0L2MCG	-1.82238	-0.998028	-1.22896
arahy.0LDE9J	1.35427	1.37392	-0.612729
arahy.0LE9N4	-0.83799	-2.22111	-6.67286
arahy.0LT2FK	0.0241901	-1.26858	-1.81362
arahy.0M132R	-1.7233	-2.26579	-2.61765
arahy.0M1DUZ	-2.09143	-3.10646	-4.99919
arahy.0M423A	-2.94892	-3.42761	-3.13879
arahy.0M60B9	1.65341	2.50385	1.47271
arahy.0M9QLC	--	3.08852	--
arahy.0MH239	2.59069	3.58658	5.26763
arahy.0MK326	1.79434	2.06022	2.50091
arahy.0MQH7X	1.24647	1.43619	1.67205
arahy.0MSU5M	1.66349	1.30371	2.04102
arahy.0MYH4H	0.893725	0.373751	3.23563
arahy.0MYI9I	2.25133	2.34005	-0.0111806
arahy.0N6LTB	1.17583	0.116714	-3.55602
arahy.0N72S3	0.639423	1.61824	3.87246
arahy.0NJ1V1	1.14048	0.711459	1.02273
arahy.0NK0N0	2.34672	3.28525	4.15871
arahy.0NN7BN	0.489181	0.280542	1.49227
arahy.0P1VZ4	-2.4631	-2.17307	-1.96265
arahy.0PE2EF	2.75335	--	--
arahy.0PHB1J	0.632775	-0.250904	-3.99567
arahy.0Q00UB	0.676066	1.56547	0.632628
arahy.0Q5BJB	-1.89724	-3.06232	-5.11642
arahy.0QBZ7D	0.718237	2.55409	-1.31315
arahy.0QJD35	-1.36144	-1.48747	-0.957906
arahy.0QS5M4	--	5.89755	11.8341
arahy.0QZ944	-1.11764	-1.28424	-2.13468
arahy.0R0FR4	3.19547	3.4063	3.8953
arahy.0R76NZ	-0.000125926	0.0442697	1.57177
arahy.0RJM1Q	1.15837	1.43298	2.33032
arahy.0S9GR8	1.49919	0.854567	2.02075
arahy.0SMS9Y	-2.07719	-3.22436	-3.92456
arahy.0STM6Q	-0.720608	-0.53745	-2.97084
arahy.0SU9K7	4.25594	3.72804	2.97346
arahy.0T11RW	-1.73113	-1.22768	-1.45339
arahy.0T2LLH	1.81154	1.3385	1.4583
arahy.0T2RHF	0.108119	1.07574	2.14485
arahy.0T4V2C	1.65734	1.8135	3.39038
arahy.0T6MFC	1.52131	3.27638	4.57121
arahy.0T7G4F	1.17016	0.905383	1.33115
arahy.0TB3XB	1.61239	0.685572	-0.182375
arahy.0TH4I1	-3.70721	-4.46595	-6.66439
arahy.0U0SSW	-0.0634728	-2.78015	0.484277
arahy.0U8PS9	0.770814	0.546235	5.57907
arahy.0UF999	1.93041	1.75632	5.45923
arahy.0UKE5Q	3.44002	2.1351	2.76958
arahy.0UPN1V	1.10483	0.103164	1.00602
arahy.0UTU8C	-0.533776	-0.546344	-3.15005
arahy.0UZT5Y	-4.90908	-6.66685	-3.52903
arahy.0V1DCJ	-1.43577	-3.15226	-2.03882
arahy.0V2EN1	-1.25278	-0.794205	-0.515244
arahy.0V36VB	1.35	2.14693	0.316069
arahy.0V66HY	-2.13348	-3.94546	-6.69136
arahy.0V6YW0	1.09735	0.324809	0.895061
arahy.0VA8DK	--	--	4.72866
arahy.0VJ7W8	-1.21112	-2.18739	-3.01362
arahy.0WM0I5	1.09251	2.03798	-0.367886
arahy.0WSK8D	0.0241775	-0.359494	-1.92282
arahy.0WT4V9	1.09493	2.50127	1.43772
arahy.0X0ILC	-1.46343	-1.93564	-2.30529
arahy.0X1LIN	-2.14984	-1.5144	-3.36606
arahy.0X38XU	-0.370302	-0.91479	-3.14645
arahy.0X82MA	-1.71465	-3.6381	-2.96038
arahy.0XA03X	3.15197	3.1992	3.9525
arahy.0XGN9Z	-0.910957	-0.809746	-1.82701
arahy.0XXG28	0.786872	1.22	1.00315
arahy.0Y1MFM	0.782582	0.75839	1.86714
arahy.0Y5YUA	0.839529	0.968783	2.17396
arahy.0Y92P4	1.67937	1.68958	1.79159
arahy.0YJG6G	-1.50168	-1.67671	-2.38085
arahy.0Z2KWF	0.457014	0.625438	2.93605
arahy.0Z8YFF	-0.852568	-0.456802	-3.13662
arahy.0Z9K9L	-1.96518	-1.54782	-2.3756
arahy.0ZF8VJ	-0.700448	0.622289	2.84434
arahy.0ZGE19	1.45143	1.06988	0.283633
arahy.0ZJB3J	--	7.48024	11.2966
arahy.102RQV	-2.58633	-3.58121	-2.46069
arahy.105TUT	-1.38745	-2.24615	-2.57336
arahy.108W4S	-1.2061	-1.7918	-1.83679
arahy.10ET88	-0.788226	-1.03663	-1.47792
arahy.10EZJ8	0.683474	0.889836	2.09469
arahy.10IC2A	-0.760263	-2.31454	-1.27802
arahy.10LG66	-3.22496	-3.65744	-4.49781
arahy.10NZI4	2.786	3.60543	5.09068
arahy.10QB4Z	2.81007	2.45606	2.42007
arahy.10SI56	-1.42853	-0.97275	-0.571925
arahy.10Y1BA	-1.52031	-1.94284	-2.59265
arahy.10ZGUJ	0.923487	-0.452704	-2.73239
arahy.114EL0	-1.32306	-1.65315	-0.872169
arahy.1178KH	7.31491	7.25181	7.61467
arahy.1181X5	-0.360369	-2.11433	-2.21092
arahy.11D7LJ	-1.11027	-1.58253	-1.66116
arahy.11MF2K	-0.460766	-0.11662	2.24073
arahy.11MVEE	-1.15785	1.4926	-2.47524
arahy.11NDUV	-1.09632	-1.12719	-1.25632
arahy.11QJS0	-1.44475	-0.929928	-1.58462
arahy.11SE8F	0.17487	1.31801	0.333233
arahy.11SGI5	-1.44299	-2.2762	-3.08617
arahy.122VE1	0.483885	-1.18918	-3.02991
arahy.12B6U4	-0.85787	-3.02681	-4.08912
arahy.12D61J	2.82686	2.50067	2.85237
arahy.12ETBG	1.15519	1.31416	0.543394
arahy.12FNT9	-1.33789	-2.28221	-3.35371
arahy.12HLQD	1.30753	1.45841	5.83215
arahy.12HWWY	6.07273	4.90811	--
arahy.12J3VU	1.49218	0.32668	0.039715
arahy.12KUQJ	-0.545739	-2.08837	-2.73131
arahy.12KYVB	-0.769534	-2.27188	-2.70993
arahy.12M25E	1.48654	2.61759	-0.148864
arahy.12MHRI	1.25932	1.35467	0.582478
arahy.12N6X7	2.51348	2.50492	4.11839
arahy.1324HP	-0.440483	-0.33405	-1.52052
arahy.135E3G	-1.71012	-2.97345	-4.53892
arahy.13C5F2	-0.031874	-1.85567	-0.117688
arahy.13LU1X	2.87275	2.79415	5.1589
arahy.13YW1E	0.907229	0.721851	1.84896
arahy.146QCX	-1.6398	-2.10808	-0.944539
arahy.14IBSY	1.54251	0.737332	0.99981
arahy.14IIV2	0.892805	1.18916	2.39018
arahy.14IR3Z	1.08489	0.722836	1.20619
arahy.14QJGF	-1.40443	-1.4494	-1.06751
arahy.14UD5L	--	3.45816	--
arahy.14X4SK	2.34793	2.48973	2.2628
arahy.14YEDZ	-1.84199	-3.54093	-5.30712
arahy.151W35	0.566646	1.07762	1.24656
arahy.158MUU	2.23307	2.3618	3.91334
arahy.159H25	1.18712	1.77901	2.82007
arahy.15AHFL	-0.731744	-1.9469	-2.10275
arahy.15FVU2	-0.655754	-1.95375	-2.15375
arahy.15I91Z	1.24715	1.31827	3.49155
arahy.15KEFW	Inf	--	--
arahy.15MU7G	3.36098	3.53992	3.31623
arahy.15NCRR	-0.528988	-0.904134	-2.08171
arahy.15VHK9	-1.19332	-1.4549	-1.18204
arahy.15ZADL	0.845797	0.308959	-3.77307
arahy.160YLH	-1.58327	-1.33448	-1.95518
arahy.1628KP	0.157608	0.0602519	-2.16542
arahy.164QK4	-3.48463	-4.54461	-4.59882
arahy.165KFU	-1.28832	-1.14495	--
arahy.16A6WD	2.6918	3.18997	4.26951
arahy.16PD77	-0.298771	-1.15907	-0.593634
arahy.16UM8S	2.83009	1.56464	-0.2261
arahy.16VBYQ	-0.5929	-1.41327	-0.851492
arahy.16X2PZ	0.877065	0.703174	1.67374
arahy.17357K	-1.43327	-0.654821	-0.376812
arahy.173LZF	0.46158	1.28115	7.007
arahy.1797GX	-2.96494	-4.16778	-1.99701
arahy.17CVLC	-2.10899	-0.743361	-1.97388
arahy.17MV76	0.84646	0.900129	1.90387
arahy.17PIEW	-0.571347	-1.27647	-0.711727
arahy.17XFIN	1.51542	1.8171	2.11051
arahy.181IYB	2.88102	2.56464	1.56048
arahy.187ZZG	-1.54396	-1.69079	-1.39324
arahy.189BXD	1.52151	1.60373	2.21481
arahy.18BE0U	-0.590355	-1.15727	-2.34437
arahy.18CGRH	-2.72789	-1.91771	-2.94186
arahy.18GZJ3	-0.748164	-0.872875	-1.8333
arahy.18MKU2	4.09275	2.19009	--
arahy.18NJDF	-2.15987	-3.5678	-2.49508
arahy.18P1UB	2.15171	0.408177	-0.536124
arahy.18PYAU	-0.559361	-1.64341	-0.512121
arahy.18QE6Y	2.84911	1.93979	2.36634
arahy.18QESW	-2.43447	-3.46828	-3.96628
arahy.18R96V	-1.21697	-0.783368	-0.563982
arahy.18RKPD	-2.96999	-2.51896	-3.3751
arahy.18T8HP	--	-3.4056	-1.16959
arahy.18ULRA	-0.280713	-0.737169	-4.07499
arahy.18YQBF	0.369102	-0.268928	-2.04142
arahy.18Z3WC	0.369473	-0.941427	-1.69987
arahy.1944SK	0.0676642	-1.15481	-1.99315
arahy.19CA3D	-1.22975	-0.66924	1.46105
arahy.19HB3K	2.11094	1.58921	-0.741818
arahy.19PDHV	1.13735	1.17657	2.20528
arahy.19TBB5	2.64373	2.95544	3.19477
arahy.19VE15	--	--	Inf
arahy.1A1ACU	1.71561	2.46096	2.98046
arahy.1A52WD	1.16459	0.395027	2.06276
arahy.1B2UBR	0.56478	-0.404246	-2.35933
arahy.1B9W47	-1.95572	-2.49857	-2.20328
arahy.1BG2C5	-1.61218	-1.46641	-2.27426
arahy.1BJ025	1.09349	1.30531	2.34727
arahy.1BNP0N	-1.24271	-2.31951	-1.1048
arahy.1BU1FJ	-0.239311	-0.877359	-1.80071
arahy.1BW3L6	-2.06528	-3.10799	-1.22268
arahy.1C185Z	1.38171	0.793038	0.55286
arahy.1C4AI2	-2.07866	-3.50519	-1.43932
arahy.1CAS5W	-2.78156	-2.75435	-1.88961
arahy.1CEU3T	2.98006	1.5388	0.305985
arahy.1CH89M	3.13645	3.1895	4.89739
arahy.1D4BVZ	2.27462	1.77154	1.45542
arahy.1D6AAZ	-1.33473	-1.52241	-1.64676
arahy.1DC7N4	-1.77893	-1.28687	-3.96234
arahy.1DJ7XZ	-1.2977	-0.937621	-0.200378
arahy.1DM7TY	3.42916	3.01807	2.88534
arahy.1DRD1N	-2.61613	-0.881056	-0.799083
arahy.1ED5VS	-1.26199	-2.03169	-2.11755
arahy.1EF43V	1.61616	1.46659	1.70285
arahy.1EL8LN	1.52005	1.54577	2.52425
arahy.1EUT60	-0.514181	-0.714431	-1.57464
arahy.1EVC3W	2.33243	1.13437	-0.532952
arahy.1F1BFK	-1.0615	-1.21164	-1.18305
arahy.1F2DVT	1.72042	1.20239	2.80282
arahy.1F4W0S	1.89465	0.970943	0.962504
arahy.1F61Q2	--	--	2.28204
arahy.1FIS1V	0.403841	1.28455	2.19404
arahy.1FPN7V	5.78053	5.92324	8.02515
arahy.1FQ4J3	0.649934	0.882947	1.48134
arahy.1FS32P	2.03813	1.99658	2.22489
arahy.1FS3I4	--	--	7.67378
arahy.1G1J9V	-0.0101132	-0.86661	-1.5145
arahy.1G2EUX	2.36986	2.79363	1.88639
arahy.1G3KFZ	3.93061	3.58285	5.42787
arahy.1G4SNU	--	2.40064	--
arahy.1G50NI	-0.83969	-1.53137	-0.938964
arahy.1G9108	1.54077	1.13168	1.88807
arahy.1GBZ2D	2.02098	1.68348	0.838234
arahy.1GD9C0	1.52152	-0.808957	-2.58467
arahy.1GM637	-1.60574	-2.70695	-2.39743
arahy.1GV9IW	-1.91231	-2.0677	-1.96048
arahy.1H2TTJ	-1.10499	-1.35795	-1.49945
arahy.1H33IB	-2.04754	0.830994	-2.6184
arahy.1H9F4R	1.187	1.35442	0.498964
arahy.1HBP31	-1.22159	-1.40979	-3.03067
arahy.1HI77Q	0.190269	0.209456	1.42072
arahy.1HLM41	2.13633	0.728166	1.19722
arahy.1HU4YV	-0.86856	-1.75776	-0.939775
arahy.1I1C4M	-1.36906	-1.00885	-1.1204
arahy.1I8IFE	-1.39443	-4.10765	-2.84853
arahy.1I9D5I	-1.91066	-1.81926	0.977111
arahy.1IA0LX	-1.42849	-1.3463	-1.11519
arahy.1IJJ7X	1.94757	0.63233	-1.16064
arahy.1ING2C	4.0273	2.15202	--
arahy.1J64TJ	1.97371	3.08452	6.61895
arahy.1J7Y06	-2.96608	-2.9411	-2.58384
arahy.1K1ZSN	0.0282093	0.0829909	1.55334
arahy.1K2NHD	-1.90501	-2.15828	-2.95453
arahy.1K4FZB	1.22281	1.18265	3.18683
arahy.1K6ZHH	2.40735	2.62009	1.84213
arahy.1KA2VU	-2.70458	-2.97637	-4.59257
arahy.1KM4NQ	1.41647	1.00627	2.0772
arahy.1KQ3UY	1.16557	0.935644	0.994541
arahy.1KT24E	3.17497	4.24756	6.86884
arahy.1KTY7R	-0.572697	-0.996635	-2.96888
arahy.1KZ6XA	1.12905	1.70779	0.903867
arahy.1L371M	0.378624	1.78914	-1.54955
arahy.1L4TQ6	-1.36339	-2.52016	-2.44004
arahy.1L5FHK	0.774849	1.95634	1.48149
arahy.1L70FA	-1.3509	-1.41958	-3.20351
arahy.1L91FV	-0.870297	-2.46426	-7.2939
arahy.1LF0YV	3.22785	2.37436	3.32622
arahy.1LFA9Y	-1.11836	-2.60732	0.307654
arahy.1LGD4F	6.28581	5.9213	6.13846
arahy.1M8NR5	3.08909	--	--
arahy.1MA9PN	-4.49838	-5.18182	-5.0603
arahy.1MDK5L	-3.47087	-5.16206	-5.02066
arahy.1MHD2U	1.38749	2.18423	--
arahy.1MPM44	-0.577626	-1.03345	-0.445264
arahy.1N0RH8	-0.607015	-1.27872	-0.345113
arahy.1N0TT5	-1.23244	-2.93828	0.844957
arahy.1N8WRQ	-2.37188	-3.2631	-5.13642
arahy.1NAQ44	1.87948	0.501537	2.22398
arahy.1NG2E9	0.81426	0.917937	1.57216
arahy.1NRA6C	3.71478	--	--
arahy.1NU69P	1.34773	0.884148	-0.374102
arahy.1P6DI5	1.58529	2.43833	1.38489
arahy.1PBH7D	0.995935	1.35835	2.25056
arahy.1PEU5R	1.35648	1.31698	0.603955
arahy.1PW7ZW	2.20731	1.65707	0.647286
arahy.1PWQ9V	-1.62437	-2.43754	-3.01269
arahy.1Q3TB5	1.43086	1.55489	0.0311933
arahy.1Q4DHH	-1.00717	-1.98143	-1.55537
arahy.1QF40H	1.47698	0.392019	0.68139
arahy.1QLE3S	-1.56264	-1.74644	-1.61504
arahy.1QME1M	-0.79001	-0.456014	-1.9226
arahy.1QW2C7	2.82271	2.79721	1.42555
arahy.1R75EY	2.91039	1.41053	3.02719
arahy.1RAI3Q	0.809655	1.75979	1.51547
arahy.1RGA44	1.16532	1.72505	0.863708
arahy.1RT2BG	-3.9002	-3.99507	-4.37704
arahy.1SGL6Z	1.02713	-0.203782	2.83687
arahy.1SK5MK	0.532164	-0.370494	-1.63398
arahy.1SL9SW	4.47857	4.2746	6.32239
arahy.1SMG72	0.0810479	-0.824389	-2.68501
arahy.1SN7TU	-0.475889	-2.27181	-2.77285
arahy.1SN9CK	1.11192	1.43542	2.16261
arahy.1SRP2S	1.36684	1.27198	3.04168
arahy.1SSE7G	-0.649107	-0.654615	-1.67916
arahy.1T1RVQ	-1.97397	-1.78524	-2.24404
arahy.1T3PYK	-2.45212	-1.98132	-2.71116
arahy.1T462X	-2.47881	-0.920456	0.0122701
arahy.1T55P5	4.62851	4.62907	8.16893
arahy.1TF8QR	-2.95228	-5.03638	-7.83147
arahy.1TM57H	-1.53729	-2.45136	-2.76869
arahy.1TPR6M	0.502799	0.0576914	1.53974
arahy.1TW0Z8	0.348558	1.07816	0.726585
arahy.1TZ75T	3.14525	2.94509	2.92644
arahy.1U2NYC	-0.99777	-2.06478	-2.50071
arahy.1U5WXB	-1.14658	-3.21129	-4.23803
arahy.1U7IT4	-1.15876	-2.13789	-3.52153
arahy.1U7KPM	4.68289	4.84898	5.53944
arahy.1UE66A	1.514	1.49508	2.23609
arahy.1UFI8K	0.931512	0.82898	1.53443
arahy.1UP6DU	1.10108	0.191439	1.20494
arahy.1UR2FN	-2.1598	-2.25478	-1.86173
arahy.1V42NR	2.62293	2.40854	2.6276
arahy.1V63ZN	2.11717	1.64789	2.74687
arahy.1VN7JI	0.233531	-0.00199818	-2.52179
arahy.1VPR90	-0.140404	0.758903	1.93936
arahy.1VR9T8	-1.10805	-0.822253	-0.335973
arahy.1VS4ZL	-2.0529	-2.0177	-2.13826
arahy.1VZ6LQ	1.79185	2.56568	2.345
arahy.1W3D05	-4.7542	-5.85535	-6.67189
arahy.1W477Y	3.02513	3.14328	3.65267
arahy.1W4SSV	-0.577094	-1.29869	-1.87656
arahy.1WC97K	--	--	Inf
arahy.1WCV8C	2.83066	2.67445	3.48662
arahy.1WFS8V	2.86978	2.51853	3.56558
arahy.1WM0Q4	-1.06811	-2.51545	-2.91123
arahy.1WRX04	-2.58259	-2.36023	-1.00175
arahy.1WVG1G	-0.19445	-0.43271	1.82247
arahy.1X31DU	-1.11702	-0.870025	-2.19639
arahy.1XPI57	-0.815628	-0.530267	-1.67934
arahy.1XW75L	3.03035	2.31373	2.5195
arahy.1Y4NGA	1.0729	1.05545	1.99793
arahy.1Y8NUF	1.72281	1.11465	1.41619
arahy.1YV20X	0.926022	1.49368	-0.078212
arahy.1YXT4F	-1.80134	-1.3563	-0.0368995
arahy.1YYJ7Z	--	--	Inf
arahy.1Z0BUP	-0.570025	-1.33123	-2.70778
arahy.1Z1C0T	0.579311	0.918046	1.65653
arahy.1Z1K26	2.31481	1.60967	1.28456
arahy.1Z2J14	-1.73173	-1.8256	-2.55504
arahy.1Z4Q40	7.65061	6.75904	10.1215
arahy.1Z5YUN	1.62849	1.90717	2.03619
arahy.1Z6SIG	1.40416	2.02597	2.74316
arahy.1ZE71I	-1.64982	-2.57414	-2.27698
arahy.1ZFB6C	2.22485	2.68227	2.84395
arahy.1ZU96Y	1.02808	1.12388	0.0881574
arahy.200WTN	4.28818	4.58118	7.11967
arahy.2029R4	2.00137	1.86394	3.58686
arahy.202QP6	--	7.90745	--
arahy.209TGD	-1.2274	-1.74949	-2.12624
arahy.20C5U6	1.06539	0.469868	0.80842
arahy.20NY3G	-1.40626	--	-2.52963
arahy.20SHP8	1.72864	0.664276	0.978777
arahy.20UT51	-1.15898	-1.61909	-1.43493
arahy.20WGQW	0.238812	-0.822509	-1.52971
arahy.20WV1M	2.20102	3.09535	2.72767
arahy.210HIX	-2.38145	-3.16617	-3.85678
arahy.219RE1	2.07726	1.03393	0.239089
arahy.21BGD2	-1.25919	0.110996	-1.11696
arahy.21BYTM	-5.03236	-6.11284	-4.11907
arahy.21ET8L	-0.530562	1.29877	-0.40435
arahy.21F8WZ	-1.90191	-3.03853	-1.14134
arahy.21R0E2	-0.554226	0.382345	2.46929
arahy.221WPX	0.559342	2.45974	0.561157
arahy.2260LN	--	--	Inf
arahy.226PX6	-1.3597	-2.12896	-0.529273
arahy.22AMRS	-0.688738	-1.36308	-3.95767
arahy.22EC2Q	1.74065	2.62182	2.54249
arahy.22FU97	-1.89265	-1.54417	-3.82171
arahy.22FXNP	-0.0585306	-1.23248	-4.16408
arahy.22G7N5	-0.675739	-0.642217	-1.43826
arahy.22GNSN	2.0091	2.2532	2.93434
arahy.22KD4N	--	3.17158	--
arahy.22PLV7	1.70546	0.935888	0.626346
arahy.22VPXE	-1.57362	-1.51911	-2.22823
arahy.22WBGR	-1.65117	-2.29288	-3.06665
arahy.22YNXL	-2.87972	-3.062	-1.91444
arahy.23KKED	0.941916	2.14067	2.22359
arahy.23LUWH	-2.17445	-2.52404	-2.02041
arahy.23ZYRY	0.00632681	-0.567914	-1.68872
arahy.240DSL	-1.51176	-2.32728	-2.62629
arahy.240KDJ	1.0525	2.19964	-2.3004
arahy.24465A	-2.21575	-2.9745	-3.34593
arahy.24AKL2	3.80633	2.187	--
arahy.24IXRB	0.220356	0.394352	-3.02934
arahy.24XWVK	-0.43596	-0.580894	-1.38491
arahy.24YPNN	-3.06942	-3.36351	-3.18924
arahy.2500MY	-3.08773	-4.12481	-4.26159
arahy.251GCH	0.885721	1.13284	6.03075
arahy.253UZ6	0.0711605	0.499648	-1.44055
arahy.2547FM	-1.35887	-2.07747	-2.51261
arahy.256EAD	1.10602	0.946197	0.781529
arahy.2597Q1	-1.7442	-2.42367	-3.47171
arahy.259I69	-0.450934	-1.14325	-0.77383
arahy.25C3YR	-0.886562	-1.63532	-0.670074
arahy.25CQ7A	-5.25577	-3.24633	-3.04639
arahy.25DMGV	-1.8461	-1.41498	-0.974177
arahy.25F6GK	-0.893252	-1.22812	-2.46778
arahy.25IG2V	-1.21286	-0.889604	-2.53251
arahy.25X103	1.38363	1.84874	2.10581
arahy.261ZZU	-1.62069	-1.5518	-1.48481
arahy.2696AG	-3.7084	-5.03726	-4.44645
arahy.26CS6I	0.133336	-0.735584	-1.41479
arahy.26CUCK	0.46686	0.692124	1.41791
arahy.26EGKA	2.65822	1.45255	--
arahy.26H0NE	0.868633	1.27066	0.223056
arahy.26I3WB	-1.83546	-1.58115	-2.74643
arahy.26IG8H	-1.57145	-1.67535	-1.51904
arahy.26J9HI	--	3.06244	4.38806
arahy.271EIT	3.16952	1.70517	-2.96221
arahy.2795IL	3.71841	3.13664	3.7775
arahy.27A9HW	2.75058	1.74425	0.471264
arahy.27CGVJ	-1.42036	-1.64122	-0.75542
arahy.27E6QC	-5.43065	-6.61707	-7.15675
arahy.27LE56	-1.50812	-1.36691	-1.82751
arahy.27MJ8C	0.781307	0.757814	2.12796
arahy.27NEX2	-2.11681	-1.71307	-2.23035
arahy.27RA9F	0.673546	-0.938752	-1.7591
arahy.27RLCF	0.839348	1.89572	0.642074
arahy.27TAQT	-2.56139	-3.20191	-2.22864
arahy.2861FR	-2.11105	-2.74629	-4.07517
arahy.286K5M	-1.69781	-0.905803	-0.719188
arahy.28DDEN	2.89841	1.95662	2.55732
arahy.28F6NF	4.2655	3.10956	4.5659
arahy.28F7LT	4.33691	3.75992	--
arahy.28FBJ8	5.18116	4.53015	7.94314
arahy.28JIBU	-1.37606	-1.55842	-0.51298
arahy.28RV6S	-2.16876	-2.22597	-2.01886
arahy.28TKL1	5.51583	6.68721	8.79778
arahy.28UQCP	4.1885	3.57747	4.79813
arahy.28ZKUT	1.95977	1.20219	2.04213
arahy.293ST4	1.89305	2.50653	3.8232
arahy.299G99	1.62018	1.18406	1.29381
arahy.29BG5G	0.428536	1.01263	2.13665
arahy.29D948	-1.36043	-2.34238	-2.90545
arahy.29L1CF	3.23613	3.70434	4.64564
arahy.29ZW60	-1.14614	-0.695725	-0.0775212
arahy.2A1NT4	-1.7826	-1.85655	-1.96606
arahy.2A56XJ	2.55934	1.18894	1.94702
arahy.2A63GV	0.708034	0.523504	-1.46563
arahy.2AHU2Q	-1.28339	-1.97357	-1.94742
arahy.2AV6EE	1.11414	0.395379	3.22049
arahy.2B1HMX	1.31369	1.86877	2.52691
arahy.2BG7C4	-2.03134	-3.57207	-1.38422
arahy.2BXC31	-1.26782	-1.22746	-1.18583
arahy.2BYR8K	1.79583	1.45107	0.902309
arahy.2C1RPT	-1.53175	-2.44162	-2.25985
arahy.2C2IG0	0.944733	0.767067	1.48724
arahy.2C6XEQ	-0.892845	-1.38889	-1.10676
arahy.2C7MHE	1.59622	0.893565	-0.0719466
arahy.2C7VYD	-1.37067	-1.0587	-2.449
arahy.2C8XNL	0.774173	1.11571	0.147158
arahy.2CL1B2	3.47501	2.48616	-0.804276
arahy.2CP92U	-0.548167	-0.180467	2.74583
arahy.2DJ75K	-2.09452	-2.10227	-1.69613
arahy.2DN1X0	-2.57684	-3.83293	-4.29184
arahy.2E2S80	2.83716	1.43892	--
arahy.2E6MRG	0.736287	1.11829	0.753559
arahy.2EEB7P	0.404361	0.138493	1.62981
arahy.2EPV6W	2.43995	2.33484	2.84764
arahy.2F0WHB	-2.18797	-2.40751	-2.13911
arahy.2F1JWB	-1.4817	-2.85161	-1.95235
arahy.2F1L5Z	-2.70122	-3.14874	-3.61041
arahy.2F1UPX	-3.5292	-2.48232	-1.64238
arahy.2F4DQW	-0.861326	-1.48642	-2.08649
arahy.2F8F1S	-2.07372	-2.54779	-1.80068
arahy.2FC6Y8	-2.81593	-1.34467	-2.38671
arahy.2FF2JF	1.35025	1.26025	0.908122
arahy.2FHK03	-2.22296	-2.84517	-1.36385
arahy.2FSM7R	-0.261764	-0.332821	-1.34119
arahy.2FV8W6	-1.30884	-1.64154	-2.65167
arahy.2FZ5KR	-2.1134	-2.71371	0.428055
arahy.2G66YZ	0.375335	-0.0613555	5.52304
arahy.2GB72X	2.03811	2.08203	-0.256681
arahy.2GQ0W5	-0.0603521	-0.238927	1.63622
arahy.2H46NI	-0.272473	-1.08366	-0.531463
arahy.2H5638	1.57238	1.14616	0.527133
arahy.2H5V0G	2.06969	-0.32169	0.320419
arahy.2HEE5R	-1.08993	-1.407	-1.30157
arahy.2HFS1Z	-0.982557	-1.48833	-1.23393
arahy.2HG3UE	-1.36379	-2.60305	-1.37597
arahy.2HN52Q	-2.00762	-1.98946	-0.198403
arahy.2HNW91	2.97839	2.73096	2.38143
arahy.2HRU1H	-0.738552	-1.1737	-2.16098
arahy.2I11L4	4.98513	3.06705	2.76943
arahy.2I4SWN	-1.60925	-2.91358	-3.77734
arahy.2I8X29	0.957284	1.29836	1.83855
arahy.2II6TM	3.46666	--	--
arahy.2IUT9R	-0.0384711	-1.12458	-0.650396
arahy.2J0DRT	-1.52766	-1.40432	-1.24823
arahy.2J20F7	0.616431	1.22301	1.78244
arahy.2JFH0F	-1.39762	-2.72533	-1.85448
arahy.2JI1W5	2.16487	--	3.66307
arahy.2K72KI	-1.96908	-1.21183	-2.01952
arahy.2KE7WA	-2.82168	-2.76904	-1.7579
arahy.2KG4P3	0.183118	0.687653	2.67302
arahy.2KKJ6X	--	4.3537	7.00553
arahy.2L0PS7	-2.73949	-1.60559	-1.94296
arahy.2L27AA	-0.815306	-1.15007	-0.713568
arahy.2L2SJX	2.84172	2.34344	1.57844
arahy.2L480B	0.695016	0.735387	1.75549
arahy.2L7D1S	-0.204371	0.182569	2.28039
arahy.2L9WSA	2.19763	2.28824	5.1017
arahy.2LCT5X	-0.926595	-2.43397	-2.65855
arahy.2LG1YU	-1.94595	-3.45159	-3.29242
arahy.2MP0U5	1.69748	1.4459	0.751673
arahy.2MPK67	-4.77074	-6.37105	-3.3477
arahy.2N14G0	-1.55633	-1.86338	-0.344256
arahy.2N4ZV5	2.35188	3.48022	5.35998
arahy.2N5SYE	-0.16553	0.219852	2.16881
arahy.2N625L	0.919904	0.739058	1.59206
arahy.2N75TD	--	--	Inf
arahy.2N7JZH	-1.7534	-2.34298	-2.3542
arahy.2N89KK	0.113688	-0.72237	-1.50298
arahy.2NH314	1.06241	1.73433	4.18413
arahy.2NZ4WG	1.25507	1.10244	0.400564
arahy.2P31SD	1.41728	1.09408	1.29542
arahy.2P4AZJ	5.61989	6.72633	9.03046
arahy.2P82C9	-4.3261	-5.45275	-5.10307
arahy.2P95X7	1.83797	1.5269	1.9598
arahy.2PR50U	-0.298096	-0.550535	-2.23617
arahy.2Q12N5	--	1.95303	2.88009
arahy.2Q7BCI	-1.75996	-2.91131	-2.21194
arahy.2QET25	1.24001	0.701622	0.452725
arahy.2QGA82	-4.15121	-6.43633	-5.14313
arahy.2QIE74	2.89145	3.24545	3.55111
arahy.2QIL7I	0.850969	1.63902	1.12511
arahy.2QK23Q	0.559542	1.37957	1.97742
arahy.2QV4RS	-1.82179	-2.25088	-2.9619
arahy.2R4GL5	-0.276371	-0.711587	-2.75273
arahy.2R4QUJ	-0.584275	-1.19043	-0.908707
arahy.2R4S5U	1.07961	1.72666	-0.140783
arahy.2R7T4K	-1.35622	-1.8517	-1.87318
arahy.2RNN62	-0.19729	-0.419664	-1.87512
arahy.2S9XG1	2.15209	1.18725	2.52742
arahy.2SFV3A	1.80447	2.36232	2.26802
arahy.2SG61S	2.69486	--	4.09256
arahy.2SJ209	-1.71398	-2.302	-1.559
arahy.2SNM1K	-1.06674	-2.30602	-1.43038
arahy.2T2JZL	-0.628929	-0.614466	-1.59604
arahy.2T6Q54	1.07549	1.62971	-1.29238
arahy.2T81X8	2.52775	3.2797	0.668684
arahy.2TEC20	-0.684946	-1.92853	-3.18031
arahy.2TIK4C	--	3.43162	--
arahy.2U0HVI	0.272415	1.69476	0.224596
arahy.2U2D57	-0.635574	-1.72237	-2.43603
arahy.2U7QKV	-1.76224	-1.50399	-1.90949
arahy.2U9KWS	1.08113	1.29071	0.570112
arahy.2UA6GC	-1.46895	-2.22628	-2.68049
arahy.2UM9MH	--	Inf	Inf
arahy.2UU2CT	1.19487	2.08951	1.94282
arahy.2UU78P	--	0.648302	2.53472
arahy.2V5SL7	2.15797	2.52874	3.0584
arahy.2VF7RX	1.46035	1.50681	0.558413
arahy.2VK3FY	-0.2235	-1.18775	2.00362
arahy.2VK5QA	1.1766	1.39406	1.3583
arahy.2VSR2R	0.0262749	-0.920076	-2.64399
arahy.2VU2GF	-0.494216	0.90811	-2.80336
arahy.2W1D5P	2.44706	1.97339	4.35568
arahy.2W1XFU	-0.884176	-1.75333	-2.39495
arahy.2W3JFS	-0.550095	-1.44181	-0.0468603
arahy.2W47TI	1.87577	1.55206	0.363416
arahy.2W8R22	0.0551726	-0.614122	-3.35612
arahy.2WB24X	-0.58972	-1.76232	-3.24164
arahy.2WDS0D	-1.30503	-1.6941	-0.766501
arahy.2WK1A7	1.7512	1.26811	2.28621
arahy.2WKT9Q	1.51158	1.4463	1.78427
arahy.2WQ742	--	5.08596	--
arahy.2WQF85	0.327436	0.817209	1.59871
arahy.2WTJ41	4.11446	4.02363	3.39104
arahy.2WUV3V	-0.79045	-0.377984	-2.8224
arahy.2WVS1U	1.59461	1.10745	1.72313
arahy.2WW2WS	-0.969651	-0.501885	-2.19314
arahy.2WY12S	2.20888	1.8967	0.611644
arahy.2X3TQS	1.62425	1.40713	1.67912
arahy.2X6UKF	2.46042	3.13798	3.52061
arahy.2X8QJZ	-2.91353	-0.769828	-3.48031
arahy.2X8VUU	0.61877	0.811878	1.86972
arahy.2XA8QH	-1.58835	-1.73799	-2.28269
arahy.2XG0SD	1.31171	0.925936	2.14225
arahy.2XHE7W	-0.446056	-1.36366	0.469836
arahy.2XI8FI	-0.78347	1.87484	-0.0859442
arahy.2XU89G	-4.63396	-4.9198	-5.93862
arahy.2XVX11	0.0210136	0.32002	2.0687
arahy.2Y318K	--	--	2.46976
arahy.2Y96X3	--	--	2.91109
arahy.2YAK67	2.2905	2.33665	-0.433161
arahy.2YDG1M	2.64806	3.53274	--
arahy.2YKG1T	0.40268	0.930407	2.08359
arahy.2YL60G	-1.61955	-2.50482	-1.60186
arahy.2YPY17	-1.33045	-1.80583	-0.514915
arahy.2YSW8E	2.19143	1.26361	1.40891
arahy.2YV87W	-1.46004	-2.77403	-2.24847
arahy.2Z587T	2.34205	1.97407	2.98888
arahy.2Z58NA	3.73667	4.49414	5.57196
arahy.2ZDN53	0.982554	1.42986	2.10763
arahy.2ZJI0H	1.43606	1.06816	1.28865
arahy.30A6BG	0.0805326	-1.16747	-2.33579
arahy.30B54Q	-1.30681	-1.45018	-2.14696
arahy.30BUB6	-0.929247	-0.52853	2.23686
arahy.30VNIJ	-0.926046	-1.10532	-1.88475
arahy.30ZBSQ	4.60274	4.94023	7.63684
arahy.31006K	-1.27849	-1.47099	-0.464387
arahy.314GF1	-2.28063	-2.86704	-4.03591
arahy.31BJMD	-2.05446	-4.48802	-3.08742
arahy.31L8TN	-1.33492	-3.20741	-4.5736
arahy.31N1MT	2.0595	2.81664	3.77847
arahy.31N575	-2.36825	-2.12536	-1.97214
arahy.31R89H	-0.341794	-1.3956	-3.24286
arahy.31RF02	1.8681	1.64803	1.93612
arahy.31UC9J	2.62747	2.44605	3.03641
arahy.32576I	2.15162	1.57154	1.11214
arahy.32614Y	-0.919974	-2.34264	-2.35459
arahy.3266FY	-2.25126	-2.94648	-4.26377
arahy.326DW3	3.88133	4.01837	4.52988
arahy.32CFE9	2.35211	1.31425	1.71551
arahy.32EWNN	-0.33134	-1.436	-2.84328
arahy.32G3LI	1.74666	1.82688	1.81603
arahy.32JQZQ	1.88391	2.04499	3.23002
arahy.32KBNI	-4.11757	-5.49552	-4.29531
arahy.32LLN4	-3.55446	-4.5413	-4.17485
arahy.32M24S	0.17846	0.348551	-1.45112
arahy.32MEWD	1.41004	1.4911	1.49036
arahy.32P3WE	-2.68676	-1.3456	-1.85334
arahy.32QIWM	0.755393	0.55792	1.71839
arahy.32RDWE	-2.42234	-1.38466	-0.104668
arahy.32WV4S	0.390092	0.331575	2.34613
arahy.32Y4H5	0.0189817	-0.963366	-1.86385
arahy.338AQV	1.87875	1.40601	0.492042
arahy.339UAX	-2.44469	-2.02014	-2.69626
arahy.33MSFM	-1.02418	-2.27716	-2.68085
arahy.33VMBZ	-0.00997374	0.040926	2.52542
arahy.344JWA	-2.35401	-3.85654	-2.87846
arahy.345BN3	1.3613	1.58094	2.31898
arahy.3469MM	3.18515	3.60818	5.83475
arahy.3475Q7	2.45192	1.94817	3.05413
arahy.347H2B	1.16602	-0.0651486	-2.05556
arahy.34CRUF	2.40494	2.24386	3.66913
arahy.34FLJ3	--	Inf	Inf
arahy.34GL3D	-3.63923	-5.05627	-3.89856
arahy.34K6GT	0.343174	0.331864	1.50375
arahy.34LCL9	2.9449	1.70815	2.77529
arahy.34TJV2	0.98407	1.11418	1.57819
arahy.34XY90	-0.384362	-0.164165	1.46207
arahy.34Y9P3	1.32408	0.76078	0.778296
arahy.350VGV	-0.779256	-1.76942	-2.2717
arahy.356JQC	4.34382	4.16104	5.78672
arahy.35HMJH	0.00933186	0.0951953	1.44811
arahy.35ICEA	Inf	--	--
arahy.35K1T3	-0.244548	-1.83013	-1.6372
arahy.35M5C7	-0.881995	-1.36627	-2.45654
arahy.35R1UP	1.64482	1.02763	1.39035
arahy.35SLR1	2.04461	1.48886	0.653645
arahy.35VVQ3	2.46552	2.68314	1.2058
arahy.35WB4A	-2.12535	-2.2458	-2.12101
arahy.35X7CR	--	6.16385	9.86749
arahy.35X8AA	-0.0776686	-0.996806	-1.647
arahy.35XI12	2.14218	1.99773	0.345653
arahy.369VWG	-0.939668	-1.27966	0.611103
arahy.369ZBB	-1.82408	-2.67708	-3.42954
arahy.36B3XL	--	3.18534	4.55902
arahy.36H6SK	2.87437	1.20007	--
arahy.36HDXC	1.69936	1.37345	1.04823
arahy.36JDZG	1.11523	0.933634	0.343522
arahy.36KCAZ	-0.811734	-1.58513	-1.00457
arahy.36NU8Z	3.75091	--	--
arahy.36PEC4	-3.24503	-3.85417	-2.18725
arahy.36URGF	-3.84222	-4.47075	-4.7982
arahy.370AXC	2.56063	2.34967	2.04023
arahy.374HIW	0.886986	3.00447	1.83846
arahy.377GQN	2.16771	2.11873	1.37593
arahy.37C7XW	1.44933	0.956154	1.56396
arahy.37DWZ9	2.74882	2.6737	2.7301
arahy.37FE2U	2.57395	2.01163	2.29123
arahy.37KC61	3.25623	2.43632	2.85823
arahy.37QJR4	2.34677	2.62868	-0.174968
arahy.37S2BM	-1.56204	-1.62598	-1.74561
arahy.37V7UD	-2.05923	-2.35867	-0.865711
arahy.381GIR	-1.99232	-2.0021	-5.72765
arahy.3896ZX	-0.850555	-1.80222	-1.20506
arahy.38E3HW	-1.45974	-1.81943	-1.61102
arahy.38UXAL	-2.6487	-2.9055	-2.01862
arahy.38WMVK	1.15743	-0.221493	-3.33962
arahy.38YHDK	2.39211	2.55309	6.53417
arahy.390KDZ	-1.98135	-2.00943	-3.22877
arahy.392SEK	-4.16152	-8.5596	-5.90679
arahy.3933SP	--	--	4.83873
arahy.3965TZ	-1.97749	-2.49873	0.128668
arahy.39CHZ5	1.87844	1.27144	1.12055
arahy.39HIQW	2.0872	2.8433	-2.38973
arahy.39NQDQ	1.14527	1.96966	0.488733
arahy.39P5NE	-2.58127	-3.40811	-2.0275
arahy.39S8LV	-0.565077	-1.69041	-2.42553
arahy.39SMC6	-0.812701	-1.30633	-0.415143
arahy.39XWKV	0.484221	0.655744	-3.04896
arahy.39ZWNP	-0.415527	0.330871	2.29442
arahy.3A06QA	-0.389123	-1.2547	-1.92785
arahy.3A37EK	-1.89379	-2.03837	-1.93504
arahy.3A3GYI	-1.86047	-2.18435	-4.74125
arahy.3A58UF	-1.72748	-2.57901	-3.66048
arahy.3A78DL	1.2061	1.17712	-0.378335
arahy.3AD2DT	2.43022	2.57913	2.75091
arahy.3AE437	-1.58249	-1.57407	-0.660649
arahy.3AH3YU	1.24448	1.48827	1.99314
arahy.3AU861	4.55399	4.08602	5.24332
arahy.3B7Z7B	-0.939479	-0.841388	2.85979
arahy.3B8Q14	2.347	3.01735	2.76836
arahy.3BDP96	3.41068	2.69865	2.01572
arahy.3BKK3V	1.26219	0.546622	-0.569304
arahy.3BMJ16	1.45354	1.1437	0.864042
arahy.3BU2IH	-1.62671	-0.436165	-2.76962
arahy.3BV3CB	-3.2665	-1.86795	-0.466422
arahy.3BX83E	1.1297	1.61998	1.06559
arahy.3C6LBG	1.74885	1.76552	1.96212
arahy.3CBA4J	1.13553	0.569249	0.705958
arahy.3CBS5R	-1.33951	-0.103064	-2.846
arahy.3CP25B	-1.51194	-0.528514	-1.98678
arahy.3CP281	1.863	1.65008	1.28017
arahy.3CPC1Y	0.748045	2.13796	0.743289
arahy.3CQ5XM	--	3.4789	8.07365
arahy.3CRQ59	-2.24172	-2.36347	-2.05982
arahy.3CZ4H2	3.02001	2.60613	2.08594
arahy.3D1CEA	2.15031	2.23011	1.89516
arahy.3D346W	0.965775	0.809753	1.72474
arahy.3DBG0K	-1.45564	-2.47015	-2.10057
arahy.3DCX8V	-2.71097	-3.63115	-4.34667
arahy.3DIB68	3.23812	3.65473	5.45262
arahy.3DL9ZJ	-0.582572	-1.83843	-4.41013
arahy.3DT704	-1.49723	-1.71357	-4.35393
arahy.3DY3DI	-0.957496	-1.4004	-2.07387
arahy.3E1AF2	--	4.99717	10.011
arahy.3E4AL2	-2.42509	-4.18802	-4.21261
arahy.3ECK1U	0.61389	0.527638	1.48261
arahy.3EG1ZL	-0.725212	-1.49122	-3.94647
arahy.3EKV6C	-0.923232	-1.34737	-1.21433
arahy.3ELD6T	0.872487	1.52216	1.54959
arahy.3EVA1Y	0.763015	0.657993	1.80574
arahy.3EW3TZ	-0.955347	-1.69629	-3.32958
arahy.3F3WIY	-3.69612	-2.55674	-4.14542
arahy.3F7RX4	0.963408	1.34601	0.432379
arahy.3FQ6RN	0.735261	1.73053	-0.198762
arahy.3FZQ8C	1.30524	1.75957	2.03453
arahy.3G454N	1.07783	0.515148	-0.101217
arahy.3G8GKP	-1.93111	-1.64887	-1.99761
arahy.3G9GV6	-0.968282	-1.57636	-1.87979
arahy.3G9MJD	--	3.54876	6.31803
arahy.3GEU56	2.29511	2.14008	2.65747
arahy.3GEX4P	--	--	5.31537
arahy.3GIK5E	-1.26267	-1.78945	-0.316404
arahy.3GQ9MB	-0.962893	-0.519347	-1.77786
arahy.3GVN5D	2.57621	2.06988	2.58056
arahy.3HB66H	-3.18648	-2.02714	-1.06235
arahy.3HBA1R	--	--	Inf
arahy.3HC2CW	-2.15994	-3.84474	-1.03834
arahy.3HD1EN	-2.67972	-3.41202	-1.51193
arahy.3HHC30	-4.01354	-3.60563	--
arahy.3HNX76	5.48448	4.51048	6.27055
arahy.3HRB74	6.29717	5.6881	5.08355
arahy.3HU3V9	-1.57077	-1.5283	-3.13555
arahy.3I28FP	0.854512	1.35689	-0.145236
arahy.3I642Y	0.892702	1.18987	1.52653
arahy.3IE9NB	2.28552	3.36299	5.80371
arahy.3IGY6I	--	4.86523	--
arahy.3IH7MW	1.40861	2.88333	1.46201
arahy.3IK0CY	-2.73869	-3.91414	-4.32751
arahy.3IPS9V	-0.815895	-1.5606	-3.65138
arahy.3J1LPB	0.334642	0.187913	-3.74774
arahy.3J2MYH	1.92425	1.71784	2.47928
arahy.3JC75E	1.84361	2.36718	2.66834
arahy.3JIH5H	2.54552	2.04298	1.06151
arahy.3JQR8Y	-1.56648	-1.78309	-1.40485
arahy.3K2WNH	2.90344	2.88487	1.74721
arahy.3K6C5E	-2.49399	-2.00792	-2.26141
arahy.3K94ST	1.33007	0.772687	-0.132986
arahy.3KSC2Z	-1.42232	-2.38178	-1.69907
arahy.3L4KIC	0.71564	0.623739	1.49099
arahy.3LM8QV	1.41589	1.22494	-0.467242
arahy.3LP6X8	-1.60427	-0.793726	-2.59526
arahy.3M3YVQ	--	--	3.53983
arahy.3M80B2	-1.29979	-1.38365	-0.928075
arahy.3N6FKX	4.96316	4.94427	5.64427
arahy.3N6K0N	3.00097	2.65791	1.59125
arahy.3NQ7J1	-1.7212	-3.20234	-3.13347
arahy.3P38HT	1.3775	1.59037	0.861663
arahy.3P48I1	-1.02038	-1.18147	-1.3514
arahy.3P698T	2.5639	2.63191	1.65092
arahy.3PYJ1V	-1.49575	0.624134	0.132207
arahy.3QP4KI	-2.16757	-1.95348	-3.30072
arahy.3QQJ98	-1.97944	-2.49763	-0.831504
arahy.3QT6IB	1.50976	2.17892	1.8095
arahy.3R4C35	0.234348	0.273232	1.53257
arahy.3RA443	-1.32815	-2.58847	-3.3495
arahy.3RGS9M	--	4.28462	5.40662
arahy.3S3A7C	-1.22673	-1.28068	-1.50397
arahy.3S46I5	-2.43426	-2.6328	-1.69006
arahy.3S4AIK	-0.811637	-1.3223	-0.946712
arahy.3S85UN	3.83199	2.08252	7.27329
arahy.3S8P0L	-1.38754	-1.35699	-1.78037
arahy.3S9J83	0.827731	0.904545	1.71867
arahy.3SBY8X	-2.68715	-1.60481	-2.37013
arahy.3SD0G7	1.2568	0.617359	-0.0553159
arahy.3STG0N	2.08114	3.17039	0.988474
arahy.3T3M0P	0.0649378	-0.162767	1.60858
arahy.3T3YD2	-0.67191	-1.2041	-1.38792
arahy.3T4KA9	1.6799	2.38719	1.70718
arahy.3T7HHY	0.10664	0.150843	1.48886
arahy.3THH2M	1.07622	0.842174	0.638071
arahy.3TPM0V	-0.637868	-0.919852	-1.56739
arahy.3U22LJ	5.16861	5.10945	6.28094
arahy.3U3G48	-1.70278	-1.87526	-1.39609
arahy.3U4A0B	0.863284	0.805895	1.52819
arahy.3U78JA	-0.519437	-0.551294	-2.14567
arahy.3URM83	2.5349	1.58586	1.76563
arahy.3V0HJR	0.531037	0.894094	2.90379
arahy.3VMA9Y	-2.79094	-3.736	-3.04269
arahy.3VNM1Z	--	--	2.42613
arahy.3VV3WE	2.30441	2.33457	2.25419
arahy.3W57F5	0.465161	0.748336	1.5578
arahy.3W912Y	-2.35618	-3.47093	-1.70877
arahy.3WFA2L	-1.52168	-3.06718	-3.11975
arahy.3WRP69	2.77218	2.02328	3.1983
arahy.3X3V4S	1.47037	0.94492	0.768073
arahy.3X6SQ7	-1.10496	-2.04911	-2.55883
arahy.3X83TA	0.767294	1.09635	1.01496
arahy.3X8NRX	1.97737	2.09128	4.73699
arahy.3XNV5U	-1.09143	-2.75595	--
arahy.3YC2HT	-1.43537	-2.05422	-0.709738
arahy.3YD71H	-1.94857	-1.78233	-2.29725
arahy.3YZ3MF	0.317117	-0.417229	-2.36259
arahy.3Z0Y0Z	-0.242163	-1.15903	-2.28292
arahy.3Z2FFP	-1.38089	-3.50017	-3.01803
arahy.3Z9A6G	-2.64468	-3.12668	-2.46814
arahy.3ZI7DD	-1.40313	-3.95384	-2.50534
arahy.3ZRK0B	0.66899	2.32375	1.70514
arahy.3ZSM3L	-2.12962	-2.91938	-3.34888
arahy.400PFG	-1.65722	-3.01735	-0.502854
arahy.404K6R	-0.281191	-0.631715	-1.82617
arahy.405Q8S	1.01161	1.32302	1.16978
arahy.407LUN	-1.89113	-1.70801	-4.43261
arahy.408BM2	-0.935319	-2.80964	-3.27447
arahy.40B6EU	-0.921338	-1.49562	-0.599564
arahy.40BCK9	-2.47462	-3.70229	-3.04754
arahy.40BNNI	1.57691	2.09472	0.738376
arahy.40EERC	-1.41167	-2.32913	-1.88935
arahy.40G96H	-4.10013	-5.47527	-3.97476
arahy.40JDZM	1.35724	1.54747	2.25883
arahy.40LNQG	1.03699	1.01011	1.45314
arahy.40LWFJ	-1.00772	-2.5139	-5.53375
arahy.40T6WH	0.370024	0.842853	2.01724
arahy.40U93B	--	--	7.26138
arahy.40UHTZ	-0.911289	-1.6572	-0.830095
arahy.40Y6RI	0.858713	1.88782	1.34176
arahy.4105RR	-1.61063	-2.23879	-1.99592
arahy.412CRS	6.25921	4.93362	7.65462
arahy.4131RS	0.632497	1.03865	1.51903
arahy.414R5A	0.441024	0.65016	1.67681
arahy.41MGIJ	-1.14174	-1.06285	-0.808185
arahy.41S86B	-0.225082	0.0314001	-1.6522
arahy.41Y8SN	2.33299	2.98822	2.57853
arahy.425GF3	-2.00162	-2.16057	-1.75832
arahy.427FHC	-0.97275	-2.00654	-1.69097
arahy.42B8G7	-0.991783	-1.36756	-0.527196
arahy.42CAD1	6.52607	6.47822	6.30269
arahy.42EX8Y	-0.0105933	0.257539	-1.28194
arahy.42KS26	1.94879	1.3819	0.268291
arahy.42NQ5C	1.16534	0.52845	0.617467
arahy.42SP3V	-0.719261	-1.81957	-2.28782
arahy.42WI7N	5.05984	5.86962	6.10336
arahy.430A6X	-1.01627	-3.7475	-3.09754
arahy.432IJ7	1.33557	0.518905	1.82846
arahy.435I7G	-1.05845	-0.710266	-3.37623
arahy.4364K7	1.20955	0.879865	2.21982
arahy.438FZB	0.673994	0.173663	-1.61621
arahy.438NR4	1.51547	1.41053	0.613941
arahy.43A3FA	-0.297944	-0.753231	-1.81096
arahy.43FH2R	--	2.46956	1.35151
arahy.43GLKP	-1.77138	-1.82978	-1.96282
arahy.43HIPW	-1.44913	-2.27361	-3.5453
arahy.43NZX2	-0.780106	-1.12523	-1.00294
arahy.43ZW0S	0.123769	0.799121	-1.6558
arahy.441UHN	1.13864	0.773174	2.08855
arahy.447SJP	1.80923	1.5901	2.19549
arahy.448EM4	-1.33645	-1.94647	-1.80604
arahy.44QEU2	0.936563	1.59155	1.5873
arahy.44UVG6	1.94969	1.96765	1.13567
arahy.44VHKN	1.60132	0.633499	1.03269
arahy.4568JG	2.70911	1.40204	0.634306
arahy.456W3J	3.55572	3.096	4.31194
arahy.4585DL	2.57017	3.09118	3.08218
arahy.45B5Q7	-2.20522	-2.19892	-0.356711
arahy.45C8U1	-0.690041	-1.40605	-0.917002
arahy.45JUP2	0.392283	1.45018	0.811209
arahy.45LQ32	-3.00488	-4.93263	-2.68777
arahy.45LUS5	1.26422	0.0319401	-3.15991
arahy.45MNV2	1.12817	1.75669	1.54757
arahy.45NR7C	-0.306307	0.0560587	-1.63149
arahy.45PR62	0.80163	1.41116	5.15233
arahy.45QRAS	0.295385	0.928308	1.73329
arahy.45XZWW	3.17287	3.80598	4.30198
arahy.460FH3	1.45563	1.08733	2.06881
arahy.462RQZ	--	--	Inf
arahy.466F5F	-1.00902	-0.945213	-1.39985
arahy.46GERB	-1.7484	-2.67955	-1.70646
arahy.46R54Y	4.10731	3.99956	5.05057
arahy.46S9P8	1.09004	0.57514	0.313244
arahy.46TCXF	2.08011	1.80667	1.37812
arahy.46W2M6	--	--	2.74573
arahy.46W8J9	1.39028	2.00083	1.87928
arahy.46XP1L	1.30523	0.401723	0.638765
arahy.46YMZL	-0.454357	-1.40972	-1.80265
arahy.4749WV	-0.735544	-1.35426	-4.79157
arahy.47HK44	-2.46823	-4.40872	-4.53156
arahy.47NS3A	1.38719	1.33611	-0.540454
arahy.47TY4I	0.948904	1.23202	0.319644
arahy.47YT22	-1.79598	-2.30732	-2.00057
arahy.48A5Q0	-2.61184	-2.34812	-1.17525
arahy.48DCIV	1.99954	1.35646	-1.58318
arahy.48E7F5	-2.5835	-5.92446	-4.12992
arahy.48KEPM	-2.52161	-3.96469	-6.54294
arahy.48N9T6	-0.611863	-0.929465	-2.24884
arahy.48UGBA	-1.4367	-1.3514	1.89368
arahy.491WUZ	1.35447	1.21233	1.00279
arahy.492D91	--	--	Inf
arahy.493FII	1.12471	0.927484	0.532005
arahy.49BDLC	-1.40043	-1.85873	-3.49616
arahy.49H271	0.430721	-0.925294	-5.24308
arahy.49H55U	-0.745011	-2.5488	-6.12408
arahy.49I11A	0.751786	1.01632	2.26148
arahy.49M1L3	3.29468	2.20603	2.24162
arahy.49QGSQ	2.87395	2.87083	2.84203
arahy.49RGKV	-5.29873	-4.62516	-4.01911
arahy.49TU8N	1.01645	0.743908	1.54944
arahy.49Z37F	0.880614	1.17752	1.85731
arahy.49ZYT6	-0.213496	-1.26106	-2.53331
arahy.4A8W5C	-1.28846	-1.46578	-0.95451
arahy.4AIN5Y	0.0998561	2.32297	1.07521
arahy.4AME8L	2.41472	2.49459	3.32886
arahy.4B04P3	-1.10371	-2.31222	-3.45945
arahy.4B2CWV	--	2.39797	--
arahy.4B5N5U	-1.11905	-1.24861	-2.5098
arahy.4BF7AZ	0.895618	0.917448	1.77651
arahy.4BH4CT	1.36572	0.934434	-0.317121
arahy.4BL86F	4.59885	3.4547	4.85704
arahy.4BR0CS	1.35405	1.07601	3.21053
arahy.4BU7T8	-1.67042	-1.74102	-2.4735
arahy.4CC3R7	1.20819	1.31829	1.50359
arahy.4D2SB5	2.23193	1.54487	0.388709
arahy.4D5DQA	-1.26763	-1.42749	-1.86178
arahy.4DFA8P	-1.31358	-2.57983	-4.18977
arahy.4DJY3R	2.48518	1.99708	0.138811
arahy.4DN9V9	--	--	Inf
arahy.4DP35H	1.61974	2.88668	0.283986
arahy.4DS88F	0.26023	1.25816	-2.31999
arahy.4DSA35	-0.112505	-0.63948	-8.7783
arahy.4DUV6V	3.57753	3.5008	4.40236
arahy.4E592X	-0.993431	-1.41355	-2.63014
arahy.4E7AR5	-1.11216	-1.72039	-1.49793
arahy.4E80DN	0.280712	-0.306497	2.32936
arahy.4EC6E4	-1.43125	-0.848015	-4.03162
arahy.4EM5HU	0.985059	0.195179	-1.86297
arahy.4EQU0E	1.90131	0.831252	0.406433
arahy.4F9CQB	0.813345	1.25062	1.51517
arahy.4F9F0A	-1.22748	-2.24789	-5.12508
arahy.4FF1BV	1.15045	0.33284	0.214003
arahy.4G1GU7	1.10354	1.00376	1.46769
arahy.4G5U2W	--	--	4.31514
arahy.4G7KVK	-0.55749	-0.304262	-1.61428
arahy.4GA5XX	1.57899	1.21155	2.67561
arahy.4GF8V7	1.02331	0.476961	-3.64166
arahy.4GZY6Y	-0.430781	-2.53297	0.222173
arahy.4H3PV4	3.21359	2.69169	2.9387
arahy.4H7469	-4.19739	-6.47952	-5.20395
arahy.4H9MWH	0.126809	0.81023	3.73653
arahy.4HW5AH	-1.46649	-2.08951	-2.48308
arahy.4HY23M	2.60983	2.22007	4.37717
arahy.4I27IK	-0.602171	-1.86965	-2.67789
arahy.4I5J7H	0.66638	1.98398	-0.660496
arahy.4I93G7	2.85716	2.70322	2.10827
arahy.4IPC1A	1.18727	1.22804	1.92676
arahy.4IR4JS	--	--	2.74478
arahy.4IWI24	-1.60195	-1.37298	-0.928963
arahy.4J2790	-2.00449	-2.54012	-2.70733
arahy.4J2USK	1.26285	1.76074	1.70984
arahy.4J5UF2	-3.08262	-2.25463	-4.95954
arahy.4JE5T6	-1.26572	-1.38783	-0.723057
arahy.4JHW71	--	--	6.00554
arahy.4JIJ99	--	Inf	Inf
arahy.4JLS0K	-1.60949	-2.06832	-3.0183
arahy.4JTK6F	-0.866576	-1.9561	-3.67342
arahy.4JU6QM	3.18549	3.78137	6.98254
arahy.4K1995	1.52718	1.33924	0.874213
arahy.4K6020	0.0405632	0.356612	2.30131
arahy.4K87U1	-0.494048	-1.52028	-1.77881
arahy.4KB8WD	-0.839987	-1.25543	-2.17001
arahy.4KJ3L6	0.543226	-0.0711098	1.6264
arahy.4KS3J9	0.327154	0.313091	2.05749
arahy.4KW7H9	1.39568	0.347834	-1.0025
arahy.4L1T75	-1.9168	-1.71242	-1.04889
arahy.4L7A6H	3.32853	2.97323	2.39334
arahy.4LBX9Z	0.744784	1.21163	2.29256
arahy.4LBZ2P	-1.31658	-2.01479	0.0675521
arahy.4LNU01	3.32132	3.07222	3.6731
arahy.4LV4GA	-2.31576	-4.2004	-3.45497
arahy.4LX5KX	1.1613	1.62417	1.75656
arahy.4MFR3H	-0.0960228	-1.06539	-1.85414
arahy.4MQU6H	-2.05796	-2.81824	-2.87683
arahy.4MV4X2	2.73689	3.49847	3.84437
arahy.4N44WU	-1.06148	-1.80724	-1.82286
arahy.4N44ZU	-2.36812	-3.04258	-3.64447
arahy.4N5YWB	-0.105298	1.15246	2.70992
arahy.4N8Z75	Inf	Inf	Inf
arahy.4NII6D	-0.723969	-1.58868	-0.916245
arahy.4NL1XF	5.86341	5.70442	5.48774
arahy.4P55VP	1.05388	1.32777	1.43525
arahy.4P7P8S	-1.07423	-2.00238	-2.11198
arahy.4PJH6V	1.50464	1.75414	1.03976
arahy.4PTW9T	1.54307	0.970726	-0.311889
arahy.4PW9PW	0.554958	1.19404	2.79829
arahy.4PXD14	-2.09976	-1.23021	-2.94912
arahy.4PY23S	1.47538	0.792829	-0.830661
arahy.4QQ8RN	-2.05228	-2.50627	-2.14484
arahy.4QQ966	2.54854	1.9535	3.98269
arahy.4R2AWH	0.117854	0.0951697	1.52575
arahy.4R9DEN	4.87108	4.14957	4.37789
arahy.4RS9NQ	-2.11188	-2.67545	-3.93084
arahy.4RSR2L	-0.60255	-0.981869	-1.93745
arahy.4RT3BY	-0.949242	-1.3356	-3.56462
arahy.4RXH8Y	-1.08634	-1.56131	-3.20732
arahy.4S2L0G	6.77735	6.80896	11.3965
arahy.4S5M9U	2.39617	1.74381	1.92334
arahy.4S7D56	2.13511	2.0154	2.94987
arahy.4SLH2G	-1.88997	-4.10061	-5.00455
arahy.4T09L2	-0.940913	-1.16429	-0.966236
arahy.4T0CVS	-1.7966	-3.81697	-4.4447
arahy.4T4TWE	-1.35784	-1.7525	-1.38112
arahy.4T5ENZ	-0.842374	-1.56348	-1.16296
arahy.4T5RFS	2.86261	1.68821	3.21094
arahy.4T6VK1	0.967487	1.01523	1.38691
arahy.4T73SR	3.44278	3.67922	4.74918
arahy.4TTF80	-1.74842	-1.98551	-1.46231
arahy.4TVW2I	3.42794	3.44805	5.62144
arahy.4U3X1G	-0.763634	-2.41532	-1.10683
arahy.4U9NHI	2.4012	2.07297	2.15543
arahy.4UMK2V	-2.81215	-4.79592	-5.18345
arahy.4UW4R2	0.54046	2.7096	3.18575
arahy.4V1RAQ	-1.94879	-1.57791	-2.72684
arahy.4V2TIF	-1.17668	-1.969	-3.80737
arahy.4V3JGL	-3.18307	-3.81018	-4.13898
arahy.4V9373	0.984738	1.21834	2.57322
arahy.4VC5Q7	-2.06746	-1.3908	-2.3501
arahy.4VFQ7F	-3.40168	-2.80364	-3.10312
arahy.4VL9ZK	-0.598555	-0.857731	-2.84215
arahy.4VY1XX	1.02505	1.27164	1.78183
arahy.4W8SKF	0.50797	1.12481	2.67627
arahy.4WM679	-0.251286	-0.385213	2.14409
arahy.4WXU8P	1.14954	0.548317	1.63305
arahy.4X641H	-0.648836	-1.50099	-0.415402
arahy.4X8M90	-2.1347	-2.72151	-2.52446
arahy.4XJ09G	-1.16035	-0.32229	-0.36071
arahy.4XPF6M	-0.461521	-0.337964	-4.77858
arahy.4XXP0Y	0.223686	-0.357461	-2.05146
arahy.4Y1607	1.23846	0.637544	2.04406
arahy.4Y2508	2.04483	1.22903	2.662
arahy.4Y3SQC	2.93837	2.28127	1.25829
arahy.4Y5XNF	1.19375	1.54183	1.20332
arahy.4Y6QEN	-1.30901	-1.08726	-2.73442
arahy.4Y7J59	-0.213967	-2.25359	0.620839
arahy.4YG78R	1.74596	2.25823	3.57713
arahy.4YMK55	1.19704	0.0804459	-1.06152
arahy.4YX487	--	2.59751	--
arahy.4Z3ULS	0.758553	1.02403	-0.278372
arahy.4Z4QCU	-1.37458	-0.9806	-2.10162
arahy.4Z93EL	1.19355	1.45384	2.74748
arahy.4ZCW5F	-1.85746	-2.33059	-1.91087
arahy.4ZIH53	-1.40261	-2.60329	-2.78382
arahy.4ZN4QC	0.0338263	-1.38205	-2.17006
arahy.4ZPK1I	3.05781	1.84917	0.289607
arahy.4ZRU7U	-1.19051	-1.28563	-1.38663
arahy.503GVQ	-0.640616	-0.909991	-1.83268
arahy.508QQU	0.682124	0.216725	1.89841
arahy.50G1SM	--	--	9.67183
arahy.50GMPE	-1.25795	-1.14988	-0.392541
arahy.50JV45	-1.18591	-2.01946	-2.17357
arahy.50N8WQ	-3.5243	-2.92185	-5.64197
arahy.50QZS1	-1.85266	-2.07868	-1.38862
arahy.50YYNM	-0.265408	-0.900607	-2.13429
arahy.510VWF	-1.60459	-2.31997	1.28583
arahy.5157VP	-0.924779	-1.76348	-3.19243
arahy.51GDJ0	0.9997	1.60567	0.13411
arahy.51I078	-0.604624	-1.31961	-1.39355
arahy.51KSCF	1.21139	0.954171	3.28162
arahy.51QFY3	0.323592	0.35027	3.34391
arahy.51RKDV	2.3573	1.98105	3.27913
arahy.51SZI1	-1.27859	-1.23785	-2.27917
arahy.51YLCT	-2.1075	-2.87388	-2.20609
arahy.51ZP46	-1.17694	-0.859983	-1.13026
arahy.524PDQ	1.34459	-0.246552	-3.36858
arahy.52GVK1	--	4.18743	--
arahy.52HH2Q	3.19555	2.24168	1.3378
arahy.52L85T	1.73026	-0.509943	-1.2791
arahy.52MV3Q	-1.7803	-3.77642	-3.69652
arahy.52N2TQ	-1.73229	-0.971624	-0.666895
arahy.52QCLV	4.78351	4.40961	5.67527
arahy.52SAJ1	-0.658518	-1.23957	-0.799643
arahy.52U0T8	1.3854	0.622358	0.736254
arahy.52W6Q5	-1.99009	-2.43992	-1.3301
arahy.52XQ2N	0.861067	-1.08828	0.174692
arahy.5395L8	--	Inf	--
arahy.53BRPK	-1.33239	-1.5067	-2.74489
arahy.53DI9J	-1.72233	-1.52406	-2.27932
arahy.53HSKV	-2.52316	-4.04034	-3.51689
arahy.53J40D	-0.237257	0.0677648	-1.41784
arahy.53KNFG	-2.01824	-1.45245	-1.43552
arahy.53LB3Q	1.07054	1.88909	1.61352
arahy.53PB3U	3.38625	2.99393	4.71549
arahy.53UQ7J	0.0574418	-0.230025	2.09082
arahy.53XZTF	-0.850572	-1.0663	-2.13508
arahy.541GKY	0.996159	1.03688	-0.949941
arahy.5434G2	1.31114	0.951163	2.35486
arahy.549WES	1.30476	0.969758	1.02605
arahy.54A98K	-2.84677	-3.06533	-2.43195
arahy.54ALND	1.67125	1.1967	-1.11027
arahy.54G4CJ	1.93655	1.06774	4.99771
arahy.54P96V	1.97102	2.03711	0.997739
arahy.54PPAU	5.0248	5.84771	6.36844
arahy.54YKSM	1.69275	2.00986	2.33244
arahy.551JVB	-2.48687	-2.86571	-4.21056
arahy.552WG4	-2.60153	-2.19649	-4.20204
arahy.554ZX1	-3.34002	-4.12434	-6.23456
arahy.555M2B	1.27924	0.871224	1.13389
arahy.556YNA	-0.877792	-1.15822	-0.959584
arahy.558TLZ	1.3666	0.588043	-0.78804
arahy.55B6KH	4.12887	4.54512	7.10891
arahy.55PBKN	--	4.28751	6.04452
arahy.561HRF	0.858304	0.810193	3.01855
arahy.562DT1	-1.83922	-2.20715	-3.06795
arahy.565Y62	2.85055	2.44695	2.55771
arahy.5666S0	-0.197288	-0.608962	-5.25356
arahy.566WV4	--	--	3.11232
arahy.5678GR	3.45042	3.11886	2.75311
arahy.567MYZ	-0.15104	-0.112904	-1.79435
arahy.56K58S	2.04243	3.08036	2.52525
arahy.56MJ2J	-1.28932	-1.88662	-2.4622
arahy.56NXYI	0.657795	0.858397	1.59338
arahy.56RDUW	1.00608	0.535498	-1.82557
arahy.56X5WL	1.04908	-0.445919	-3.33548
arahy.56XTAU	1.28256	1.09859	1.44518
arahy.56XWA4	6.81981	5.16916	4.21538
arahy.574DNA	1.43862	1.49137	1.06471
arahy.577E3L	-2.1279	-2.59895	-2.37405
arahy.578PES	-5.13831	-6.51621	-9.87382
arahy.57BZA4	0.668108	0.750592	1.60297
arahy.57CZ3J	-0.268192	-1.16126	-3.58016
arahy.57GLQM	1.79304	2.18594	1.21326
arahy.57KHAW	3.5917	3.39429	0.0166629
arahy.57P81C	-0.303249	-0.130952	2.84738
arahy.57QH9P	--	--	4.91752
arahy.57ZPJQ	2.29398	2.37778	2.60613
arahy.588I57	-0.868722	-2.12729	-0.500763
arahy.589SZX	-2.3703	-1.78496	-1.68005
arahy.58BRV0	2.08209	1.8778	1.40376
arahy.58BUY7	1.97201	2.52251	2.14361
arahy.58CB50	0.913366	0.993061	2.53865
arahy.58PDLX	-0.967367	-1.43684	-2.90536
arahy.58UXU2	6.70313	8.61689	12.7721
arahy.58XCKB	-0.0942964	-0.230268	-2.36426
arahy.58ZGJB	0.920674	0.501447	2.8079
arahy.59H3M1	--	--	6.27942
arahy.59KA91	-0.466643	-2.43339	-4.59797
arahy.59U9MN	1.67261	3.81097	5.46579
arahy.59VQSP	1.38265	0.502007	0.733544
arahy.5A3FI2	-1.74902	-3.00416	-3.3875
arahy.5AB2LW	1.79029	4.13506	--
arahy.5AH4BP	2.97882	3.40533	4.57074
arahy.5AJ9B8	-1.03533	-1.01811	-0.830944
arahy.5B5NV8	0.236205	-0.252534	-2.40681
arahy.5B6WJ4	-1.80159	-1.4181	-1.20816
arahy.5B8V9J	3.60704	4.13629	4.74708
arahy.5BA4ES	-4.02557	-5.36598	-9.39344
arahy.5BLU0Q	1.88484	0.667862	-1.30539
arahy.5C0RMJ	3.90932	4.26332	3.9493
arahy.5C222Z	3.42639	3.44157	2.78669
arahy.5C4SPF	0.00195801	0.413856	1.73894
arahy.5C5NI4	--	3.20658	3.96857
arahy.5CFI8R	-2.09245	-2.52208	-1.16801
arahy.5CRU8P	-1.17785	-2.41314	-1.28107
arahy.5D1FG4	1.24194	0.222988	-0.67258
arahy.5D1JVS	0.5883	1.43279	1.47345
arahy.5D8RXX	0.465596	1.20261	1.25989
arahy.5D9CQE	2.62036	3.48948	--
arahy.5DA507	-2.34874	-4.31461	-2.96923
arahy.5DZ9UG	2.09115	2.03679	4.15449
arahy.5E3CW8	0.951152	1.58964	0.0509577
arahy.5E9M75	1.60793	2.06919	3.51385
arahy.5EG1XI	-1.12647	-1.28863	-3.63319
arahy.5EH3JF	-0.61242	-0.665089	-1.79759
arahy.5EK85H	-0.56086	-1.09084	0.143987
arahy.5EV3D9	0.69552	1.29825	0.701543
arahy.5EYH1D	-2.63126	-3.82239	-2.78526
arahy.5EZ2U4	1.12959	1.14662	3.65194
arahy.5FG4B2	-1.07825	-0.81847	-1.82366
arahy.5FG7TI	-0.587923	-1.07891	-2.79293
arahy.5FJ7GX	--	3.96482	7.77014
arahy.5FL6PA	1.50523	1.56954	2.33117
arahy.5FW7UK	-2.37611	-3.25998	-3.91684
arahy.5FYJ3P	-2.44361	-1.83248	-1.22446
arahy.5G098T	-2.21549	-1.47829	-2.36895
arahy.5G0V08	-1.07073	-1.62534	-2.35443
arahy.5G1BL4	1.62188	0.255068	0.672603
arahy.5G1G6M	-1.46432	-1.92088	-2.45287
arahy.5G40NB	-1.26328	-2.52718	-5.66839
arahy.5G68FD	-1.36285	-1.15537	-1.59625
arahy.5G8LZC	1.35555	0.841447	0.158798
arahy.5GL5JK	0.838012	0.965794	1.9651
arahy.5GPW5B	-2.49247	-3.65891	-3.37502
arahy.5GYD3M	1.06848	2.12147	3.33081
arahy.5H33RN	-1.3316	-0.790056	-2.42735
arahy.5H5XYM	0.364665	0.270569	3.70293
arahy.5H6YYL	1.34652	1.14302	0.759977
arahy.5H969I	0.752592	1.5358	2.7152
arahy.5HCQ47	0.97416	-1.59373	-0.525157
arahy.5HI5D0	1.46465	0.872183	1.61067
arahy.5HQE64	2.3195	2.03147	2.07201
arahy.5HS8E4	-1.83284	-1.79826	-0.249626
arahy.5I106H	-1.6943	-2.32233	-2.59693
arahy.5I1IFA	0.839342	1.40676	3.28464
arahy.5I47GQ	0.850419	1.80209	0.0577741
arahy.5I5ID6	1.6476	0.829209	1.60119
arahy.5I5S0F	-2.1498	-3.08138	-2.69875
arahy.5I6DN4	0.0151966	-1.41214	-2.88356
arahy.5I9I5Q	-2.80821	-3.08246	-0.294835
arahy.5I9QWR	--	--	3.61389
arahy.5I9T0U	-2.46241	-2.53823	-1.80101
arahy.5IH3PY	-2.34815	-3.39694	-1.15124
arahy.5IN4WP	0.27545	-2.09068	-0.387807
arahy.5IT4PV	-2.51561	-3.93965	-4.28163
arahy.5ITW1B	0.374681	0.559876	-2.07559
arahy.5IVH5E	0.898866	0.34049	1.36152
arahy.5IXZ6F	-1.19547	-3.49643	-1.46257
arahy.5IZP5X	-0.799599	-1.19358	-1.81568
arahy.5J2W84	--	--	4.72317
arahy.5J6DAC	1.10516	1.30513	1.15546
arahy.5JCE23	0.187647	1.64878	-0.163461
arahy.5JH3WA	-0.67195	-1.05064	-1.66357
arahy.5JI0ZF	1.43891	0.73558	1.34543
arahy.5JIN69	1.23515	1.77322	2.46296
arahy.5JJB2W	--	--	4.20937
arahy.5JP303	0.533787	1.33382	0.999439
arahy.5JU8JU	1.43747	1.26356	1.14774
arahy.5JWJ0V	1.7502	1.95313	2.06021
arahy.5K20PQ	1.93378	2.51761	3.4206
arahy.5K3X9F	3.09814	2.2062	4.10105
arahy.5KWE5R	1.1504	1.22184	0.643273
arahy.5KYB4B	1.72723	0.118168	0.544596
arahy.5L0PCQ	4.32714	2.89894	6.11198
arahy.5L85H8	0.342555	0.549659	1.98097
arahy.5L9AX6	-2.0803	-3.01149	-4.42906
arahy.5LBE6G	-1.56513	-1.86684	-4.92121
arahy.5LU64F	-1.7224	-2.26483	-3.02625
arahy.5LUI7K	-0.943413	-2.16047	-2.81222
arahy.5LV01Z	-0.679367	-1.10024	-0.791047
arahy.5M0T8F	-1.12783	-1.75991	-1.20099
arahy.5M2QCV	-2.33807	-3.27058	0.749699
arahy.5M9JPT	-2.08877	-1.73747	-2.67827
arahy.5MB0W9	-1.84688	-2.00807	-0.382809
arahy.5MQ2SU	-0.224383	-1.8902	-2.53424
arahy.5N4QY9	-3.4226	-2.2157	-5.44955
arahy.5N4VNG	0.403709	1.05756	0.309771
arahy.5N87D2	-0.726528	-1.10429	-2.26401
arahy.5NB5PV	2.07995	2.21166	3.08934
arahy.5NEE7D	-2.97128	-2.39718	-2.19348
arahy.5NL3D9	2.80768	3.75348	0.88735
arahy.5NN59P	1.07279	1.47916	1.28626
arahy.5P5CS5	-0.550627	-0.761133	-1.94254
arahy.5P7LAL	-0.935553	-0.912077	-1.73699
arahy.5P8G4V	4.06078	4.02624	4.58453
arahy.5P912R	3.18707	3.31931	5.32353
arahy.5PB5TU	-2.04386	-2.74815	-3.43797
arahy.5PBU8Q	-2.87934	-3.97994	-6.99245
arahy.5PC8HY	-0.387387	-0.395576	-2.28115
arahy.5PE0GF	0.54245	2.13305	0.900263
arahy.5PF305	-1.52435	-2.04572	-1.20246
arahy.5PGU74	0.081574	0.331281	1.3732
arahy.5Q2BF5	1.16421	1.27129	1.55213
arahy.5Q4L3S	1.44406	2.04034	4.07411
arahy.5Q7SRA	-0.00840322	-1.05435	-1.69239
arahy.5QB4T4	3.66257	3.08407	0.618993
arahy.5QD1DC	-1.25605	-1.98603	-3.12312
arahy.5QP756	-1.62224	-1.27932	-1.18273
arahy.5QT5LS	2.0577	2.99635	--
arahy.5QUI8A	-1.10454	-1.45221	-0.602764
arahy.5QXC4B	-1.04242	-1.27322	-2.59156
arahy.5QY6DW	-2.69238	-3.23582	-2.10681
arahy.5QZF0A	2.48004	1.65837	1.07768
arahy.5R3BA8	-0.254572	0.201703	1.47663
arahy.5R3I64	3.31535	2.90108	4.76016
arahy.5R4KAC	3.60279	2.26543	3.25174
arahy.5R56VN	1.98734	1.669	1.76656
arahy.5R858N	-1.82529	-3.33811	-5.8391
arahy.5R9G89	-0.607429	-0.84313	-2.46728
arahy.5RDT37	0.380218	0.42484	1.34714
arahy.5RG53P	-1.94916	-2.28554	-1.0086
arahy.5S2FNZ	4.7889	6.07919	7.03678
arahy.5S3M3D	-1.24287	-1.64992	-2.00308
arahy.5S4N91	2.08466	1.52111	2.08897
arahy.5S4QRF	1.50935	1.18515	3.69108
arahy.5S8ANV	-1.03969	-1.01293	-2.0669
arahy.5S8V90	-0.963916	-2.37897	-2.64715
arahy.5SF4Q5	-2.97919	-3.28429	-4.78937
arahy.5SQM65	-0.696078	-0.39884	-1.64263
arahy.5SXX56	1.35898	0.900709	1.37191
arahy.5T63VN	-1.41262	-1.20235	-1.07151
arahy.5T8TQ9	-1.00099	-1.3707	0.900087
arahy.5T8U7P	0.340487	-0.13878	-1.72562
arahy.5TA7LB	0.679766	0.773534	1.74555
arahy.5TEF42	0.155826	1.60346	0.395322
arahy.5TIT61	-1.04134	-1.23048	0.0197681
arahy.5TX9RQ	-2.07946	-0.953106	-0.603866
arahy.5TZ5KK	-1.72413	-1.78285	-1.58211
arahy.5U2LX3	-0.464311	-1.4408	-1.16346
arahy.5U4ZXD	1.63284	2.68264	2.32271
arahy.5U7DNF	0.526678	1.28559	0.401918
arahy.5UHD3M	2.12914	1.90145	2.70591
arahy.5UV8SN	-1.53713	-1.13968	-0.725469
arahy.5V2Y5E	1.17549	0.845585	2.65103
arahy.5V52A0	-0.383796	0.0288497	-1.66407
arahy.5V6QPU	1.10773	0.47032	1.16855
arahy.5VG832	1.04554	1.0818	1.01625
arahy.5VKK0P	0.58892	0.28068	-2.64306
arahy.5VLU3V	1.80597	2.23823	1.64855
arahy.5W0QMQ	0.761968	0.782982	2.00475
arahy.5W2WC3	1.09442	-0.0795147	-0.610988
arahy.5W32PJ	-1.06299	-0.776433	-0.977425
arahy.5WY9SE	-2.08662	-2.30295	-3.4917
arahy.5X1NVT	-1.8171	-2.06073	-2.65817
arahy.5X1YG2	4.0398	4.48981	3.84907
arahy.5X4IC8	1.12935	0.60402	0.563092
arahy.5X59J9	0.291327	0.491865	2.89907
arahy.5X7XAP	1.05514	1.24047	0.962573
arahy.5X9BCK	2.78518	1.69357	1.09099
arahy.5X9SY8	2.74694	1.52453	2.01163
arahy.5XEL3K	-1.87423	-2.42903	-0.918734
arahy.5XP26J	2.37952	2.24796	2.70601
arahy.5XR277	-3.06286	-3.28334	-3.23108
arahy.5XY2RS	-2.47552	-2.61158	-2.3781
arahy.5Y48JI	-0.355914	-0.0161689	3.74404
arahy.5Y737U	-0.224154	0.621414	-1.93568
arahy.5Z6Y8Z	-0.427981	-1.27611	-2.72776
arahy.5ZFR0R	0.875433	1.13371	1.29892
arahy.5ZLV04	2.15917	1.9192	3.22418
[truncated: 6,984 more rows]
