# Supplementary material for: Comparative physiological and coexpression network analyses reveal the potential drought tolerance mechanism of peanut
Source: BMC Plant Biol. 2022 Sep 26;22:460. doi: 10.1186/s12870-022-03848-7 (PMC9511739; doi:10.1186/s12870-022-03848-7)
Supplement: Supplementary file 3 — Additional file 3. [file 12870_2022_3848_MOESM3_ESM.xlsx]

## Sheet: Sheet1
Supplementary Table S3: Expressed genes in peanut at least in one sample
Gene name	DS-CK-1	DS-CK-2	DS-CK-3	DS-4h-1	DS-4h-2	DS-4h-3	DS-8h-1	DS-8h-2	DS-8h-3	DS-24h-1	DS-24h-2	DS-24h-3	DT-CK-1	DT-CK-2	DT-CK-3	DT-4h-1	DT-4h-2	DT-4h-3	DT-8h-1	DT-8h-2	DT-8h-3	DT-24h-1	DT-24h-2	DT-24h-3
arahy.QFR843	0.209681	0.096335	0.099051	0.365825	0.318413	0.1928	0.335367	0.074502	0.499547	0.727247	0.402795	0.991521	0.160069	0.156498	0.274516	0.111515	0.728193	0.626262	0.405941	0.764719	0.841489	0.762601	0.469513	0.70866
arahy.new__7945	0	0	0	0	0	0	0	0.165659	0	0.400479	0	0	0.334393	0	0	0	0	0	0	0	0.595409	0	0.082196	0
arahy.5G22ZR	3.70719	4.25718	5.72555	0.910534	1.44568	0.957736	0.754633	1.09099	1.43049	0.942548	0.961938	1.1087	4.86634	2.73145	1.53148	1.36656	0.924389	1.14915	1.06425	0.843532	0.534832	1.67007	1.18479	0.852335
arahy.Z4F097	14.9291	20.2176	14.656	12.8945	10.1106	12.9763	17.8165	15.5176	16.3341	17.4659	14.1762	22.023	15.8514	19.2168	20.3985	16.9486	13.6701	12.501	20.4592	18.9119	20.8523	24.4617	18.5127	14.8179
arahy.C19K2L	0	0	0	0	0.048074	0	0	0	0	0	0	0	0	0.115722	0	0	0	0	0	0	0	0	0	0
arahy.EFNA3N	1.92921	1.74759	2.01974	1.02323	1.48571	0.779993	1.38303	1.97993	1.55167	1.02933	0.455405	1.2243	2.16226	1.96134	1.61842	1.86197	2.49338	1.60385	1.66068	1.03825	1.95524	0.855156	0.929072	1.13834
arahy.X25DG1	11.0307	12.7678	10.5374	12.8574	12.5233	11.3089	13.6241	9.85848	12.3786	12.924	14.3063	12.8998	10.823	10.8595	10.8876	9.63682	11.6601	11.4595	10.7083	12.2917	12.24	10.7688	11.0067	15.0802
arahy.8Z1ZFD	0.063092	0	0	0	0	0	0	0.011079	0.023725	0	0	0	0	0	0	0.033599	0	0	0	0	0	0.024693	0.068626	0.029233
arahy.new__11504	3.52937	6.25698	7.20709	6.02329	7.60434	3.73575	7.39461	6.73063	8.47085	4.25628	8.26136	4.33964	4.26452	2.83054	3.8704	4.03317	5.97666	7.07698	8.79028	5.28793	3.92765	4.47549	6.58153	4.53683
arahy.5V3X3X	13.9089	19.3995	15.9577	35.8437	31.6559	35.7279	22.9067	22.2494	22.5591	30.1869	32.0257	25.8286	20.5202	20.4613	20.6739	29.9937	23.5821	29.3951	21.8443	20.7221	22.9416	28.8111	29.7007	40.2079
arahy.SHSL16	0.019525	0.036548	0.050717	0.031751	0	0	0	0	0.038533	0.07018	0.044072	0	0	0	0	0	0	0	0.040424	0.044185	0	0	0	0.045521
arahy.KMQD5J	4.59555	1.68301	3.84635	0.527324	0.91029	0.48203	1.03501	1.33769	0.549993	1.48331	1.07076	0.793941	3.54394	1.53893	3.96379	0.463137	0.367799	0.498681	0.816821	0.496281	0.480593	1.08308	1.12313	1.59956
arahy.C7LR0V	27.0875	17.2295	24.4961	8.73025	7.73754	5.96563	9.01889	8.10012	12.4622	4.79442	4.30109	6.30979	19.1689	14.4332	12.1557	7.98751	6.86782	4.34285	11.4828	8.90794	10.2277	8.75786	6.76152	4.48578
arahy.new__21589	0.259275	0.736806	0.94124	1.43136	0.889304	1.46545	2.99943	3.99181	2.23002	1.29201	1.54849	1.38962	0.992223	0.739298	1.06116	0.904805	0.443336	1.12992	1.9368	2.27257	1.92331	0.955515	1.56587	2.7933
arahy.70IAG0	0	0	0	0	0	0	0	0	0	0	0	0	0	0	0.055226	0	0	0	0	0	0	0	0	0
arahy.3RYW9I	0.016714	0.023903	0	0.01359	0.083118	0.190052	0.310033	0.509511	0.036877	0.098059	1.6571	0.106648	0.018025	0	0.018928	0	0	0.059893	0.019021	0.04158	0	0	0.144428	0.263082
arahy.MT3DPF	0	0	0	0	0	0	0	0.045182	0	0	0	0	0	0	0	0	0	0	0	0	0	0	0	0
arahy.CH3WPF	0	0	0	0	0	0	0	0	0	0	0.243914	0	0	0.378524	0	0.067856	0	0	0.10442	0	0	0	0	0
arahy.Z9K4G4	6.27977	5.55203	5.39145	3.89268	3.86138	4.53623	3.95011	5.70298	4.46207	4.57997	3.80716	4.59552	5.8492	5.16549	4.0545	3.67802	2.54072	4.81466	4.35456	5.18982	5.7261	5.7117	4.0686	3.98766
arahy.3M3LXJ	6.35887	4.91234	4.29485	2.65961	3.05897	2.8016	3.22945	3.36561	4.64713	2.57166	2.23828	1.9468	2.55352	3.74712	3.34946	2.86607	2.87531	3.19025	2.5211	2.99393	2.48844	2.26549	2.34069	1.02695
arahy.68JQQM	0.632024	0.794391	0.686391	26.3903	14.5626	18.933	17.1941	20.1004	21.826	17.6282	8.6726	18.7142	4.16374	1.88584	3.1324	17.8236	27.2374	16.6529	23.0014	18.7024	11.0197	28.2727	27.8251	9.12477
arahy.BXR415	9.82984	10.8476	9.54737	10.0896	9.51267	8.93649	11.2967	10.5882	13.7936	9.40955	10.914	10.7363	9.64919	9.66997	11.5247	10.909	9.0276	9.88542	11.8095	12.0499	11.4125	11.9097	10.0083	12.1317
arahy.VVR15E	0.246059	0	0.491656	0.102597	0	0	0.063947	0.136193	0.372302	0.086483	0.29408	0	0.677004	0.31975	0	0.124317	0	0	0.158945	0	0	0.118411	0.434389	0
arahy.8R2FC7	2.75897	3.86141	3.41045	1.90641	3.75828	3.3147	1.56242	1.5257	4.05451	0.221048	1.52517	0.865254	0	0	0	0	0	0	0	0	0	0	0	0
arahy.T3BG7X	7.48051	7.54415	9.57104	15.3249	13.9533	11.3806	11.9486	13.4914	7.14336	10.7272	11.7361	12.0505	6.40438	6.09858	10.4354	10.6659	9.44377	9.48871	5.8655	11.0095	9.10092	9.27759	14.4661	15.8948
arahy.7V87L9	0.775575	0.546339	0.542262	0.663367	0.516577	0.464348	1.27805	1.11463	1.44611	1.19607	0.347803	1.27655	1.29376	1.17036	1.34187	1.0894	0.597589	0.681065	1.40543	1.3277	1.37917	0.822453	1.40051	0.845328
arahy.BW32E7	0.199615	0.301577	0.625468	0.889241	0.73512	1.05621	0.742497	1.3074	0.933273	1.09779	1.08045	0.906694	0.678128	0.389827	0.589351	0.452379	0.888362	0.81329	1.00267	1.07116	1.06113	1.5868	1.46739	0.950024
arahy.M6S7AL	2.97043	1.61893	2.20814	6.50951	5.53369	5.47275	11.8186	11.4431	10.198	5.05293	6.2271	6.10163	2.90858	3.76708	5.1098	8.44687	7.43533	9.27362	10.4524	11.4262	12.6625	6.79926	5.68148	5.70972
arahy.9N64NI	0.453981	0.350648	0.444638	0.204469	0.155042	0.140102	0.254092	0.473799	0.338515	0.228725	0.146813	0.363148	0.624285	0.223542	0.269626	0.540218	0.328013	0.166642	0.349054	0.265712	0.656905	0.409843	0.145172	0.294881
arahy.new__15147	2.11053	1.60437	1.9054	0.818501	0.747347	0.512877	1.36649	1.45695	1.48718	1.27281	0.614659	1.098	1.30367	1.90228	1.22229	1.03619	1.51068	0.82048	2.4849	1.83373	1.5688	1.96304	1.42738	1.06948
arahy.new__8286	0	1.66062	0.409803	0	0	0	1.26304	0	1.50093	0	0	1.2836	0	0	0	0	0	0	0	0	0	0	0	0
arahy.VI565W	0.388155	0.280252	0.509716	0.013285	0.049206	0	0	0	0	0	0	0	0	0.827523	0	0.052207	0.015472	0	0	0	0	0	0	0
arahy.G4Z2H5	0.169404	0.053824	0.202812	0.847234	0.942554	0.78373	0.966302	1.0656	0.320002	0.34046	0.584499	1.13067	0.158933	0.099971	0.132852	0.529625	0.669697	0.791865	0.364446	0.552957	0.397585	0.834195	0.404935	0.518676
arahy.EZ7NE2	13.3755	11.1064	12.3641	27.292	27.5877	28.8223	16.8923	18.4082	26.7983	17.4546	32.1745	15.8839	23.6281	13.7478	25.5004	20.4261	25.092	33.7002	24.9459	17.1438	17.3224	21.1462	18.4651	21.471
arahy.2MQF3P	3.33128	7.14201	4.07315	2.83137	3.48652	3.71753	3.73597	5.84275	3.38971	2.61544	1.27802	2.38467	3.24343	4.0412	4.12157	2.95368	5.48595	3.89486	3.71659	4.06338	1.77886	2.37267	1.57011	1.11559
arahy.8UV3U8	17.1273	22.0281	20.0108	5.22073	7.32961	5.28389	5.73507	7.01002	7.66291	4.59238	3.3983	4.94951	12.9091	13.463	15.9311	6.65481	7.7759	5.25595	7.70373	6.90084	8.08059	5.28518	4.45288	4.38636
arahy.0B2YB3	4.57152	3.23348	3.99534	6.44443	4.36039	2.86221	5.10739	5.10395	5.89156	4.72375	6.94724	6.711	4.01778	6.53324	3.84804	3.3464	3.27895	4.97485	6.67582	4.28287	5.53836	8.92644	10.279	7.77766
arahy.R7VW34	0.187563	0.087774	0	0.372605	0.053793	0.09563	0.087585	0	0.144808	0.356925	0	0	0.062504	0.037836	0.053102	0	0	0.135025	0.195404	0	0.051968	0.070576	0.153124	0
arahy.63EH4T	0.435163	1.22393	1.03297	1.37973	1.40179	1.39049	1.41944	1.41796	1.5326	0.978397	1.17408	1.39424	0.972201	0.839623	1.05507	0.833872	1.19295	0.969506	0.667818	1.14858	0.740756	1.04381	1.66552	0.664609
arahy.5BVL9F	0	0.575865	0.0172	0.116005	0.066197	0.026379	0.053512	0.291854	0.307381	0.294401	0.26789	0	0.370809	0.391208	0	0.042316	0	0.126152	0.547737	0.34365	0.566934	0.309982	0.474028	0.087562
arahy.9A7Q93	4.99181	4.73941	4.44571	3.02328	3.29822	3.63119	3.19904	3.57792	3.99356	3.23482	3.06433	3.72912	6.34748	5.02365	5.82335	3.5969	3.66348	3.80216	4.95049	3.93485	4.54952	3.73312	2.84631	3.51003
arahy.8UR9GU	0.080964	0.165604	0.127313	0.074773	0.015182	0.041541	0.113931	0.006125	0.010734	0.064732	0.088312	0.019557	0.025205	0.019158	0.055276	0.067435	0.090965	0.039425	0.0018	0.027183	0	0.005457	0.020765	0.055881
arahy.4J21RI	21.3285	22.3129	20.7207	33.4541	29.4419	35.5919	37.754	34.8584	34.4111	34.6859	35.1685	34.5561	30.1173	25.9743	36.868	29.5037	32.2076	30.5812	41.2033	37.6911	47.1822	39.0548	41.4158	50.3946
arahy.CXB9HG	21.5214	16.2725	20.8847	15.1213	20.2843	15.1095	10.2016	9.44317	23.3101	11.6914	11.9286	8.16016	18.915	22.6841	11.6597	12.7034	9.50339	20.0778	16.7867	18.7876	7.91418	12.323	10.221	9.59045
arahy.G6M0GC	0	0	0	0.016192	0.11778	0.048134	0.020737	0	0.025871	0	0	0.062725	0	0.04399	0.019308	0.157979	0	0.04111	0.04236	0	0.320912	0	0	0.097479
arahy.HWG0Q6	0	0.052021	0	0	0	0	0	0	0	0	0	0.048213	0	0.024803	0	0	0	0	0	0	0	0	0	0
arahy.P1VEPT	54.1166	40.0254	18.0731	30.1547	26.4771	19.026	73.857	63.8608	27.6118	88.5178	58.4221	203.418	16.8694	78.9404	175.187	44.5244	64.7139	14.237	24.7172	14.3435	15.4803	49.3779	294.13	122.092
arahy.R7S2XR	13.5659	17.6386	14.9389	4.72668	7.31227	4.78466	10.316	7.92548	8.44557	4.12037	4.94611	4.35327	12.5887	16.2953	13.3073	7.36071	7.60925	5.76768	13.9806	10.6779	13.2134	4.67932	4.44989	4.17964
arahy.RB9UB5	0	0.141708	0	0.117877	0	0.247509	0	0.110267	0	0	0	0	0	0	0	0	0	0	0	0	0	0	0	0
arahy.22GDSE	1.06025	1.06086	0.799613	1.91325	0.781815	1.19388	1.63937	0.882361	1.33922	1.54802	0.957325	1.37322	1.48441	1.12525	1.74825	1.36727	1.69334	0.947584	1.95243	1.59414	1.16877	1.74387	1.20237	1.25061
arahy.4U2MDP	0.329853	0.509972	0.213156	0.01788	0.096179	0.025867	0.244425	0.045628	0.117219	0.080381	0	0.108783	0.400229	0.376749	0.074709	0.081975	0.041647	0	0.073111	0	0	0.139496	0	0
arahy.0925NS	0	0	0	0	0.034022	0	0.016869	0	0.010132	0.024803	0	0	0	0	0.009036	0	0.009941	0	0	0	0	0	0	0
arahy.NZKQ1I	3.92256	5.55185	5.36916	2.64445	3.1289	2.0628	2.95783	2.59505	2.85939	1.20465	1.82662	2.16527	3.88147	4.42981	4.57919	2.16539	2.6361	2.01115	3.09417	2.72172	3.29809	1.39125	2.06521	0.882535
arahy.UA0Z8F	0	0	0	0	0	0	0	0.554362	1.14186	0	0	0	0	0	0	0	0	0	0	0	0	0	0	1.32126
arahy.TTKZ9K	0.05228	0.01688	0.008253	0.020737	0.200265	0.069487	0.093273	0.012324	0	0.087358	0.102873	0.064531	0.007089	0	0	0.338763	0.077265	0.183673	0.006805	0.020993	0.1305	0.024674	0.061149	0.033317
arahy.816STY	183.422	184.117	214.359	81.0121	80.6204	65.8951	92.3767	73.1909	80.1879	51.5963	46.3356	58.3012	127.986	132.043	121.649	80.6455	85.5931	64.265	91.7167	83.9418	91.3073	71.2951	57.2041	45.7899
arahy.GRY8GW	18.7444	35.6249	20.4275	19.8089	33.7414	36.3087	32.1558	23.5026	31.3578	9.89537	15.3628	8.06255	9.9784	9.47796	18.7407	15.8043	23.9021	25.0244	17.0462	15.011	19.3742	9.15616	8.74956	28.8135
arahy.A9Q4ZU	45.2782	55.5924	46.0407	29.337	45.4342	28.937	38.9895	32.2826	41.4899	30.7372	25.1796	43.8641	61.3875	64.1071	66.276	43.2805	47.7245	40.4997	52.3181	48.9395	47.423	45.1623	35.591	31.2109
arahy.5V2Y5E	1.03706	0.962711	1.03445	1.79435	2.14388	1.88214	2.07978	1.7492	1.70059	4.71422	3.17147	6.65072	0.710727	1.13509	1.16692	1.63613	2.1526	1.921	1.77024	1.84973	1.58364	6.79242	5.89872	3.14238
arahy.7SB82T	6.87645	5.24584	5.62565	6.14454	6.95292	6.23403	7.5	7.04308	9.16329	9.9414	8.87484	8.70468	7.27193	5.16515	8.2835	6.43096	9.7254	7.86814	6.27091	8.50572	7.61266	9.61182	6.81827	8.43499
arahy.ETC6KF	0	0	0	0	0	0	0	0	0	0	0	0	0	0	0	0	0.096266	0	0	0	0	0	0	0
arahy.KNS6CZ	5.15933	5.23228	5.69068	4.31555	4.34836	4.68786	5.56071	5.45528	5.38117	5.7588	6.7096	6.24544	5.61564	5.63876	5.69745	4.29819	3.87902	4.45088	5.9138	5.39941	5.57604	6.69974	6.04551	7.62456
arahy.new__20068	0.010778	0.058712	0.0014	0.03628	0.043205	0.438237	0	0.007275	0.159545	0	0.258195	0	0.453698	0.023828	0.002197	0.350578	0	0.389928	0	0	0.018156	0	0	0.058998
arahy.Z9CK98	0.027092	0	0	0	0	0	0	0	0	0	0	0	0	0	0	0	0	0	0	0	0	0	0	0
arahy.69G3D1	0.01375	0.053218	0.262344	0.016821	0.022136	0.010781	0.039439	0.002147	0.008772	0.45037	0.011966	0.014619	0.01435	0.00677	0.000177	0.002139	0.122956	0.077811	0.004159	0.005561	0.000378	0.000376	0.092367	0.130043
arahy.A3GFYF	0.941564	1.62052	0.511597	1.87321	2.42651	1.49411	3.41706	3.41273	4.13875	2.44302	3.29886	2.30362	2.31807	1.91536	3.03034	2.55295	3.27058	3.04065	3.72988	3.17743	4.60428	4.48258	2.77601	3.0993
arahy.52U7PF	0	0	0	0.01	0.012839	0	0.012895	0.023855	0.012513	0.023253	0.042168	0.151613	0	0	0	0.067257	0.096384	0	0.039512	0	0.105614	0.03542	0.035721	0.11005
arahy.MM015B	0.472171	1.0442	0.666818	0.905234	1.40258	0.703127	0.286262	0.868201	0.647543	0.039953	0.180572	0.088934	0.051563	0.442882	1.28864	0.084946	0.026092	0.125804	0.144734	0.131828	0.11491	0.339817	0	0.182078
arahy.V6W37Q	0	0	0	0	0	0	0	0.103505	0	0	0	0	0	0	0	0	0	0	0	0	0.405128	0	0	0
arahy.new__18043	0	0	0	0	0	0	0	0	0	0	0	0	0	0.5868	0.043795	0	0	0.427366	0	0	0	0	0	0
arahy.QT4JJ4	0.104149	0	0	0	0.173532	0.040837	0	0	0.034143	0	0	0	0.01872	0.111468	0	0.018488	0.016437	0	0.033543	0	0.028344	0.097734	0	0
arahy.TR389G	0.700684	0.258639	0.340963	0.149626	0.315273	0.108354	0.57314	0.876396	0.417434	0.553416	0.683715	0.930131	0.351496	0.21472	0.288608	0.138444	0.25422	0.085451	0.428999	0.221483	0.068059	0.524402	0.946743	0.804472
arahy.EWV0WN	3.15368	3.19257	2.90436	1.91229	3.19436	2.32092	3.08488	2.24262	3.4715	1.13494	1.50177	2.3467	3.73621	3.99193	5.38231	4.74379	3.64672	3.49888	4.81129	4.43069	5.50758	3.16567	1.90754	1.84553
arahy.H4ECE6	1.38565	0.795635	0.976981	4.36838	2.40477	2.37456	13.2715	16.9842	11.5989	14.6314	13.8358	23.093	1.03735	3.51803	1.51617	5.98525	3.74036	3.52662	10.9388	13.1599	12.8507	19.348	12.1852	10.6966
arahy.F0KYD5	2.06658	3.08398	2.48719	0.434702	1.11812	0.429125	0.874133	0.809025	1.01816	0.960011	1.27897	1.02712	1.85805	1.84301	2.39812	0.931464	0.626966	1.07317	0.770133	0.691689	0.829204	1.41254	1.38869	0.862503
arahy.PPBW4B	0	0.026199	0	0	0.036147	0.090212	0	0.174345	0.137321	0.063426	0.475621	0.176443	0	0	0	0.075688	0.082175	0	0	0.086776	0	0.391018	0	0.238494
arahy.T1Z0I4	0	0	16.2282	0	0.708143	0	0	0	0	0.150373	0	0.83811	0	0.923251	0	0	0.50639	0	0.090528	0.284811	0.145379	0	0.365697	0
arahy.3M9C0M	9.16745	11.4619	9.24641	20.68	13.6809	11.9089	16.8353	17.28	18.5426	12.1868	13.0485	15.4188	11.0636	10.1671	6.98743	12.3317	18.0923	20.2827	15.1117	13.3474	13.2001	11.8896	8.31184	6.29172
arahy.new__13627	4.11462	18.7679	7.97055	5.09432	6.48368	7.42141	5.49994	8.97782	5.33026	6.12019	4.62816	8.62807	10.9212	10.7302	5.82608	12.8136	4.14619	7.74044	7.27711	9.06071	7.68338	5.49829	3.96413	4.29928
arahy.95I963	0.749661	2.11376	0.643408	0.704407	3.65235	0.555218	0.664056	1.16516	0.407024	0.333155	1.04372	0.186933	0.371353	7.71667	0.667044	1.64634	0.470482	0.866263	0.38748	1.95694	6.04594	0.424431	0.064563	2.34151
arahy.T192ZT	8.31731	6.4395	5.84854	6.61245	6.55563	5.12346	9.8071	7.80503	9.66784	4.51388	6.11918	7.81417	8.4162	8.08748	9.94879	5.04418	6.60617	5.5609	10.0678	9.02088	7.49077	8.9299	5.84171	7.50826
arahy.NVJ6TJ	6.89346	6.31673	6.24381	6.49369	6.37263	5.52266	7.96891	6.16227	6.0194	5.2161	5.43242	6.26513	7.59765	8.05253	7.85143	6.78648	6.89277	7.55189	7.4636	7.75286	8.03351	7.14385	6.38265	5.72798
arahy.new__5845	0.858524	0.788292	0.432425	0.631995	0.849249	0.480232	1.11261	0.614836	0.823742	0.469914	0.437325	0.76322	0.986345	1.19368	0.910561	1.0177	0.953527	0.939965	1.03238	0.996926	1.00575	0.491449	0.887688	0.389178
arahy.957CJD	0.021668	0.046571	0	0	0	0	0	0	0	0	0.048059	0.043324	0.059578	0.046433	0	0	0.041038	0.024283	0	0	0	0.110654	0	0
arahy.IE7ZNS	0.267057	0.546392	0.474311	0.258193	0.304802	0.280001	0.335834	0.24772	0.283787	0.151171	0.134882	0.188348	0.469498	0.503677	0.455874	0.310031	0.278026	0.355083	0.17092	0.18393	0.274906	0.175837	0.106533	0.144773
arahy.BJT98M	1.76331	0.830212	0.853917	1.02631	1.69753	1.41688	0.691825	1.14538	0.643818	0.964251	0.592848	0.924257	0	1.18544	1.90332	1.34744	0.561785	1.28513	2.01886	1.26934	1.47375	0.436948	0.762947	0.647476
arahy.9HQ4ZM	4.41559	5.18133	4.7415	4.33386	3.39836	3.13578	4.65774	3.79679	4.54173	2.97545	2.55688	3.69086	5.49191	5.78698	5.86507	5.55364	3.93651	4.44983	5.82843	4.89072	4.98235	3.83775	2.31183	3.39692
arahy.RA000W	0.105274	0.170538	0.102545	0.053497	0.082166	0.061968	0.1067	0.07961	0.146157	0.189438	0.176975	0.349929	0.216323	0.112796	0.134071	0.21201	0.062305	0.190681	0.079373	0.09842	0.058288	0.756711	0.328818	0.311981
arahy.706LQI	0.038399	0	0	0	0.023992	0	0.097297	0.017879	0	0.014726	0.108342	0.052635	0	0	0	0	0	0	0.038817	0	0	0.093969	0.071872	0.097313
arahy.29P9MZ	0.026594	0.161871	0	0	0.044237	0	0	0.016621	0	0	0	0	0.02868	0	0	0	0	0	0	0	0	0	0	0
arahy.1Y2NXV	20.6756	17.5617	22.1537	29.8502	28.6996	23.5454	28.682	33.2126	24.9991	31.5198	32.9719	20.6657	15.9691	15.3278	17.7933	14.7467	17.3086	20.2452	19.0861	18.0159	18.3743	18.8739	19.0799	17.649
arahy.BLVE7G	0.055286	0.058015	0	0.054891	0.049119	0.151712	0.077611	0.010854	0.184627	0.085724	0.029038	0.049168	0.0144	0	0.024565	0.077207	0.073874	0.048285	0.026116	0.049819	0.139675	0	0.044522	0.045098
arahy.new__5565	0.219923	1.7301	0.717034	1.38295	0.505659	0.336313	2.57673	2.28317	0.259628	0.599902	0.210285	0.461829	0.216206	1.26637	0.978593	0.18944	0.800542	1.92806	1.35954	2.28876	0.389999	0.919706	3.63095	0
arahy.GSB289	1.87802	2.00973	2.10055	0.772914	0.876479	1.14856	1.69344	0.910199	2.86363	1.15932	0.878716	1.26026	1.4888	1.6906	1.7201	0.925176	1.13782	0.935524	1.49111	1.37083	1.12067	1.28085	1.18694	0.538833
arahy.X33T7C	0	0	0	0	0.078247	0	0	0	0	0.076039	0	0	0.017417	0	0	0	0	0.092938	0.062488	0	0	0	0	0
arahy.JE4FBC	2.7733	2.03028	1.41822	0.894616	0.901699	0.681828	1.09117	1.11785	0.916098	0.696671	0.540259	1.10222	1.08608	1.09566	1.39334	1.36979	0.588851	0.533046	1.80247	1.23034	0.408872	1.30695	1.23166	0.709414
arahy.6TI0EB	0.735039	0.74893	0.566612	59.8433	29.8751	39.826	32.6605	54.9577	40.5423	146.577	88.3383	110.245	5.02245	5.05813	4.97667	35.8524	32.8736	59.394	40.1089	38.6149	35.0963	151.882	83.0227	75.9417
arahy.new__5729	15.8703	12.7068	11.2783	6.14731	7.89267	6.84892	7.10569	5.32581	2.16936	2.69295	10.8819	4.87479	16.1456	13.3926	20.2659	14.4841	13.1283	14.4128	18.2452	14.3452	21.4764	14.2158	12.559	9.82884
arahy.1F2INR	2.33072	3.66144	3.13914	2.7812	2.40612	2.32658	0.072859	0.510784	3.10773	1.99538	2.39917	2.40184	0.570859	0.105951	3.4423	3.39956	2.37088	3.25595	0.830477	3.52527	3.38575	2.25215	2.34916	2.45199
arahy.BB05SX	0	0	0	0	0	0	0	0	0	0	0.006338	0	0	0	0	0	0	0	0.005317	0	0	0	0	0
arahy.GKL411	25.2255	17.0153	20.0562	37.9388	19.0308	30.7952	38.7457	36.2222	40.9333	63.0462	56.7672	101.421	26.6562	24.8692	20.8148	26.5995	25.9474	21.9936	35.904	27.2539	27.3841	86.0558	84.1427	37.9703
arahy.1L1QBU	2.20914	1.95357	2.05466	1.15291	1.67204	0.95836	1.59522	2.28717	2.40768	1.66565	1.85209	1.3142	2.21147	2.12897	1.69284	1.46056	1.32836	1.78479	1.50774	1.04325	1.9205	1.96647	2.07907	1.60235
arahy.H09T4K	0	0	0	0	0	0	0	0	0	0	0	0	0	0	0	0	0	0	0	0.132124	0	0	0	0
arahy.N58NZT	0.375384	0.403679	0.333038	0.029248	0.127266	0.273925	0.353855	0.552038	0.155559	0.43938	0.251809	0.254667	0.385884	0.268728	0.161048	0.024042	0.11962	0.102208	0	0.268565	0.178933	0.135361	0.227677	0.748676
arahy.T11BLV	0.510202	0.408874	0.377133	0.331064	0.476918	0.368389	0.677764	0.712085	0.489192	0.357781	0.532267	0.378674	0.66406	0.686352	0.933329	0.73596	0.234986	0.667573	0.812212	0.574499	0.966385	0.665123	0.288532	0.672673
arahy.MS5B2G	0.113408	0	0	0.052545	0.302983	0.123498	0	0.192926	0.12224	0.405431	0	0	0	0.122905	0	0.212454	0.169834	0.211587	0.506417	0	0.079512	0.19738	0.138648	0
arahy.TWX3XF	3.35695	4.44846	3.54385	2.04139	3.15496	2.42821	4.01089	4.2985	4.6231	3.09185	2.62635	4.12076	4.23777	3.60707	3.73799	3.13592	3.3776	3.23153	4.15005	3.69808	5.53762	5.19841	2.94273	3.16393
arahy.Z67LQN	8.38031	6.03886	6.21817	2.47091	3.29593	2.21333	2.19274	2.40126	1.81486	0.567445	2.35416	2.1907	10.843	8.33042	6.14889	2.43676	2.01338	2.49209	1.37576	2.01322	2.54794	1.76026	1.61854	1.06795
arahy.4N6YKT	3.45288	4.39704	3.74311	2.75214	2.73243	2.31266	3.89685	5.64413	4.26683	3.68375	3.75187	5.49414	4.85877	4.02846	5.74206	2.32851	2.93293	2.54418	4.48566	4.08041	3.4743	5.48534	4.4447	3.32795
arahy.IXUC2L	9.00832	9.40027	10.5728	13.3997	15.8069	16.0836	14.2145	15.1853	20.3378	18.6857	13.8825	27.756	17.7389	12.7957	14.2968	12.9121	18.1477	12.7338	16.9815	12.6956	14.5599	31.6165	26.3751	22.0039
arahy.T6BXM8	2.82017	3.75204	3.33977	1.79224	2.08544	1.86846	3.25209	4.40568	1.83163	4.59472	1.78926	2.88205	3.38423	2.37788	4.96383	1.08551	1.98434	1.26672	2.10558	3.7976	2.92607	1.56408	2.55729	3.60451
arahy.H0S66A	0.750045	1.00363	0.653316	1.32815	1.27619	1.63429	1.38853	3.41147	1.95313	2.12361	2.33987	1.73344	0.060516	1.2699	0.555576	0.995024	1.3358	1.89873	1.22288	2.13531	0.982873	1.36777	0.857948	2.63112
arahy.78KVCW	0.27831	0.479618	0.47356	0.99348	1.0199	0.996137	0.635769	1.06596	0.751779	1.2536	1.32424	1.02398	0.219508	0.179087	0.410815	1.68131	1.09773	1.6077	0.938966	0.943508	1.09588	1.12558	0.663932	1.27264
arahy.98TRC1	17.4506	19.3455	17.7655	17.7686	18.663	15.5485	19.9789	24.5576	18.7347	17.6867	18.3575	26.2039	16.3314	15.38	18.6346	18.0998	18.4031	21.2289	18.7942	20.6031	18.9152	21.2727	20.2399	18.1832
arahy.5VU8UR	0	0	0	0	0	0	0	0	0	0	0	0.010355	0	0	0	0	0.004904	0	0	0.023439	0.045917	0	0	0.039374
arahy.new__19345	0	6.15474	0	1.29642	0.03883	0	0.779146	0	0.057453	0	1.50785	0	0.610175	0	0	1.14691	0.131291	0	0.078701	0	1.63861	0	1.68216	0
arahy.6AK6JC	0.204722	2.13258	1.10814	0.953012	1.65743	0.096208	1.55554	1.76153	0.089247	1.83471	0.085784	2.58799	0.093349	2.78179	4.04285	2.18645	2.2075	0.937882	3.24243	4.09329	3.43758	0.974833	0.089089	1.40363
arahy.H9CC2T	3.19438	2.88701	2.13219	1.64069	1.64788	0.907569	0.823697	1.00051	1.21096	1.48737	0.720174	1.16799	2.55328	2.832	3.55131	1.23559	1.25257	1.2411	0.998687	1.43343	1.77195	1.93018	1.11667	1.28912
arahy.PV2ISY	3.3922	1.51993	1.6396	0.806205	1.62282	1.57638	1.32188	1.16426	0.151056	0.609634	0.206089	0.692581	3.33804	1.76404	1.3977	0.987795	0.881692	1.80539	0.265066	0.766322	1.64578	1.22844	0.527875	0.616389
arahy.Y9LXYY	0.421441	0.223721	0	0	0	0.176251	0	0	0	0	0.217906	0.099328	0.522558	0.10203	0.056353	0.318002	0.094244	0	0	0.225221	0.309186	0	0	0
arahy.NZQX07	1.78855	1.34902	1.052	3.17978	3.31377	3.14709	4.66192	5.99918	2.74643	7.17439	8.04428	5.47355	1.23084	1.89959	1.90008	2.8991	2.89354	3.38222	4.59517	3.23276	3.87477	4.09594	4.79002	7.72757
arahy.4FT00Z	21.4077	21.4336	21.734	23.0009	31.1897	25.1547	23.0533	20.0655	20.9714	19.6867	18.135	20.1752	33.4122	25.0248	34.4278	44.7461	31.6578	36.1145	23.5799	25.7274	33.9906	23.7658	20.4193	24.4185
arahy.L4BQXH	2.28903	2.79643	2.19828	1.37255	1.87333	1.46652	3.03245	1.36851	2.05234	1.05703	3.2989	0.881192	1.45608	1.72442	3.25194	2.82674	2.13765	2.50138	2.6649	2.65104	3.84993	0.951398	1.18372	4.08002
arahy.AC8M2L	0.184708	0	2.55957	2.6216	1.26497	0.098355	0	0	0	0.008222	0	0	0	2.57441	0	2.84811	1.24508	0	3.66488	5.3561	3.26022	2.93354	0	2.7597
arahy.new__16418	1.09188	1.99052	1.304	0.736418	0.639284	0.541352	0.649493	0.20817	0.575633	0.42314	0.263132	0.368568	0.959741	1.08215	1.18476	0.757019	0.501075	0.846205	0.488129	0.539123	0.442115	0.324221	0.144077	0.046077
arahy.T9KDM4	5.97731	5.63624	5.29416	4.05938	5.30247	4.98264	5.83951	7.56086	6.56349	4.33487	2.75501	4.22042	5.96034	5.8412	6.15253	4.56671	4.52815	4.42098	6.43829	6.25311	7.35088	4.12356	3.54305	4.1819
arahy.BD3621	4.03331	3.74951	3.36973	0.408497	0.763571	0.956381	0.666063	0.498351	0.316449	0.372406	0.393174	0.89026	3.42555	2.88414	0.886872	0.55433	0.961187	1.09678	0.185208	0.752941	0.85667	0.587005	0.845952	1.0959
arahy.RKCE2V	28.2752	21.2875	25.5639	23.2584	26.9168	26.5071	29.4824	32.4201	30.7644	20.1716	22.5583	25.2899	29.7613	24.6486	31.5746	27.7424	30.9054	29.0129	36.4207	34.842	40.5758	32.1442	26.5191	26.5947
arahy.new__10141	4.01959	3.92784	3.89527	3.32855	5.03381	3.319	4.60389	4.63785	5.37414	1.94424	2.18775	3.07165	5.53615	5.02677	4.87675	4.80583	4.35176	5.16812	5.85772	4.83725	5.96703	3.95813	3.4294	1.28715
arahy.new__95	0.20159	0.831864	0.137348	0.125155	0	0	0.119592	0.188225	0.079623	0	0	0	0	0	0.346568	0.307359	0.425822	0.112807	0.208965	0.279398	0.061392	0.151945	0.163658	0.118878
arahy.6F344G	7.25302	5.22706	2.64749	4.05879	6.02328	4.05351	8.39132	6.90008	6.49125	2.30217	0.81171	1.31815	10.3143	8.90813	5.43499	10.9967	10.9745	7.60518	9.83706	14.5954	11.8051	2.08657	2.45635	0.993086
arahy.new__8477	0	0.060144	0	0.051049	0.44432	0.075848	0.065354	0.049426	0	0.266546	0.738368	0.258063	0	0.070498	0	0	0.059813	0	0	0	0.050903	0	0	0
arahy.1F4Y0R	0.193289	0.183807	0.511253	0.880312	0.804047	0.768163	0.96746	1.10375	1.23386	0.846998	0.860012	0.988153	0.589305	0.650774	0.794724	0.281055	0.764213	1.01029	1.84299	1.00708	1.5436	0.90303	0.527369	1.08356
arahy.23EZU0	5.55916	7.47598	4.64492	5.18933	7.42615	7.14523	6.97821	5.34055	5.03308	6.22718	4.71231	4.75578	6.81407	7.97703	6.20527	11.2289	9.34981	8.62066	8.54494	7.76096	10.209	4.52418	4.57819	5.31249
arahy.3WRP69	4.9169	4.60762	5.08115	44.2215	50.0371	51.4381	37.5305	45.866	36.94	58.0824	76.5243	74.4589	8.96936	5.32383	13.7289	42.4621	53.4049	63.4827	33.8464	42.8645	31.9053	72.418	56.5141	79.5153
arahy.XIUU7W	1.57531	2.43287	2.28497	1.68355	2.42678	2.07501	3.17639	1.81442	1.46181	2.43767	2.78835	2.36072	1.42573	1.89406	2.71306	2.34307	2.20801	1.90947	2.20201	2.18547	2.94932	3.29831	2.25009	3.17045
arahy.C6NV9N	2.63368	1.73696	2.70259	8.41654	3.0851	5.43529	5.2762	10.7077	4.03656	17.3233	18.807	11.7879	1.01115	0.718448	0.752414	2.23168	2.78907	3.33307	1.14189	2.9595	1.72755	14.2749	13.545	13.0308
arahy.SH255N	1.02167	0.646178	0.941028	0.731763	0.720715	0.526862	0.764316	0.997945	1.11614	0.247798	0.596533	1.12007	0.789103	0.953151	0.723968	0.833047	0.851072	0.565143	0.460726	0.901738	1.09584	0.974783	0.647821	0.324247
arahy.WRQP7J	2.38179	2.55475	1.93745	1.73712	1.01237	1.3903	1.35764	0.743871	1.53027	0	0.020774	0.101083	0.576603	0.577322	1.17328	1.11443	0.974632	0.89719	0.727242	0.432265	0.847892	0.10192	0	0
arahy.JK6VL5	0	0	0	0	0	0	0	0	0	0	0	0	0	0.056977	0.060221	0	0.025178	0	0	0.030085	0	0	0	0
arahy.9LN53N	0.114552	0.152651	0.14814	0.026611	0.0409	0	0	0	0	0.089079	0	0.016305	0.069357	0.122504	0.055597	0.052289	0.015445	0	0	0	0.018137	0.011517	0	0
arahy.BZ8WB7	27.9449	37.1968	29.7031	19.9385	1.89776	17.3342	21.8576	18.5196	19.6735	2.08238	17.554	20.2177	22.6987	4.3223	28.5733	24.0966	22.2474	22.5586	4.35154	1.91976	3.2168	22.1057	18.5783	19.7444
arahy.NP6VZF	0	0	0	0.077069	0.23083	0.116649	0.418921	0.484927	0.170025	0.656852	0.289076	0.577885	0	0	0.056151	0.213293	0	0.054825	0.69247	0.770062	0.25397	0.128663	0.531858	0.468275
arahy.01D1MQ	22.6804	19.8682	22.9287	13.7359	21.3637	17.8883	14.1097	15.361	12.9229	4.31993	1.90665	9.14999	26.6966	20.4619	17.3539	23.1364	16.2861	12.6376	14.5542	18.7584	17.9959	7.72436	9.6324	2.58832
arahy.new__7843	6.0287	8.53591	3.47299	6.55488	5.17142	4.06567	5.9814	5.34911	6.90398	5.78948	4.83434	7.09508	6.09863	7.20867	8.16249	6.83963	6.64186	6.09117	5.93863	6.64986	6.00841	6.45539	6.29767	4.78512
arahy.N0U7LY	2.812	5.55349	3.97204	2.76878	2.75874	2.49807	2.80493	3.47219	4.12327	6.0827	2.57022	4.29544	4.15457	4.86451	3.26455	2.99773	1.76537	3.30071	2.17773	2.6505	2.25205	5.25363	5.94352	3.15624
arahy.7BIG84	32.1252	28.6808	23.2618	37.8986	31.3066	42.0078	35.2843	35.1618	37.8043	26.7299	24.7556	44.4542	40.581	35.0533	55.4955	39.5094	46.0782	47.1314	52.283	45.4359	60.2764	57.9072	39.8671	33.2472
arahy.7IU3MP	0	0	0	0	0	0	0	0	0	0.173043	0	0	0	0	0	0	0	0	0	0	0	0	0	0
arahy.QWSZ5H	0	0	0	0	0	0.045318	0	0	0	0	0	0	0	0	0.038301	0	0	0	0	0	0	0	0	0
arahy.CK3SAN	0	0	0.016866	0	0	0	0	0	0	0	0	0	0.014005	0	0	0	0	0	0	0	0	0	0	0
arahy.9EYB94	5.75147	6.76689	5.59247	4.66541	4.06469	4.28081	5.90655	6.00687	5.44106	6.41704	6.43381	7.11031	6.36114	5.87552	5.60959	3.73655	4.02255	4.42236	3.92443	4.2954	4.68221	5.53937	5.43317	4.77917
arahy.S11LVZ	4.91121	4.39654	5.64698	3.34855	3.8969	3.29284	3.24251	3.68238	3.44417	2.73861	2.07205	4.10459	4.69163	5.25485	3.10051	4.49264	3.2941	2.88779	3.87516	3.20436	4.70563	4.07066	3.2342	2.82234
arahy.85XGXJ	18.166	18.5462	16.0879	12.1773	18.1322	13.686	12.7778	13.1731	18.0997	10.0515	11.1373	11.6781	21.2236	19.5974	17.2356	14.3189	13.644	17.1526	16.9503	15.2429	15.3285	13.8362	10.3111	9.18199
arahy.B6Q00Z	0	0	0	0	0	0	0	0	0	0	0	0	0	0	0	0	0	0	0	0	0	0	0	0.055087
arahy.GT6U7J	0.026069	0.017074	0.028949	0.016042	0.010508	0	0	0	0.012375	0	0	0	0.045091	0.549617	0	0.017369	0	0.005003	0.063338	0.005051	0	0	0	0.007768
arahy.6CD4KH	2.49287	2.71603	1.84736	0.333524	0.898419	0.304142	0.529192	0.406052	0.559562	0.076729	0	0.118341	1.80033	1.54571	1.34204	3.03501	0.622753	0.677336	0.417837	0.716998	1.27944	0.09526	0.213758	0.128632
arahy.GHU3Y0	16.9347	17.7964	14.3386	5.92843	7.31278	5.11314	6.34632	6.44102	7.575	4.96606	5.41051	8.32941	15.4688	12.4504	11.6895	6.81796	5.74777	4.48945	6.23758	7.02245	6.49722	8.74564	6.89897	5.97504
arahy.new__21961	0.199707	0.428803	0.118202	0.104455	0.251789	0.027831	0.12022	0.187347	0.116189	0.139943	0.026702	0.0392	0.05086	0.332024	0.13361	0.151196	0	0.144296	0	0	0.026093	0.022202	0.022068	0
arahy.T9T391	36.1527	30.6533	39.0982	31.335	25.5604	27.0788	28.5086	23.5316	32.7025	11.0693	9.21253	9.85685	34.0693	37.297	28.6189	24.8831	26.352	25.7105	40.9551	34.8369	29.4177	14.6293	14.1145	11.3778
arahy.U4C2R0	0	0	0	4.53817	1.68235	4.99312	6.40064	8.79923	1.27269	27.2097	16.5007	13.744	0	0	0.107851	0.185576	0.569109	1.36388	1.00201	1.31686	0.702752	12.3098	18.1441	12.3056
arahy.IV9MYI	9.14598	10.8022	9.45275	4.18788	4.74463	5.64241	4.20598	4.35084	3.68806	3.86595	6.70582	4.7981	11.1397	8.73509	8.36071	5.08394	3.66833	4.22448	5.33017	4.65116	4.96338	5.08789	4.43851	5.04468
arahy.7K0X2P	11.4957	18.3804	15.2315	44.6101	36.3821	44.9654	50.5209	41.7621	44.5824	51.8021	57.3736	55.1727	9.7559	14.6569	13.2493	35.3992	34.7712	39.3251	38.5868	38.453	34.5248	33.0707	36.5649	62.7405
arahy.ER1HM3	0	0	0	0	0	0	0	0	0	0	0	0	0	0	0	0	0	0	0	0	0	0.038704	0	0
arahy.KUWC0K	13.4384	14.6942	10.475	36.4902	28.9172	31.1752	30.0861	38.612	29.459	35.4977	36.5211	37.2126	16.033	18.2035	21.418	32.0491	35.831	26.546	28.8284	31.142	36.7866	28.1883	24.2485	50.3097
arahy.G3L2E7	13.9177	12.8135	11.9206	16.4378	15.3185	15.477	20.3842	17.6217	18.3237	14.2995	15.9112	15.1894	13.4809	15.5791	16.0208	20.283	15.7481	17.7945	24.3919	18.8322	24.4999	15.2512	15.8464	15.4286
arahy.8W2D3B	10.012	11.068	10.6181	13.8469	16.7428	15.3121	14.0857	13.359	17.8234	5.70572	4.9981	9.9479	14.3562	13.2378	11.9578	22.4666	22.2931	25.3469	23.8516	22.8685	22.1052	9.25855	6.64653	4.77567
arahy.YA5C6P	0.952657	0.945698	0.474033	1.40082	0.738519	0.764942	0.917488	0.437527	1.03269	1.26051	0.851018	0.756084	0.825126	0.665336	0.384872	0.770849	0.727433	0.646002	0.871174	0.37412	0.964289	0.46397	0.971718	0.84398
arahy.LLB9AP	0	0	0	0	0	0	0	0	0	0	0	0	0	0.078112	0	0.164086	0.182217	0.107906	0	0	0	0	0	0
arahy.303TEV	42.5487	33.1489	32.6461	48.4639	50.6223	53.8714	51.2852	44.9668	40.9906	58.7866	64.551	105.023	46.6881	40.7063	55.2372	60.0651	54.9606	58.2903	43.5056	55.8002	52.6731	47.11	42.7175	101.554
arahy.C8Z94U	8.45509	8.27975	8.95963	13.6903	13.1261	13.6929	12.3438	10.264	11.9567	13.876	15.0871	13.5711	12.0275	9.29147	12.8164	11.81	12.1462	13.8517	11.8644	12.0408	11.3081	14.0714	12.5239	15.0441
arahy.2T2JZL	14.3376	18.1883	15.219	6.73093	7.96686	6.81728	6.45982	9.35699	11.5083	4.77737	4.08648	6.40429	15.1084	12.2813	11.848	7.49656	6.72187	7.15459	6.80855	10.266	7.57153	4.7161	4.03238	2.07486
arahy.new__7047	8.23579	7.59429	5.80145	4.03756	5.82377	3.23771	5.59194	4.07183	6.306	2.61425	2.22882	3.49073	9.2558	9.23884	7.80266	6.43318	5.17804	3.42139	5.75354	6.50628	8.01583	3.43084	3.94029	3.82351
arahy.CSZ0AS	0	0.052868	0	0	0	0.035256	0.060756	0	0.029477	0.33611	0.488661	0.164598	0	0	0.067885	0.03884	0	0	0	0	0	0.143285	0.046517	0.269407
arahy.WQB6IM	3.58156	4.41796	3.98762	4.04534	3.96948	4.20083	3.89214	3.13327	4.62085	3.43162	3.11764	3.07633	4.74159	4.73996	4.18086	3.04527	3.83024	4.15834	4.5641	4.67559	5.19456	4.88127	4.38889	4.24386
arahy.2NR2PL	0	0.109131	0	0	0	0.314824	0	0	0.279174	0	0.12782	0	0	0.121348	0	0	0	0	0	0	0	0	0	0.072154
arahy.new__22024	2.14299	1.52674	2.75087	1.83507	1.08819	1.928	0.808871	0.947118	2.40102	0.889599	0.831598	0.755757	1.55431	1.22027	2.75566	1.71993	2.2966	0.908048	1.31818	0.606883	0.674281	1.19792	2.01677	0.918167
arahy.YS4MRY	4.672	3.39468	5.97836	2.06991	3.28731	2.37357	2.89161	3.21281	4.43269	2.93902	1.93035	3.72628	4.50349	5.21144	3.50733	2.82444	3.31881	2.37592	4.98901	2.85789	3.98132	4.11081	3.49901	1.50518
arahy.2T7FQZ	0.504717	0.491743	0.279763	0.301446	1.30864	0.143794	0.110361	0.208989	0.075455	0.040063	0.034206	0.067846	0.145778	4.59802	0.139801	0.859989	0.206953	0.050155	0.222517	0.077798	3.53755	0.191987	0	0.270958
arahy.RYFJ1I	0.499122	0.741468	0.469	0.335178	0.171477	0.23668	0.12932	0.353196	0.467485	0.361544	0.301157	0.354795	0.777839	0.49966	1.11161	0.593313	0.35239	0.54107	0.341552	0.358344	0.531246	0.602523	0.467142	0.32239
arahy.new__7082	0.669913	0.543809	0.456068	0.343934	0.618536	0.097073	0.663004	0.750375	0.421328	0.351314	0.445834	0.28002	0.52762	0.490505	0.692897	0.186887	0.015473	1.24502	0.460111	1.52704	1.1423	0.524758	0.545784	0.410606
arahy.new__1625	0	0	0	0	0	0	0	0	0	0.67052	0	0	0	0	0	0	0	0	0	0	0	0	0	0
arahy.31N575	33.3674	29.5952	37.5186	6.60942	9.64596	5.95065	7.38328	6.56019	10.3423	6.39003	5.27846	6.40339	41.5383	32.953	28.8197	7.17347	7.49699	2.72758	7.5878	8.03823	7.76108	7.80938	7.39721	6.66404
arahy.3VW7XE	2.53627	4.24369	2.96046	2.42009	2.2098	1.85238	2.20631	2.57496	2.93119	5.01689	4.05465	4.53838	3.47563	3.87378	2.82937	1.85978	2.58012	1.92605	2.68424	2.89207	2.24938	3.98176	4.65456	2.7548
arahy.9FBB71	0.610374	0.843844	0.332323	0.389989	0.814488	0	0.724264	0.351958	0.116216	0	0	0	0.683334	0.14954	0	0.6501	0.375344	0.935326	0	1.44918	0.309359	0.375446	0	0.834738
arahy.0R8S6T	10.8302	10.0595	8.08352	14.7049	14.9926	14.6931	16.8891	12.9379	13.2897	14.532	13.0416	16.3999	9.36782	10.6728	12.6543	13.7156	13.9468	14.9931	17.9306	17.3299	19.544	14.9973	13.5359	12.0974
arahy.PHUB4S	2.91075	3.94958	3.03515	4.11829	3.50311	2.90338	4.95339	3.82493	4.91228	2.54608	2.48098	4.09525	5.03193	4.96237	5.98042	3.99577	5.67079	3.93652	5.40061	3.58743	5.22959	3.73579	3.59299	1.96568
arahy.B0RZC8	0	0	0	0	0	0	0.0294	0	0	0	0	0	0	0	0.03285	0.06179	0	0	0	0	0.064296	0	0	0
arahy.9AU9EA	4.16438	4.66107	4.24621	2.39938	3.57428	3.67305	5.97314	3.37645	4.08588	1.16341	2.50631	1.94984	3.35491	2.57889	2.60215	5.03314	3.32685	3.66949	5.13292	6.24968	5.08364	2.9125	2.54367	2.53515
arahy.WM6SSU	18.6766	21.249	20.4293	11.457	9.12157	8.71771	9.65229	8.39138	8.21883	5.93852	5.78705	6.72255	13.9866	14.6192	13.0478	12.9021	10.4221	8.58117	8.77308	9.43648	11.8079	7.63235	6.99496	6.19092
arahy.PEL1CD	1.59865	0.497417	1.04254	0.657822	1.34821	0.637016	1.08568	0.879315	0.763248	1.01251	0.594815	1.12982	2.22046	1.4396	1.62037	1.27194	0.653071	0.781409	1.21857	1.39776	1.00477	1.8754	1.55685	0.235036
arahy.NCYF9W	29.74	28.1886	25.7326	29.2247	30.0188	32.2003	29.0976	32.7311	35.6201	23.1173	27.3627	35.7827	37.4137	36.0037	48.0094	33.4396	37.1703	38.597	42.5012	40.0155	49.6686	49.9234	38.5257	25.4433
arahy.new__6443	0	0	0	0	0	0	0	0	0	0	0	0	0	0	0	0	0	0	0	0	0	0.440896	0	0
arahy.EAF0L1	0.866686	1.17946	1.09255	4.73531	3.72456	3.57752	3.7589	3.10362	3.6859	2.9565	3.48942	3.27037	3.67008	2.66597	3.56431	4.48262	4.28124	4.53876	5.03871	4.19191	5.03589	3.82626	4.27838	4.2539
arahy.HHX0PC	8.16165	7.71754	8.83419	2.73292	6.59957	4.89626	3.70152	3.04261	3.56275	1.47978	0.586538	2.99533	8.43071	5.81957	8.77307	4.97303	4.16427	4.28316	3.12037	3.87071	3.2107	1.62749	1.8842	2.52595
arahy.BX34NS	16.5936	21.3387	18.4339	18.5215	18.288	15.7584	20.483	19.4807	16.4418	21.4047	21.0105	18.1957	17.7227	21.4115	19.235	18.26	16.3114	18.7834	18.4678	17.0308	17.6953	18.1644	18.1321	23.6798
arahy.3HSW9S	0	0	0	0	0	0	0	0.244882	0	0	0	0	0	0	0	0	0	0	0	0	0	0	0	0
arahy.0KJ3EB	0.008322	0.000845	0.00352	0.000665	0.000418	0.001037	0.001131	0.001237	0.001717	0.058419	0.002376	0.005155	0.001321	0.00081	0.001624	0.000364	0.0005	0.002117	0.007823	0.002265	0.001353	0.022585	0.001973	0.001273
arahy.V5CLR8	7.81617	7.32807	5.9617	1.31886	4.74972	2.00389	3.66754	1.72843	1.10684	0.588044	3.57712	9.1794	4.74095	4.59123	8.22339	7.70205	5.77629	6.95318	4.60424	7.56411	10.1818	1.92141	0.609755	7.42999
arahy.GEK5Z0	1.88442	1.17786	1.08649	0.801442	1.2511	0.937432	1.73303	0.678771	1.00351	0.527436	0.240791	1.12576	0.751948	0.958373	0.686646	0.597206	0.57628	0.665036	0.568353	0.761126	0.878149	0.699203	0.473884	0.186025
arahy.HE9KP0	0	0	0	0	0	0	0	0	0	0	0.082704	0	0	0.118965	0.041913	0	0	0	0	0.041737	0	0.031952	0	0
arahy.1X1HWZ	0	0	0	0.028597	0	0	0	0	0	0	0	0	0	0	0	0	0	0	0	0	0	0	0	0
arahy.TGNB37	8.69419	7.89192	7.16691	2.28211	4.46467	2.48386	3.82433	3.61368	4.21485	2.02438	1.36325	3.0326	6.8892	7.7555	4.93789	4.8141	4.75912	3.62169	4.47843	4.59102	4.8164	2.52238	2.10571	2.31078
arahy.QQR1AK	10.3817	10.9922	10.205	8.90431	11.474	8.62036	11.9875	10.4954	12.4995	9.62207	9.22386	10.6405	13.6705	12.5363	14.9884	11.0998	10.7872	10.1982	13.0317	11.8329	12.7429	10.6131	9.86893	10.66
arahy.LBMC6N	0.232693	0.02982	0.372426	0	0	0	0	0	0.031335	0	0.071917	0	0.056007	0.034138	0.144327	0	0.120483	0.035706	0.065965	0.126899	0	0.144709	0	0
arahy.C4V0VE	163.359	195.108	132.833	247.329	165.606	259.378	209	189.926	128.785	187.479	164.098	171.387	335.253	260.259	450.726	295.509	400.621	340.727	464.644	332.795	337.037	266.261	217.305	274.697
arahy.JHJC5G	53.1463	58.1714	37.5072	41.0312	34.0986	44.6126	41.5024	40.5153	38.8217	46.1238	52.6585	41.0285	28.6121	31.9549	27.8696	37.3839	38.4625	45.5075	38.9862	36.1013	40.2065	44.2987	41.6635	39.711
arahy.2FQ1SS	9.73044	8.14069	10.6922	17.1395	15.5598	16.1444	13.8951	12.0711	13.1657	7.61009	9.20294	9.65977	10.8561	10.0444	11.326	9.18423	15.5242	16.6531	16.1082	14.0996	15.1514	8.82585	6.15626	10.1951
arahy.LDJ6K5	10.1099	10.9824	9.45985	8.47973	10.0248	7.47113	6.17786	6.15338	10.4418	6.60717	5.40675	9.82361	13.1177	3.78932	13.5272	8.33131	11.3694	3.81437	9.85564	7.84437	8.38801	8.11393	5.20646	4.73825
arahy.SQCB4H	2.44724	2.29967	4.13223	0.847643	2.14237	2.51679	2.27158	3.39638	2.94782	3.37199	1.63691	2.54113	0.824985	1.8876	0.901373	0.683525	0.785948	1.75779	0.251692	1.03306	1.24149	1.25486	1.71478	4.54509
arahy.LY71N7	20.7047	28.37	21.2821	31.7697	30.869	30.2269	34.1279	27.2586	30.5364	17.7637	29.8755	24.8383	30.928	31.8133	38.6212	30.291	30.0931	52.2407	31.7655	35.1464	33.3251	29.5532	25.2565	27.6267
arahy.B65H15	0	0	0	0	0.035601	0	0	0	0	0	0	0	0	0	0	0	0	0	0	0	0	0	0	0
arahy.5I7RSC	1.04173	0.422115	0.679121	0	0.101432	0.02217	0.083801	0.01158	0	0.011482	0.014086	0.011849	0.399549	0.269145	0.056822	0.105808	0.035695	0.287453	0	0.028434	0	0	0.01172	0
arahy.9JJG5X	0.402839	0.400292	0.384281	0.324094	0.765707	0.813128	0.714552	1.44057	2.11692	0.965373	0.619406	0.891383	0.73019	0.606408	1.04334	0.186743	0.713873	0.681087	1.33957	1.17783	1.62224	0.672966	0.688673	0.912616
arahy.TVQ2CS	0.452029	0.707345	0.967875	0.433616	0.689671	0.952626	0.435384	1.20093	1.16171	0.665721	0.931959	1.39216	0.410901	0.625704	0.99079	0.032236	0.052049	0.481842	0.469988	1.10458	0.403147	1.12234	0.711223	0.40378
arahy.KFRN4K	0.101776	0.123079	0.014511	0.089381	0.018382	0.068808	0.014909	0.056307	0.014467	0.055601	0.014851	0.014705	0.149855	0.102392	0.066632	0.092226	0.013929	0	0	0.041214	0.138406	0	0	0.010471
arahy.X3ZR55	8.24026	5.68719	11.1452	3.91127	5.07638	2.42745	3.80144	4.14283	5.07548	1.3485	1.1114	1.86632	7.22426	7.33998	6.47499	3.42512	2.51079	1.84868	3.48836	2.07916	2.17934	2.35033	2.32569	1.32778
arahy.9RR6WG	3.77848	4.33137	3.58003	6.57425	5.42897	6.38257	6.47318	4.81699	5.48624	5.61354	6.57565	5.66635	3.91741	4.93817	4.94339	5.80098	5.80972	6.04033	6.68777	6.3758	6.66215	4.46676	4.01168	6.64985
arahy.new__17387	0	0	0	0.364996	0	0	0.840433	1.16593	0	0	0	0	0	0.934166	0	0.565615	0.644441	0	0.445058	0.835956	0	0	0.483697	0.443388
arahy.CI504D	0.304008	0.144317	0.115866	0.095398	0.357551	0.465775	0.883102	1.34136	0.586602	0.692048	1.15557	1.31468	0.039036	0.022307	0.214915	0.167034	0.267947	0.393995	0.43777	0.579264	0.426102	0.562227	1.41657	1.64448
arahy.RY8QGI	5.26639	4.37662	2.24865	4.7731	5.10349	4.78937	8.01853	6.48015	6.33462	6.6174	8.39012	6.45196	4.51238	4.58347	5.67373	5.77063	6.58308	6.69712	8.71109	7.83007	10.4049	8.89194	8.12219	7.43403
arahy.XSNT16	4.1638	3.85304	5.48067	19.1154	12.889	19.7165	24.3975	25.381	28.0095	19.7465	19.3005	18.9518	3.83628	4.06902	4.31048	8.12482	11.194	14.8466	19.1582	17.9435	15.0344	15.1707	20.1373	18.3344
arahy.new__19532	0	0	0	0.757204	0.427916	0	0	0.650812	0.049999	1.77812	1.47881	1.66386	0	0	0	0	0	0	0	0	0	0	0	0
arahy.new__7073	2.05533	2.37809	2.56714	1.7161	1.61292	1.86488	1.33091	1.15854	2.14058	1.25301	0.459533	0.321668	1.6772	1.69002	1.08317	3.26649	2.20879	2.6607	1.22415	0.691482	1.07164	1.03898	1.1802	0.405191
arahy.NY1VBY	0.062184	0.113928	0.128467	0.017989	0.06694	0.056396	0.12318	0.082946	0.084365	0.088957	0.049339	0.157478	0.067988	0.04899	0.045065	0.042352	0.033949	0.067024	0.031911	0.043257	0.063203	0.107874	0.068628	0.131237
arahy.Z4U2NE	1.27142	2.28052	2.3139	0.994373	2.94635	2.06568	1.95027	2.72139	4.4142	1.84186	1.53114	1.59492	0.882728	1.8399	1.7979	1.88953	1.59896	3.08996	2.22626	2.96982	2.81222	1.55067	1.53983	3.31263
arahy.0WWX3Y	0.806018	1.24516	0.782954	0.385217	0.663333	0.459022	1.57278	0.735153	1.12392	0.803604	0.315646	0.435196	0.904013	1.30886	1.4536	1.3338	0.745512	0.422969	1.0681	1.01392	1.38515	0.854507	0.548797	0.303826
arahy.18BE0U	1.05303	1.34881	2.24308	0.427874	0.855198	0.054616	0.536607	0.139795	0.229127	0.361651	0.293012	0.353404	2.47245	2.7422	2.85842	2.26223	1.09626	0.808652	1.05706	0.613361	1.4915	0.49575	0.218728	0.355482
arahy.TU7XRI	7.03779	6.42199	5.71005	5.18018	6.46424	4.84851	6.43544	6.21519	6.89614	6.48533	7.08438	10.1125	8.47785	17.7786	5.3479	5.19672	3.63718	3.89333	7.18705	4.83048	7.40045	10.5587	8.38335	9.25949
arahy.PY4INI	0.85038	0.397899	0.810247	0.152651	0	0.222031	0.06636	0.092273	0	0.045023	0.11121	0	0.636181	0.308642	0	0	0	0.036809	0.067097	0	0	0	0	0
arahy.EYL5YU	2.27295	1.91864	2.38679	1.63026	0.870732	1.09037	1.42239	1.26424	0.588991	1.46419	1.21122	1.48497	1.76126	1.3337	1.11931	0.816607	0.936099	0.497703	1.4184	0.843814	0.805633	2.33004	2.33336	1.04972
arahy.new__21740	1.4366	2.28267	2.79688	2.29084	1.47859	1.84483	1.36337	1.3537	2.0937	0.739299	0.25444	1.89619	1.6984	5.11757	0.982928	3.04371	1.92529	2.48239	0.700122	1.72187	0.877945	2.57058	1.92476	0.366953
arahy.0HJ3TW	11.7533	15.6588	12.8679	22.0228	21.2698	20.4445	21.3622	17.8425	20.9373	26.3379	25.329	22.7433	15.8556	12.1575	14.4153	19.9302	21.7141	19.5189	20.6847	20.5747	17.8568	21.5795	19.474	20.639
arahy.I42E36	0	0	0.062966	0	0	0	0.049056	0	0.02384	0.021661	0	0	0	0	0	0	0	0.188531	0.075282	0	0.080596	0	0	0
arahy.Y4FDPH	0	0	0	0.039678	0	0	0.020962	0	0	0	0	0	0	0	0	0	0	0	0	0	0	0	0.026097	0
arahy.1RN2YG	5.09477	7.42158	4.15122	3.32058	3.27543	4.36518	4.24498	3.49211	4.40329	3.93474	4.25993	7.02688	5.4222	6.26676	5.36548	4.35515	4.75937	4.36257	5.99154	3.84938	5.66898	6.78123	5.19495	4.44872
arahy.new__14681	0.058396	0	0	0	0	0.130903	0.227807	0.447135	0.058483	0	0.180222	0.197832	0.040062	0.042953	0	0.468677	0.10497	0.044776	0.062137	0.316461	0.153281	0.054798	0.45021	0.048001
arahy.P847CR	5.55143	5.61787	5.16061	3.38146	4.42053	4.2508	3.83514	5.65065	5.68196	3.75499	4.14559	3.97783	5.17311	5.58232	2.9619	3.50605	1.91994	5.27107	3.70947	3.98011	3.97307	8.01083	4.23812	3.17646
arahy.new__10440	0.305924	0.479711	0.155832	0.489512	0.146964	0	0.49168	0.734611	0.596827	0.199995	0.214571	1.17754	0.487389	0.728219	1.11585	0.96994	0.544806	0.407932	0.547231	0.716664	0.630267	1.0214	0.555129	0.762716
arahy.3FEN5I	0.007397	0.006877	0.019213	0	0	0	0.044782	0	0.006935	0.040286	0	0	0.377894	0.317861	0	0.146009	0.055661	0.065099	0	0.231263	0.447594	0.023322	0.002123	0
arahy.90PEWX	3.04631	2.04241	3.63546	0.36931	0.206172	0.108875	0.100288	0.21269	0.035182	0.099468	0.01718	0.182359	2.42877	1.28481	1.46797	0.135365	0.164215	0.19195	0.125438	0.137451	0.17041	0.084669	0.157481	0.038514
arahy.RSV7ZM	0.736844	0.700262	0.911933	0.274729	0.47037	0.418195	0.661006	0.532171	0.438741	0.334503	0.160921	0.481624	0.965932	0.736159	0.593525	0.48245	0.181134	0.511498	1.07422	1.15561	1.37649	0.64571	0.356384	0.268445
arahy.FPLI9C	4.84773	8.76288	10.0751	49.2018	60.9388	85.2885	46.382	33.3326	25.0996	59.9615	49.1273	37.1703	3.83254	4.72023	7.94145	69.6589	68.4804	77.0703	19.9083	28.9809	20.7721	40.7913	47.3922	41.8821
arahy.K2367J	0.418186	0.219462	0	0.560644	0.587009	0.176494	0.110564	0.874972	0.903668	0.228662	0.061479	0.438363	0	0.182979	0.485612	0	0	0.030907	0	0.100779	0	1.82039	0	0
arahy.BX0HUJ	0.162855	0	0	0.252839	0	0	0.43865	0.519927	0	0.651541	1.5017	0.430096	0	0	0	0.051217	0	0.080117	0	0.292731	0	0.067688	0.674754	1.52131
arahy.M3JKN9	1.66667	3.27856	2.56029	2.34144	3.25464	2.41526	4.10276	4.44471	5.05639	3.78137	5.48348	2.32322	1.53614	1.0103	1.55586	2.45028	1.97028	2.98586	4.0049	3.2587	3.36082	3.6276	3.67246	4.01199
arahy.LME4NB	6.92064	6.34305	6.89667	10.4027	10.5088	9.43731	13.6775	14.9876	13.3415	22.792	20.3725	21.6548	8.98073	8.46454	11.3944	7.87266	10.6933	8.94247	12.3941	10.7014	11.6374	35.8182	37.107	21.7645
arahy.23SP7E	5.77311	6.59232	4.39761	2.90689	7.16558	3.65422	2.80428	3.53121	4.55923	1.77086	2.39592	3.37927	7.69926	3.92075	4.7328	3.86617	2.95635	1.31125	2.77215	6.09494	2.93978	3.05332	1.82945	3.97838
arahy.X5NWFC	0.337689	0.796947	0.116571	0.145613	0.776503	0.094158	0.068183	0.050507	0.017702	0.024672	0.297865	0.299113	0.116464	0.53921	0.268989	0.727003	0.604326	0.216333	0	0.169029	1.82014	0	0.016845	0.290563
arahy.NA220I	0.039686	0	0	0.944519	0.257551	0.555359	3.21933	5.39652	0.908468	15.2467	15.4623	13.4657	0.020028	0.060172	0	0.197974	0.460339	0.652921	0.220961	0.458782	0.276103	4.76932	9.82682	7.27468
arahy.EHBV2Z	1.14715	0.486064	0.665523	0.502709	0.710696	1.63875	0.390841	0.702173	1.1098	0.643488	0.326319	0.404295	0.342281	0.917471	1.04541	0.593656	1.09171	1.32693	0.529829	1.07079	0.826613	0.633838	0.634963	0.592414
arahy.QYBR1Q	0.573716	0.614379	0.426411	0.122977	0.265332	0.131265	0.228209	0.330538	0.417398	0.105388	0.126527	0.310955	0.570499	0.593009	0.653801	0.653308	0.34701	0.379408	0.607003	0.394455	0.421052	0.171988	0.249158	0.074893
arahy.PTL79Z	0.104754	0.178935	0.219561	0.144855	0	0	0.199232	0.074939	0.177982	0.027579	0.262024	0.246151	0.119988	0.472433	0.242425	0	0.296962	0.374625	0.026404	0.059694	0.040556	0.090198	0.248654	0.582432
arahy.UYU815	0.574049	0.644397	0.472945	0.135132	0	0	0	0.350377	0	0.281724	0.268307	0.331906	0.462033	0.321079	0.5784	0.400162	0.648269	0.493966	0	0.162328	0.484378	0.399753	0.419428	0.316391
arahy.D3PFJ3	0.001532	0	0	0	0.049895	0	0	0	0	0.04801	0	0	0	0	0	0	0	0	0	0	0	0	0.049167	0
arahy.U92JU2	1.26249	1.29697	0.500184	1.40499	1.68872	1.38014	3.24159	3.50181	2.28842	6.69138	4.13483	6.73727	1.85929	2.39959	2.00394	1.39444	1.67813	2.0423	2.51465	2.24545	2.84883	5.72719	7.79984	4.27467
arahy.6KH6YE	0	0.017497	0	0.030597	0.042962	0	0	0	0	0	0	0	0.020496	0	0	0.080768	0.059512	0	0.019675	0	0	0	0	0
arahy.0DN2NX	13.663	12.5239	12.7032	15.0092	14.2325	13.1631	23.1948	24.0524	21.5856	23.3525	31.4772	25.3553	13.9688	14.9379	19.0766	15.6287	13.8783	13.9012	21.8367	17.8114	21.9326	26.8768	25.1498	29.1274
arahy.KT0WW2	13.3436	13.4097	12.9958	7.99336	14.3234	6.88437	11.5228	13.7239	13.1055	7.20639	6.31532	8.80914	13.6112	13.7086	16.1448	10.2864	10.5177	11.6469	15.0534	13.33	14.5245	11.7084	9.21225	7.5159
arahy.8T0CRQ	2.48066	3.32112	3.47917	2.13775	2.50744	2.23424	2.36302	3.43568	2.37549	2.94593	3.65982	3.62839	3.53589	3.7699	3.63858	2.42689	2.33458	1.58001	3.14201	2.55645	2.92256	4.3079	3.63724	2.6014
arahy.T8EPYL	0	0	0	0.4795	0.331439	0.510751	0.726428	0.336869	0.280211	0.376041	1.00484	1.03398	0.047006	0	0.098722	0.31762	0.65352	0.374005	0.493779	1.20843	0.517125	1.38696	1.3378	0.921531
arahy.X3LXDK	3.34549	3.79327	3.56885	1.51191	2.84566	1.73273	2.31663	2.13725	3.59145	1.52888	2.31924	3.53321	3.92807	3.26871	4.68764	2.28089	1.76481	1.84191	2.48663	2.32113	3.37728	2.5282	3.01455	1.64639
arahy.Z0MF7F	13.0621	10.4152	0	10.8424	9.09374	9.04766	13.2665	18.1201	15.7315	0	11.3703	12.0883	14.5066	14.3002	9.80498	9.94808	10.944	10.0768	14.2317	12.0852	10.7024	12.8526	12.5473	11.7956
arahy.JSL8JQ	1.89552	1.69581	1.18555	0.580932	0.442871	0.199961	0.386549	0.301888	0.583448	0.125839	0.166764	0.336025	3.59109	3.17125	1.89407	0.601303	0.480163	0.230295	1.02102	0.34351	0.650403	0.481966	0.269894	0.530022
arahy.XU68ZZ	6.11629	5.55628	4.50977	3.07479	3.70045	2.4873	3.38444	2.72113	3.3936	1.51436	1.5408	2.42792	6.63434	5.07471	5.98182	2.67195	2.78771	1.32565	3.48269	3.7204	4.04711	2.7101	2.25534	2.65609
arahy.4JD467	10.9606	12.5076	10.9878	16.7658	12.0285	11.2445	18.4167	18.6012	18.751	12.3282	22.1949	10.6809	7.24596	11.282	11.621	12.7891	14.7163	16.0357	18.2954	15.3437	16.5229	15.2367	15.0356	16.4473
arahy.HM7NEH	16.7514	16.8463	9.44934	47.3497	27.9322	52.7815	23.0818	22.6895	20.6619	12.8893	13.5149	5.56889	9.39499	14.494	7.71395	49.037	20.4967	7.91246	4.99214	5.10726	11.3261	3.13775	5.08631	37.5985
arahy.NSD4SF	2.72349	4.54413	3.20125	3.98597	3.67871	4.4941	4.7487	4.29035	4.30132	4.21521	4.9913	3.94071	2.51451	3.49917	3.01226	2.35817	3.79416	4.73576	3.48823	3.44969	4.14138	3.96173	5.89513	6.49813
arahy.T5YIFZ	2.94886	3.03819	3.15948	1.36774	2.43224	1.15054	2.02377	1.86224	2.29993	1.30821	1.42972	1.42347	3.01357	3.30654	3.41987	2.9503	1.55736	1.21726	3.13475	2.80896	3.45711	2.59484	1.74275	1.23213
arahy.GR8GZB	2.52102	2.78752	2.56817	2.41281	2.88624	3.12735	2.57459	2.94829	2.73419	2.7302	2.52611	1.9992	4.27645	2.65615	2.62124	1.84497	1.72693	1.75913	2.31417	2.05398	1.94741	1.81516	1.80841	2.74089
arahy.JW22BI	0	0.060642	0.019916	0	0.030363	0.057162	0	0.088657	0.127447	0	0	0	0	0.010847	0.018344	0	0.015134	0	0	0.089368	0	0.043828	0.242299	0.230775
arahy.ND36BV	34.2763	35.4226	39.5339	6.8225	10.5825	6.94172	5.09161	3.67944	5.75881	6.01025	4.01623	5.46677	32.2178	25.1497	31.6167	8.53837	6.97297	4.46693	5.73282	4.07758	5.13753	8.31767	6.60413	6.6919
arahy.D8KN03	0	0.096663	0	0.085109	0.068019	0	0	0	0	0	0	0	0	0	0	0	0	0	0	0	0	0	0	0
arahy.FH537Q	0	0	0	0	0	0	0	0.124284	0	0	0	0	0	0	0	0	0	0	0	0	0	0	0	0
arahy.IU6EK0	0.370721	0.469298	0.468071	4.63853	2.34027	2.32808	3.79472	5.39114	2.86469	9.12895	9.19639	9.49077	1.00766	0.581239	1.27403	2.24376	3.19274	3.00225	3.84005	4.0727	3.19652	10.7973	12.18	9.42178
arahy.YY2KYM	0	0	0	0	0	0	0	0	0	0	0.116229	0	0	0	0	0	0	0	0	0	0	0.02416	0	0
arahy.4HU4LR	4.15769	2.3965	2.38977	1.7177	1.9595	1.75228	4.00252	3.49242	3.48175	2.39393	2.44485	2.32113	2.3627	3.45622	3.40294	2.35838	1.63928	1.68499	5.91351	4.26725	6.03238	2.08995	2.09896	2.7623
arahy.7IK41Y	2.49252	1.83787	2.0657	6.18431	5.13895	5.19976	6.04034	7.09811	6.21288	8.66639	8.08356	9.49026	3.33448	2.36307	3.68542	3.90446	4.81727	5.69967	6.67895	7.32999	6.31732	10.078	9.14133	7.30169
arahy.S8SU5Z	0.182974	0.148842	0.224063	0.024654	0.039197	0	0.063584	0.014703	0.03414	0.055561	0.0177	0.14111	0.162765	0.184846	0.05889	0.016704	0.054802	0.017517	0.000866	0.128243	0.086909	0.087813	0.044033	0.039614
arahy.90KFXN	0.084423	0	0	0	0	0	0	0.052762	0	0.02563	0.09528	0	0	0	0	0	0	0.015768	0	0	0	0.001937	0	0.695339
arahy.US6JCC	1.24699	1.98416	2.31472	1.1032	1.02118	1.01347	1.27704	1.45981	1.80345	0.795851	0.693164	1.04871	2.58577	2.13025	1.81724	1.22138	1.90925	1.19398	1.99741	1.94332	1.81238	2.75324	1.54926	1.30603
arahy.VBH8RY	0	0	0	1.74949	1.45757	1.5338	1.32208	0	0	1.0265	1.02405	1.55786	0	0	0.053	0	0	0	0	0.248271	1.94486	0.773848	0	0.117107
arahy.JAFV55	2.75482	2.47699	1.99078	0.575658	0.917116	0.644636	1.10715	1.03885	1.45345	0.715422	0.340141	1.24383	2.12432	3.25287	1.64236	1.29828	0.841397	0.659494	0.517141	1.04888	1.25119	0.834949	0.912602	0.792399
arahy.68EF5E	4.56199	5.10153	3.56326	7.01601	6.38793	7.29776	9.60861	9.19597	9.55444	5.60445	6.9933	7.33921	5.97163	4.6401	7.3711	6.57757	6.25369	6.45035	9.74428	8.49501	9.5326	8.33232	6.81387	6.40984
arahy.7VJC80	9.1249	9.23114	7.7466	5.93716	7.64111	6.93781	5.25777	2.4001	10.1887	3.87278	6.27409	10.4712	5.72718	9.81899	5.25331	3.56401	7.90748	4.98022	8.98971	6.82031	6.037	9.15596	2.7567	7.44365
arahy.new__21338	0	0.740487	0	0.810622	2.5608	0.347154	0.762556	0.406702	0	0.895748	0.566838	0.701696	0.238704	0	0	0.880843	0.834719	0.559998	0.291625	0.249538	0	0.509072	0.374121	1.15827
arahy.9U3PF1	7.04318	6.92736	6.06389	5.5519	5.98667	8.11546	9.41978	8.2605	8.22087	7.32295	5.37953	8.34729	7.16519	8.45154	9.24687	7.92816	5.5563	6.92536	9.58573	8.46049	10.8902	8.56053	8.06244	7.6197
arahy.53FINS	24.1207	16.8784	15.6987	22.3221	22.7241	29.9963	21.412	23.8212	20.342	30.091	26.2042	35.0748	20.1148	32.7379	22.1957	32.5288	41.0048	30.9409	24.2005	37.373	37.6351	23.4051	16.343	25.4429
arahy.HX4EH1	7.42644	6.63799	5.60089	13.7691	13.1971	12.5109	14.8361	14.2339	11.5764	12.1982	13.0467	13.769	5.10948	6.6052	6.68854	7.55862	9.44486	12.3234	12.1401	12.3953	12.1309	9.76552	15.1801	11.4142
arahy.new__9859	0.233578	0.313513	0.293873	0.340508	0.241797	0.261225	0.246959	0.226688	0.371133	0.356909	0.459673	0.423007	0.164303	0.115487	0.352355	0.364484	0.264609	0.362918	0.227839	0.370495	0.218466	0.131439	0.159816	0.1444
arahy.ZBQ80L	1.41816	0.94682	1.03582	0.727889	1.49381	1.07127	0.831498	1.16631	0.620796	0.474996	0.860629	0.916262	1.93242	1.56134	2.39246	1.81076	1.06138	1.71101	1.23681	1.48941	2.53128	1.57907	0.44236	0.653739
arahy.K557X5	0.142072	0.116663	0.303563	0.084535	0.659211	0.102711	0.762315	0.489344	0.427842	0.127364	1.03717	0.967936	0.134471	0.160923	0.432085	0.337742	0.253479	0.368238	0.110676	0.869191	0.158021	0.251813	0.134698	1.96842
arahy.ZRDJ5X	0.474762	0.509794	0.292744	1.66436	1.53242	1.30043	4.76306	6.34439	4.81214	2.84201	2.28483	4.63144	0.835884	0.407933	0.631222	0.93042	1.32087	1.2014	3.59794	5.02243	4.12148	3.68181	2.69639	3.75936
arahy.XN4TZ5	0.048786	0	0.0421	0	0	0	0	0	0	0	0	0	0	0.017424	0.02302	0	0	0	0	0	0	0	0	0.040388
arahy.JVEI5Y	97.0518	52.8864	87.2192	112.18	110.264	121.408	60.0127	40.4399	71.5912	14.8355	7.72287	13.0408	82.4336	117.263	37.8414	133.696	165.558	138.951	64.3305	79.5446	71.478	33.0017	29.6369	9.90764
arahy.40B9QY	1.01548	0.285111	1.41621	0.281676	0.174388	0.545462	0.317194	0.50007	0.258906	0.319293	0.222576	0.161202	0.835199	0.261497	0.351401	0.299572	0.167305	0.10131	0.333577	0.191536	0.308518	0.14119	0.205113	0.306827
arahy.038FFL	0	0	0	0	0	0	0	0.001362	0.002063	0.006083	0	0	0	0	0	0	0.02659	0	0.012529	0	0.008048	0	0	0
arahy.KPXK74	10.4503	16.3191	14.4658	8.74578	9.31914	8.59899	9.87688	8.9131	12.097	8.55306	8.73334	7.8669	7.63201	8.5618	11.1589	14.1493	7.67839	9.84096	10.7289	8.17599	7.39546	7.80463	6.93886	5.79217
arahy.new__3999	1.56738	0.065905	1.58969	0.181303	0.263983	0.151855	0.041712	0.194663	0.169791	0.021449	0.172188	0.691514	0.640602	0.67534	0.740285	0.560658	0.63939	0.052609	0.75389	0.092955	0.052027	0.352416	0.043933	0.089227
arahy.RQV4MD	0.122355	0.058728	0.113877	0.050951	0.031365	0.044237	0.030981	0.02353	0.012342	0.034405	0	0.099085	0.0255	0.026848	0.095344	0.026733	0	0.028128	0.097435	0	0.069403	0.035212	0.02349	0
arahy.GUCG30	1.10614	1.34493	1.49373	1.55852	1.93065	2.35192	3.09001	1.98444	1.94253	1.8583	1.39913	2.06694	1.79001	1.92222	2.03233	1.67827	1.90047	1.19515	2.20424	2.49712	2.96934	1.49856	2.12745	1.49463
arahy.AD8450	0	0	0	0	0	0	0	0	0	0	0	0	0	0	0	0	0	0	0	0	0	0	0	0.112233
arahy.U6P7P0	2.67352	3.9082	3.34875	1.44296	1.53246	1.93696	1.46534	1.73951	1.27597	1.21408	1.19542	0.951497	2.10746	1.70683	1.76047	1.38309	1.19126	1.00593	1.03445	1.43454	0.863361	0.527644	0.696457	0.9367
arahy.5EGK5L	0	0	0	0	0	0	0	0	0.014426	0	0	0	0	0	0	0	0	0	0	0	0.014956	0.027345	0	0
arahy.UHC0W9	0.636791	0.503752	0.400521	0.084594	0.442378	0.194177	0.377508	0.085701	0.179817	0.047658	0.029478	0.221949	0.308158	0.249167	0.392616	0.264098	0.14832	0.35106	0.413062	0.283029	0.336468	0.134807	0.17111	0.165485
arahy.11SE8F	1.67692	4.15354	3.67041	5.83095	4.2858	7.68002	10.7017	4.14075	4.18936	6.21838	3.60919	6.10124	4.05428	5.08048	3.71293	3.83113	1.3986	6.64787	7.40659	12.237	11.357	4.73177	3.60561	5.96478
arahy.HD9PWI	6.79351	5.42576	4.92364	9.66144	11.1124	8.86692	8.74713	10.6173	14.7601	7.04223	4.87284	8.36512	8.48572	5.69047	9.56072	13.0168	11.7316	11.0924	13.8145	13.0495	13.677	9.82779	8.42917	5.69607
arahy.0YDK6Q	1.54028	1.63221	1.31235	0.918535	1.17143	0.569949	0.806147	0.651443	1.31935	0.874606	0.569256	1.7056	1.63478	1.71412	1.91248	1.00941	0.804675	0.979783	1.11423	0.903075	0.872282	1.13049	1.21051	0.380085
arahy.7Y8XE1	8.11109	9.19947	17.7859	1.37874	3.76933	1.68613	1.76387	2.00075	1.91235	2.24068	1.24752	2.36814	13.6617	11.9275	8.77393	2.70402	2.43727	3.68027	2.21105	3.36353	2.18508	3.54112	2.30189	2.06364
arahy.ZVW0EZ	0	0	0	0	0	0	0.033918	0	0	0.241491	0	0.135452	0	0.144284	0	0.041553	0	0	0.036681	0	0	0.301103	0	0.017016
arahy.C5TJ0J	0	0	0	0	0	0	0	0	0	0	0	0	0	0	0	0	0	0	0	0	0	0.073071	0	0
arahy.KWZA4D	10.3014	9.96532	12.6999	4.70412	5.9649	4.87927	4.5688	3.73264	5.66488	4.2419	2.72005	3.90047	6.23655	6.61966	10.5158	4.84625	6.12739	4.46666	6.20317	3.39327	3.99089	7.98703	6.63182	3.57056
arahy.KK4X3H	4.12062	4.59769	3.24132	3.94974	3.58004	4.67031	4.03582	4.38764	4.63632	3.80701	3.40936	4.21717	4.38065	4.79658	4.91282	4.68277	4.10333	4.25807	4.79126	4.76035	5.21277	4.60837	4.20142	4.51556
arahy.PL30YU	2.8876	2.52357	3.29139	5.18162	2.5004	3.02418	5.49485	4.85113	4.16239	13.148	12.703	11.5882	2.79787	2.07809	2.74912	2.32735	1.8715	2.18755	2.90863	3.72165	2.57519	14.3873	11.5849	7.5354
arahy.EX4ZWX	7.54337	10.9301	10.3641	5.25457	8.41296	6.85999	8.17492	7.93009	7.85375	6.24028	4.94917	6.30019	9.65222	7.02177	8.06813	6.73168	5.56271	7.50619	7.03415	6.68365	7.28538	6.00244	5.40627	5.36722
arahy.9TU2QX	0.836248	0.495976	0.623754	5.99245	3.11623	1.06142	0.764519	5.18024	1.49004	1.53402	20.5952	14.0761	1.13213	0.89569	0.783376	1.72545	1.86075	4.89442	2.68749	1.54075	2.36826	1.63456	11.5239	14.5888
arahy.new__4296	0	0	0	0	0	0	0	0	0	0	3.01129	0	0	0	0	0	0	0	0	0	0	0	0	0
arahy.UBZ7E4	0.02915	0.027283	0.090358	0.142208	0.036427	0.101864	0.05909	0.040991	0	0	0.029891	0	0.062663	0.093699	0	0.155237	0.082811	0.094954	0.148064	0.130492	0.111673	0	0.081842	0.036937
arahy.M5WN01	0.022799	0.151423	0.019189	0.012427	0	0	0.030983	0	0.015032	0.04316	0.014265	0.01528	0.04945	1.42361	0	0.038826	0	0	0	0.051883	0.008413	0.049913	0.058813	0
arahy.5H9RXZ	0	0	0	0	0	0	0	0	0	0	0	0	0	0	0	0	0	0	0	0	0	0	0	0.129039
arahy.J916II	4.6185	5.01632	3.78482	3.37498	4.12191	3.52023	4.68721	4.22731	3.67771	3.70093	4.70678	4.50903	4.16117	4.97023	4.88915	3.77695	3.73128	3.35907	4.63498	4.46389	5.56345	4.95995	4.30016	4.18291
arahy.Z1V2E3	2.62189	2.98796	3.75775	0.713245	0.853426	1.10237	0.285234	0.559738	0.964952	0.864739	0.231259	0.716913	2.30953	2.06496	1.21529	0.768574	0.445125	0.691584	0.255451	0.47559	0.345116	0.565892	0.864437	0.732813
arahy.M7PLWR	0.391668	0.301226	0.118526	0.070345	0.119808	0.086656	0.097433	0.148276	0.245308	0.057071	0.054174	0.057661	0.27801	0.277859	0.092535	0.040955	0.031861	0.150464	0.007132	0.242959	0.138395	0.018042	0.120914	0.041416
arahy.XYX0FU	16.1989	13.3616	17.7625	10.9815	14.9549	12.3651	11.0978	11.6992	12.4225	10.4217	11.9674	10.46	17.2753	17.0975	11.8026	13.0173	10.423	10.1615	10.8053	9.28989	10.7334	10.4565	8.94331	11.0506
arahy.1871C9	3.19991	2.93926	2.80694	1.76225	2.6748	2.28014	2.65797	3.04153	2.40825	2.22985	1.78379	2.40633	3.05148	2.73346	3.67976	2.33439	1.79332	1.90805	2.38956	2.83631	2.82475	2.10422	2.12523	1.90354
arahy.95Q6AF	12.1304	13.9805	13.6308	10.5059	14.4131	7.82817	13.8142	15.9974	16.4684	11.397	14.9878	14.4099	10.216	10.2466	9.90002	11.7624	9.1406	8.31915	17.2609	10.3614	18.4101	10.4249	14.2372	8.85399
arahy.M1P82G	0.232624	0.018616	0.038664	0.064474	0.049711	0	0.050399	0.397326	0.136673	0	0.153846	0	0.107252	0.249915	0.02756	0.137004	0.110939	0.129211	0	0.022506	0.066132	0.120887	0.037229	0.024196
arahy.UK23IF	9.07384	10.4835	6.89732	10.4099	9.33647	10.3513	10.7897	10.7525	11.7092	10.2356	10.1773	10.8255	9.13376	9.69142	14.5071	9.19782	10.252	10.57	13.6102	11.1719	13.6122	9.16818	8.01419	12.3639
arahy.TJ1SRC	12.1499	17.0089	13.7637	11.5635	11.8192	13.0955	11.5934	12.7283	11.0571	14.4961	13.7912	12.6003	11.8307	13.3575	13.7394	12.6553	13.1985	12.0684	12.9929	12.1697	12.7211	11.5027	14.3448	15.7613
arahy.KEE7NS	10.1356	11.4897	6.7623	14.6223	10.6314	8.36921	15.0879	16.9564	14.6514	10.5944	18.9133	12.1727	18.6319	12.3226	19.6998	12.6585	11.7605	13.7295	13.3249	11.7312	16.1793	14.0449	9.18112	22.3036
arahy.C0H73X	0.042496	0.039913	0	5.74245	1.88524	3.24393	9.85348	9.07873	4.72738	14.8259	6.10914	3.46521	0.11894	0.137079	0	0.244747	1.08928	4.8367	2.5816	4.24757	2.54093	2.22902	4.49165	7.086
arahy.new__6234	1.9373	1.04323	0.048183	0.755162	0.680427	1.10799	1.01846	0.492751	1.28011	0.452791	0.604838	1.25897	0.691527	0.798974	2.36987	0.160716	0.03513	0	1.09426	0.817346	1.37185	0.65397	0.070598	1.43569
arahy.new__13162	2.42221	1.89018	1.87396	3.03777	3.2981	1.88663	2.47626	2.90923	2.14945	2.84664	2.26195	2.18027	2.91071	2.66426	1.96426	2.84844	2.09628	3.27785	2.44471	2.57446	2.37042	2.35174	1.93027	2.41541
arahy.CPT0CW	1.5506	2.00474	1.74331	1.75631	2.10431	1.68993	3.29521	3.27473	3.14736	2.51985	3.43075	3.30386	2.38386	1.55321	2.43336	2.10331	2.15411	2.10936	3.22127	3.53582	3.103	3.33588	2.99656	3.82367
arahy.new__18412	0.695514	0.32344	0.483161	0.291362	0.376108	0.423994	0.670533	0.096433	0.039881	0.327466	0.472738	0.421899	0.344016	0.43979	0.407854	0.277533	0	0.049988	0.466107	0.533767	0.531304	0.689311	0.189608	0.051028
arahy.WY7AF9	38.0302	37.2221	31.9493	18.4417	28.625	20.5579	17.9819	14.216	18.9476	9.69061	8.10579	17.4739	34.3483	29.0694	29.8381	20.4372	23.5939	25.4371	25.6667	21.89	22.3688	12.1015	11.3955	7.7147
arahy.DP53K8	0.019954	0	0	0	0	0	0	0	0	0	0	0	0	0	0	0	0	0	0	0	0	0	0	0
arahy.C2XCQ2	12.0806	13.4122	17.7278	4.52987	6.01479	5.50709	6.06711	5.2912	4.81896	4.68282	2.5904	3.5	5.39495	6.65285	1.58431	5.7735	4.38776	4.54692	3.53552	5.62775	3.31824	3.77033	6.5617	2.78945
arahy.AGWW40	2.72212	2.91367	2.54527	2.33217	3.3046	3.93311	3.05903	2.79202	4.64238	2.9119	1.96176	2.42834	2.09014	2.42046	2.13097	2.83426	2.92932	2.87586	2.85939	2.9106	3.80059	2.60351	2.52898	1.1817
arahy.FM6Y9Y	1.12763	1.10336	0.873205	0.821556	0.818002	1.11319	1.68611	1.4374	1.16854	1.43981	1.30691	1.30723	1.37213	1.73283	1.22154	0.848826	1.12719	0.496794	0.893964	1.27978	1.39581	1.17482	1.08394	1.04336
arahy.new__15279	0	0	0	0	0.054459	0.260186	0	0	0.086006	0	0	0.686255	0.199945	0.895068	0.336799	0.184421	0.597896	0.922508	0.066991	0.829859	0.13451	0.434204	0.638016	1.62247
arahy.I59WU7	7.33583	7.12826	6.9096	9.48837	12.5975	11.0631	9.86784	10.9945	10.7374	15.8198	17.0954	12.9807	13.7588	8.9471	13.231	12.883	12.6287	14.0582	8.79694	13.3938	10.5127	11.9451	11.03	18.6985
arahy.48UGBA	2.09233	0.377751	0.601232	0.820535	0.194946	0.591166	0.780117	0.712678	0.572968	1.64991	1.02655	3.25051	2.39531	1.51826	0.228501	0.209358	0.516636	0.555244	0.427899	0.580783	0.559767	3.09926	4.79079	4.75867
arahy.03UWN9	15.3761	15.8675	14.3616	16.8726	15.5133	16.4882	16.4105	15.1292	12.3146	15.1451	16.0572	17.0302	12.9872	13.5408	13.1826	14.702	12.737	13.6157	14.5215	15.4478	14.6672	14.9306	15.7932	15.0198
arahy.ML3LVJ	7.08368	6.51035	3.30347	1.8159	4.00895	1.56151	4.5858	5.381	3.98943	4.84277	7.2639	2.33376	3.55273	4.2317	5.38787	2.84757	2.7249	1.96002	3.73407	3.7763	4.99489	2.77517	2.90877	5.84517
arahy.V8HRRV	4.69752	4.30987	4.39683	8.83214	9.2291	9.13616	8.07723	9.46315	9.63522	8.6602	7.12893	9.9833	4.60272	4.38083	4.65021	6.99364	6.12472	4.86718	5.34841	6.14166	5.40946	4.76152	4.41	4.63285
arahy.L0R0IL	455.872	397.313	449.497	1004.51	887.334	1012.74	1216.27	1371.61	1211.87	798.831	727.856	1616.94	553.63	510.037	431.164	860.252	931.132	744.152	942.744	1067.35	878.171	1026.67	697.509	399.45
arahy.8H2R74	2.19184	2.12562	1.92849	0.907389	0.815193	0.705565	0.311698	0.187247	0.261823	0.115215	0.203029	0.077324	1.3311	1.59723	1.31008	2.6802	0.95836	1.11897	0.192564	0.38984	0.797737	0.044305	0.05137	0.641675
arahy.W8S2L4	4.31073	1.64289	2.85415	0.356646	0.717824	0.474416	0.813876	0.55155	0.641733	0.340817	0.22176	0.6349	3.65764	3.95222	1.89935	0.609505	0.455924	0.46688	0.546778	0.512004	0.529674	0.593741	0.616229	0.486743
arahy.YJIY2K	0.133049	0.006479	0	0.157072	0.681661	0.160903	0.053697	0.025958	0.074799	0.024292	0.043334	0	0.176034	0	0.43263	2.98532	1.09124	1.19128	0.242452	0.311324	1.26094	0.01061	0.038871	0.10526
arahy.QDKY8B	0	0	0	0	0	0.222477	0	0	0.128401	0	0	0	0	0	0	0	0	0	0	0	0	0	0	0
arahy.HNNS3P	4.68008	6.28129	6.24413	2.49403	2.2698	2.44032	2.95772	5.01616	5.78188	2.9609	2.70488	5.98437	5.62885	6.87254	3.97432	3.38131	3.18324	3.72216	2.24898	2.9123	2.80087	4.50561	3.35367	1.45243
arahy.9QIA1G	3.1238	1.45738	1.86976	0.264736	0.656922	0.445388	0.218504	0.321148	0.23343	0.180886	0.014772	0.509624	1.82134	3.20249	1.21464	0.480175	0.621978	0.336713	0.195651	0.327012	0.529099	0.127162	0.190148	0.238095
arahy.new__7361	0.649692	1.10933	1.21574	0.980419	1.14991	0.529856	1.79571	2.07933	1.20162	0.870746	2.44734	1.20769	0.686455	0.693641	1.01821	1.34937	1.32885	1.24449	1.36308	2.46682	1.52009	1.41743	1.96426	0.645934
arahy.4DKU0T	1.22092	2.07315	2.55573	2.47531	3.94604	1.19441	2.58312	2.69486	2.9476	2.66864	4.05721	3.54394	1.76545	2.37891	3.05808	1.95243	1.71177	2.33801	1.36609	3.26297	2.36324	3.08845	3.53357	2.44219
arahy.0ZR0UF	1.07526	0.763785	0.830439	0.459482	0.530089	0.572811	0.530379	0.792937	0.714029	0.256522	0.267523	0.520041	0.443232	0.855989	0.520563	0.506377	0.329557	0.492079	0.510966	0.368683	0.923579	0.446203	0.752415	2.15963
arahy.069QKB	0.518272	1.08162	0.735606	0.375221	0.754159	0	0.06608	0.522126	0.262496	0.106899	0.069092	0.21995	0	0.492212	0.568409	0	0	0	0.138688	0.043655	0.02506	0.044028	0.016085	0
arahy.9335JV	1.84407	1.75757	1.30096	1.42631	1.68977	1.37963	1.52066	2.19549	2.82405	0.886413	0.520505	2.31269	2.33368	2.2073	1.74551	0.911629	1.89398	1.43429	1.91726	2.3574	1.33837	1.75872	1.52604	0.693869
arahy.I5JRZ8	34.0286	33.2646	39.8539	18.9009	22.3956	14.9184	13.3326	13.9451	15.2128	14.2261	11.4341	6.40063	34.4087	28.037	31.5176	21.7504	21.2878	20.9442	10.8913	12.7663	12.5226	7.7705	7.70646	11.2179
arahy.VT6DM9	0.253992	0.38817	0.308318	0.192747	0	0.049795	0.264092	0.23112	0.195021	0.022122	0.229325	0.065948	0.621642	0.084092	0.162994	0.079834	0.142597	0	0.353058	0.363617	0.929168	0.330555	0.091933	0.299172
arahy.9D2XZ1	0.596712	0.125144	0.11725	0.087836	0.13737	0	0.266365	0.33678	0.419892	0.461962	0.276027	0.051562	0	0.071434	0.115932	0	0	0.385029	0.407345	0.20883	0.056219	1.05778	0	0.069082
arahy.ERQ37Z	0.026708	0.074159	0	0.016394	0	0	0.10746	0	0.077368	0	0	0	0.057607	0.028617	0	0	0	0	0	0	0.0296	0	0	0
arahy.IPBJ4Y	0	0	0.092902	0	0	0	0.129197	0	0	0	0	0.151051	0	0	0	0	0	0.10363	0	0	0	0	0	0
arahy.SCP5PP	5.75534	7.24972	6.33501	7.66974	5.35422	5.07437	7.57607	7.99351	9.17811	8.43561	10.2745	11.7653	6.8795	6.18176	9.64768	4.97628	5.71559	5.84595	7.7138	7.01851	6.91222	12.164	8.05786	7.24556
arahy.YAPI8V	2.56387	2.58271	2.95916	1.49258	1.86894	0.800294	1.46152	1.8915	2.46686	1.5976	1.6587	2.24512	3.30774	3.19365	2.68551	2.04616	1.59706	1.15933	1.79546	3.19732	1.7732	3.04566	3.07851	1.45647
arahy.72KEI0	0	0	0	0	0	0	0	0	0	0	0	0	0	0	0	0	0	0	0	0	0	0	0	0.156324
arahy.ALL5TI	1.42944	0.968068	1.11672	1.67266	2.018	2.11569	2.90741	3.49587	1.53155	4.99912	4.03473	5.48695	1.57868	0.92759	1.66551	1.51613	1.88565	2.04028	2.0045	2.70734	2.01818	4.50022	4.66407	5.57164
arahy.X7139Q	0.148607	0.081306	0.235859	0.396102	0.575531	0.322476	0.277986	0.159207	0.192255	0.618272	0.852145	0.445396	0.165682	0.247998	0.124345	0.533411	0.425316	0.710842	0.248921	0.193178	0.611378	0.28882	0.619079	0.692719
arahy.LYL18I	6.92601	5.37326	6.81359	6.90062	6.05123	9.35845	6.26756	6.27267	7.90546	5.551	6.62972	5.70225	11.2418	10.3743	12.8727	13.0855	9.00761	11.5907	11.814	12.517	12.8598	10.1484	8.68542	10.4897
arahy.AGEA8D	0	0	0	0.223569	0	0	0	0.229606	0	0	0	0.081117	0	0.080899	0	0.040209	0	0.042307	0	0.116011	0.116314	0.110384	0.182579	0
arahy.22MEII	4.45953	8.84608	4.53908	10.9516	7.90377	8.62067	9.07467	11.0685	11.0426	5.9441	9.44283	2.69161	2.77798	4.62458	4.9146	5.00483	5.06226	6.51625	9.83842	7.70573	5.98771	6.72766	7.82499	7.46389
arahy.new__16727	3.1429	3.95093	3.89164	3.33187	2.64495	2.93162	3.37346	3.94046	4.73512	2.09961	1.6309	2.53324	3.45827	4.10021	3.63165	2.52964	3.29786	2.74354	3.65787	3.6934	2.52542	2.87058	2.14553	0.884208
arahy.new__10819	1.76426	3.55271	2.71593	4.92862	4.6424	3.6746	3.88611	5.58163	2.83017	6.03367	4.67775	4.98786	1.15325	3.03392	3.99363	2.05545	3.9587	2.14107	3.09686	3.62866	3.15103	1.70625	2.14729	2.60351
arahy.9L8GEJ	1.17225	0.7812	1.7997	0.213726	0.509065	0.300259	0.532912	0.763613	0.32831	0.501243	0.356273	0.424199	1.3661	1.03957	0.938665	0.369009	0.386682	0.280109	0.343603	0.353703	0.466611	0.437013	0.806987	0.280554
arahy.CLQJ9M	9.93191	4.12454	10.9327	189.184	187.247	263.572	20.4695	23.7201	21.9322	45.3524	40.1722	57.9846	69.1372	51.6938	19.8556	155.195	205.14	229.603	23.7485	57.8719	34.5113	50.8003	38.1035	45.7296
arahy.new__19738	4.20812	6.8935	1.783	4.32069	0.940941	5.34421	4.41014	2.80923	5.75582	0	2.54246	1.11521	3.1753	4.86007	5.97687	5.83983	5.7751	4.4731	8.41593	6.21917	5.55982	5.95263	3.39793	4.1519
arahy.new__12491	0	0	0.133951	0	0	0	0	0.171215	0	0.265399	0.148988	0.105578	0	0	0	0	0	0	0	0	0	0	0	0.158595
arahy.YW1SJ5	33.2163	37.3732	41.9817	31.6616	25.7083	35.1589	34.9318	45.3083	40.5002	39.7427	44.8086	42.7294	29.4751	28.962	38.6001	32.1414	33.1911	24.2915	38.7597	34.1615	41.7938	46.5575	42.899	36.6137
arahy.ETUZ4E	0	0	0	0	0	0	0	0	0	0	0	0	0	0	0	0	0	0.028243	0	0	0	0	0	0
arahy.LNAK8N	7.26178	8.05619	5.3362	4.47762	4.31611	4.26271	5.25484	4.52189	10.5337	3.77335	3.5643	4.57394	7.88836	7.78608	8.03421	6.02664	5.17531	4.38956	6.01457	5.93102	6.63361	5.22802	4.59851	4.25486
arahy.CC763J	0.105797	0.498055	0.037556	0	0	0	0	0	0	0	0	0	0	0	0	0	0	0	0	0	0	0	0	0
arahy.ZD9DRU	0	0.05474	0	0	0	0	0	0	0	0	0	0	0	0	0	0	0	0	0	0	0	0	0	0
arahy.new__884	0.160865	0.040881	0	0.233614	0.303583	0.05138	0.169705	0.532046	0.295121	0.069984	0	0.213543	0.168636	0.210601	0.34609	0.044203	0.020681	0.14685	0.13565	0.160624	0	0.080884	0.040878	0.099626
arahy.C2UZEY	0.127323	0.74497	0.897638	1.06411	0.050055	1.19884	1.9942	1.93503	1.67115	2.14802	1.97816	2.32674	1.02256	0.1037	2.80132	0.083112	1.2885	0.752036	2.10678	1.90389	1.42131	3.15083	2.47849	1.83627
arahy.FX64UI	7.37277	9.56892	4.52203	5.56858	7.0782	5.60588	6.71249	6.45373	6.05494	7.7564	6.49938	8.67024	4.71554	6.80723	9.75001	5.74492	7.02399	6.22859	8.06633	6.89539	8.59927	8.43903	6.65791	6.38818
arahy.U4WI9L	0.380173	0.705218	0.83259	0.423573	0.91433	0.41496	1.65693	1.77609	1.32248	1.992	2.10431	0.866907	0.778758	1.41689	1.18728	0.93395	0.967956	0.854966	1.23971	0.650401	0.682694	2.56522	1.5758	0.838978
arahy.V2ZAQJ	2.14166	1.74532	1.75855	2.45795	2.3039	2.48074	2.72353	2.97603	2.64333	4.02226	3.3423	3.30389	3.06069	1.29337	2.24675	1.98592	2.30748	2.2488	2.14043	2.5201	2.44131	2.56485	2.7018	3.34202
arahy.HWJ5MG	6.54852	5.20151	4.85027	6.69647	4.58192	5.42124	6.14093	5.60497	5.12208	2.28127	4.09347	5.91474	4.84704	5.43802	6.37263	5.55769	5.80848	6.10443	5.56628	5.92533	6.61229	6.50881	5.88983	7.00705
arahy.Y0EE8X	7.46549	9.34486	8.63958	6.60041	6.41349	7.0015	8.14275	8.77651	9.8017	7.00242	6.54554	7.55304	8.35765	9.3711	8.7513	8.04696	8.33779	8.02034	9.30204	10.7461	10.7157	9.91857	7.11916	6.00146
arahy.LM1Q4V	4.142	5.25855	6.97436	3.12723	3.39504	2.9671	5.35041	5.6091	5.62373	3.70136	6.56688	2.4239	3.28033	3.29117	4.15825	3.29785	2.78396	2.48396	5.97421	5.65187	3.78504	2.72659	3.39852	6.25707
arahy.385NRS	16.8745	12.5456	16.0415	19.5185	22.1774	21.6971	16.9624	21.3052	17.2081	24.0053	25.0183	23.164	12.6414	11.3899	16.7774	15.377	16.3464	13.7303	14.2663	13.0274	11.9436	21.2829	17.8176	13.6553
arahy.new__7463	1.09631	1.26303	1.10813	1.30117	1.54698	1.16089	0.733888	1.26865	1.75196	1.06469	1.28701	1.67738	1.53805	2.30338	2.60527	1.22284	1.03797	0	1.13057	1.30728	0.555697	1.82916	0.990009	0.777399
arahy.LY1RHD	0	0	0	0	0	0	0	0.000363	0	0	0	0	0	0	0	0	0.000968	0	0	0.000423	0	0	0	0
arahy.MUTN5S	11.2273	9.81363	16.0257	0.268976	1.84465	0.468596	0.569696	0.660573	0.81545	0.520896	0.187158	0.549878	8.39945	6.58461	9.80914	0.359848	0.579219	0.369007	0.449451	0.605058	0.859653	0.45606	0.285498	0.354853
arahy.VXI9Y2	1.69615	1.1645	1.32556	0	0	0.173882	0	0	0	0	0	0	0.56575	0.676773	0	0	0	0	0	0	0	0	0	0
arahy.M1JRW6	2.8594	2.66913	2.69242	0.545294	0.593994	0.329872	2.12943	1.01576	1.87806	0.492074	0.426839	0.240248	1.26196	1.81615	1.1174	0.749306	0.478247	0.430385	1.90057	1.27932	0.800689	1.04376	0.650494	1.19712
arahy.2SN1MA	11.2315	8.41202	7.99682	12.8382	20.1887	17.9354	16.6254	18.5104	17.7758	17.6272	9.26734	21.6975	11.3504	17.5295	8.94236	21.7496	19.5369	20.5027	12.3363	16.4548	13.7845	12.4173	18.798	14.5153
arahy.GV023D	0.826799	0.715195	0.289654	0.132372	0.240675	0.274302	0.1549	0.280319	0.230322	0.323107	0.272686	0.248008	0.669452	0.786796	0.732465	0.691731	0.325393	0.493427	0.366164	0.513842	0.273361	0.27483	0.080004	0.226122
arahy.new__13608	0	0	0.426937	0	0	0	0.280441	0.235819	0	0.154758	0	0	0	0.711863	0.650838	0	0	0.447782	0	0	0.288444	0.900351	0	0.560662
arahy.W19Z82	2.93165	2.0906	1.76915	21.2041	13.4994	23.3388	31.433	41.745	15.2883	93.2021	93.534	57.9269	2.45718	2.84186	4.2113	7.43514	9.33176	12.3472	8.44289	12.8239	15.5162	44.655	58.2429	100.398
arahy.new__14979	3.36573	3.78457	2.83163	2.97824	2.7224	2.54147	2.36569	2.35818	3.52689	2.55912	2.02389	3.87836	3.28159	2.90317	4.80221	3.71197	4.15599	3.93923	3.18228	3.94563	3.02637	2.82625	4.38198	2.89773
arahy.J3GQ4Y	11.0064	11.2513	10.0873	17.7117	15.6791	17.1065	26.0821	17.0934	23.109	13.5815	18.4925	18.6453	14.4715	11.7399	14.6145	19.3611	21.9588	18.2057	28.7507	22.6162	21.4356	26.166	18.4493	18.5234
arahy.K0LQZB	2.29719	1.90114	2.48027	2.63336	3.30282	2.80566	3.41166	5.11968	3.04379	3.75837	3.7715	3.07482	2.71402	2.23677	2.61197	3.59729	1.80012	2.24257	3.44075	2.96711	4.64404	5.09695	3.32838	5.46459
arahy.15NAG1	0.367232	0.005589	0.140765	0.00437	0.006052	0.003462	0.005258	0.4968	1.37075	0.007248	0.287868	0.070022	0.206249	1.86682	0.672303	0.318608	0.042007	0.002794	0.005962	0.006711	0.091703	0.05965	0.025248	1.58721
arahy.GBX0EQ	0	0	0	0	0.086897	0.139077	0	0	0	0.089763	0	0	0	0.123707	0	0.366672	0	0.213169	0	0	0	0	0.431998	0
arahy.L540YW	1.94718	2.72899	2.51035	1.89527	1.96867	1.90471	2.19907	2.46598	1.82451	3.13577	3.1473	3.21495	1.97335	1.47677	1.73498	1.26349	1.55993	1.46068	2.0872	1.51652	2.34132	3.07208	2.34525	4.199
arahy.89BLSN	0.212192	0.345904	0.218642	0.380816	0.190453	0.404126	0.80526	0.842431	0.340332	0.858647	0.894425	0.911902	0.509302	0.182413	0.439332	0.502252	0.629732	0.703472	0.957257	0.707675	0.637365	0.607964	0.806351	0.672718
arahy.7A4IEF	0.076149	0.024192	0.147155	0.040698	0.003207	0.05998	0.044024	0.047248	0.022682	0.169466	0.083454	0.006322	0.036005	0.035033	0.029616	0.045556	0.02265	0.029985	0.001984	0.016882	0	0.040776	0.040418	0.190505
arahy.VZS2MK	3.30874	3.72211	3.09427	2.30666	4.14722	2.39724	4.46993	4.39327	5.19672	2.43566	1.614	4.40801	4.97106	5.02638	5.44501	4.27206	3.42462	3.17053	4.41008	3.53793	3.98892	3.92928	2.69921	2.72763
arahy.R7AZQJ	3.81255	5.50356	4.40839	4.08936	4.80656	4.55788	4.34163	4.39853	3.98886	3.78701	3.47824	4.3418	4.85154	4.95208	4.8481	3.41869	3.99561	3.34901	4.71563	5.03403	4.51086	4.81971	3.64865	4.46484
arahy.U34X7W	0	0.031732	0	0	0	0	0.025227	0	0	0	0	0	0.12244	0.013849	0	0.048137	0.01224	0.035032	0.01338	0	0.02865	0	0	0
arahy.GQ70X8	0	0	0	0	0	0	0	0	0.077652	0.036076	0.601932	1.58686	0	0.042299	0.044707	0	0.093209	0	0	0	0.043752	0.708313	0.649138	0
arahy.JUG8DE	0.115387	0	0	0.075425	0	0	0	0	0	0	0	0	0.105307	0	0	0	0	0	0	0	0.054111	0	0	0
arahy.3BU2IH	2.29346	1.96425	0.631591	0.481493	0.216937	0.480399	0.7509	0.420036	0.378218	0.04344	0.371212	0.246085	1.40515	2.54249	2.09183	0.435583	0.51277	0.676564	1.03244	1.91441	1.3355	0.185297	0.264468	0.236422
arahy.0Z51RE	0	0.004939	0	0	0	0	0	0	0	0	0	0.036038	0.040951	0	0.027526	0.020099	0	0	0	0	0	0	0	0
arahy.IEZ0A8	11.1314	8.06934	7.73535	15.7194	20.497	20.9117	14.7476	14.4661	17.171	15.3524	14.1898	16.347	9.77142	15.7292	13.7665	10.1397	12.7145	18.6206	18.7811	9.59407	8.22776	14.0158	13.4938	11.149
arahy.YNVN02	0.482903	0.436726	0.421144	1.54029	1.98186	2.55508	1.3745	1.57182	0.248446	0.686594	6.24499	1.87616	0.356718	0.148045	1.61848	2.22976	0.483717	2.12664	0	1.35443	2.46405	1.08093	0.871647	7.36703
arahy.WNL5D9	0.147343	0.042	0.220011	0.384607	0.318383	0.416001	0.468512	0.613975	0.154675	1.56471	0.825384	0.605563	0.085825	0.340024	0.178699	0.145065	0.215318	0.088848	0.070537	0.205481	0.05896	0.170698	0.844525	0.619272
arahy.SG5ZZ4	7.02762	7.43638	6.04723	7.44131	6.39735	6.93415	9.77023	8.55197	8.00994	10.5137	10.9167	9.38086	7.29538	5.86407	6.96607	8.40483	8.45613	9.19767	8.00383	9.43197	10.895	9.35958	6.45607	11.6899
arahy.QXN52H	10.014	9.6356	8.54038	7.13701	10.6783	6.54936	10.6036	10.9223	11.7996	8.68456	9.14457	12.8255	13.1061	11.2593	8.69135	15.5995	11.8744	10.8522	12.7126	13.6774	15.9233	17.2169	11.675	9.75907
arahy.YYE7NP	5.52972	8.2927	6.03684	8.64996	9.51321	9.06303	9.90802	10.7593	9.80029	10.2604	12.7723	7.85878	7.43945	6.84811	6.66866	8.79927	8.73475	8.21347	8.4424	8.15182	7.83259	12.0657	15.6404	12.2621
arahy.VY24RK	0.009262	0.014025	0.010812	0.007201	0.060392	0.062194	0.087664	0	0.01595	0	0	0	0.005893	0.034752	0.054974	0.170548	0	0.020958	0.050964	0.038339	0.017973	0	0	0
arahy.1Q8FTJ	1.66472	2.8001	2.18907	1.29894	1.46302	0.928629	1.03525	1.04539	2.0353	3.19371	1.40464	1.81643	3.95321	2.20036	3.70927	1.43725	1.44177	2.53028	3.39881	2.182	2.34044	2.39665	1.30268	2.70967
arahy.new__16084	0	0	0	0	0	0	0	0	0	0	0	0.471377	0	0	0	0	0	0	0	0	0	0	0	0
arahy.EYW761	7.57198	6.87789	6.79795	8.18535	9.8683	8.1162	10.9369	10.0944	13.5401	7.99192	7.23943	8.4911	7.79111	8.18431	8.48993	9.13794	7.6405	8.75664	9.06268	9.48812	8.86523	7.4081	7.04452	5.60425
arahy.EGF22G	8.99786	5.82175	8.04299	22.1877	15.5845	19.6752	32.4019	47.1138	24.3379	47.7855	37.2002	38.8432	6.2614	15.0204	13.7462	11.7332	21.1648	18.8571	36.3304	40.367	34.7338	45.6658	42.552	37.0202
arahy.ENDS9E	32.8435	32.2328	37.9452	3.02732	5.08802	5.47496	4.38235	4.26912	5.85646	4.022	3.52686	4.04921	15.4283	14.7441	12.8293	5.36751	3.32032	1.60683	2.69554	3.08668	2.84449	2.11546	2.48982	1.07917
arahy.KB1QEP	0	0	0	0	0.097248	0	0	0	0	0	0	0	0	0	0	0	0	0	0	0	0	0	0	0
arahy.WV99JK	5.53855	6.31353	8.0554	5.96935	6.10527	6.08495	6.17092	6.79817	6.66449	8.27467	10.9174	8.10617	7.5185	7.40128	5.98889	6.49247	6.10619	5.36347	6.83338	8.04117	4.45076	7.98069	6.45304	11.7799
arahy.3D5TH6	0.147756	0.058304	0.318428	0.101926	0.310869	0.063915	0.251795	0.304277	0.282196	0.051043	0.174959	0	0.98629	0.344701	0.467025	0.038653	0	0.057829	0.095103	0.100485	0	0.049141	0.216643	0.197658
arahy.15NCRR	21.5869	28.3036	20.698	9.61497	25.4434	11.7822	16.1552	13.114	17.8091	6.44027	3.36674	7.22088	26.6952	40.0186	23.7007	18.2324	12.7499	21.9706	16.2774	16.2238	14.2158	6.00017	5.84241	5.72796
arahy.FHKG10	5.44133	1.54702	5.13081	0.110272	0.393433	0.23581	0	0	0.15356	0.037227	0.084879	0.068919	2.24645	2.53073	1.11272	0.280311	0.183977	0.082877	0.045415	0.248008	0.089648	0.035287	0.011731	0.047649
arahy.2517Z7	7.5102	6.88012	7.63181	24.4076	26.5588	16.7701	14.2728	17.736	19.4303	18.8214	17.785	14.7592	15.4436	17.7417	8.66649	14.8226	22.4572	28.9914	15.1866	27.6749	19.3889	13.5982	18.558	14.642
arahy.TAR5IY	5.51641	9.59877	8.62231	1.51934	1.47434	2.72315	2.52982	4.49773	0.948724	14.6668	1.58761	2.76839	1.27189	7.51014	0.229034	3.47538	1.09727	1.19391	0.484172	1.26101	0.988865	0.736812	2.99267	0.340259
arahy.VR0S55	1.00613	0.372121	0.998123	2.08083	1.22283	0	1.15992	1.11347	1.16646	1.61272	1.21953	0.589621	1.25334	1.84309	1.41143	0.850063	1.48991	5.0249	0.602461	2.48445	2.32923	2.82022	0.766205	0.540871
arahy.new__2901	0	0.443814	0	0	0	0.497727	0	0	0	0	0.577262	0	0	0.842911	0	0	0	0	0	0	0	0.394668	0	0
arahy.I3R247	4.1643	5.62696	2.99275	0.107395	0.137976	0	0.209262	0.055672	0.058405	0.024106	0.047587	0.265459	4.27296	2.95963	4.93774	0.189016	0.414363	0.054476	0.327413	0.082147	0.58774	0	0.062064	0.109113
arahy.09JGDD	10.6101	10.327	9.9405	6.46395	6.56568	6.48633	5.79349	4.99225	8.56202	5.8005	5.8427	7.96457	9.45536	10.6891	10.4547	7.89075	5.64052	5.86881	7.4516	7.54558	8.29216	7.09383	6.48568	4.9912
arahy.MH7EBB	32.3091	37.5513	28.8749	24.6102	23.5097	26.1472	29.039	25.2751	28.2905	25.315	24.2167	28.7684	26.7449	28.0478	31.8319	27.6498	28.2959	27.6513	31.8491	29.8333	32.9054	31.1496	25.4415	27.0547
arahy.E40VAI	0	0	0	0	0	0	0	0	0	0	0	0	0	0	0.046758	0	0	0	0	0	0	0	0	0
arahy.078CEZ	4.26389	4.05319	4.25232	0.430353	1.48572	0.492496	0.656232	0.483234	0.614364	0.221337	0.091594	0.183711	5.63653	5.40468	6.81135	1.39657	1.05293	0.684958	0.573913	0.42144	1.53596	0.273843	0.187861	0.31005
arahy.Y6FS7J	10.202	6.29981	7.65342	3.7961	6.27265	3.20328	5.24998	3.30765	4.40004	2.35044	6.71263	1.5923	5.42018	8.35758	7.67301	5.81391	4.02469	6.42133	2.78458	1.84467	5.06345	1.38004	2.65818	5.55376
arahy.SI4FKG	0.021532	0.095337	0	0	0.021513	0	0.760487	0.230778	0	0	0.111386	0	0	0.316534	0	0.034529	0.182431	0	0	0.13391	0	0	0.369458	0.250118
arahy.82L1EP	0.488801	0.354799	0.600514	2.66849	2.10701	2.7773	3.38294	2.96771	1.6986	3.53239	4.39538	2.15184	0.661946	0.796161	0.261761	0.453782	0.77598	1.45648	0.639749	1.60131	1.12171	2.58529	3.89849	6.45987
arahy.Y4QJ2G	0.098593	0.102297	10.9254	6.66683	8.69186	7.15137	0.096303	8.92577	0.08755	15.5412	17.5837	11.8059	0.112773	9.5077	11.9827	6.62867	4.91121	6.0244	6.03169	5.66667	0.131164	12.8772	0.082119	9.38106
arahy.D5IZYY	0.956279	0.367436	0.785345	0.197561	0	0.105883	0.248709	0.390541	0.249703	0.619674	0.414044	0.261771	0.259438	1.10988	0.762345	0.068389	0.212245	0.076371	0.027007	0.336899	0.220099	0.62679	0.176496	0.437122
arahy.DP9AR5	0.16019	0.1531	0.151125	0.103087	0.321165	0.092924	0.03496	0.484695	0.34713	0.086841	0	0.175611	0.138231	0	0.082859	0.044549	0.072194	0.169493	0	0.188928	0	0.218009	0.068614	0.055406
arahy.JL4J5C	0.713121	0.375253	0.832023	0.270468	0.209538	0.416954	0.336826	0.30225	0.103395	0.125268	0.033893	0.04698	0.238122	1.03906	0.58241	0.247786	0.392692	0.214842	0.10877	0.61116	0.540126	0.408323	0.395229	0.380724
arahy.14QP5E	0.714622	0.710762	0.361099	0.520383	0.520276	0.436841	1.18693	1.10257	0.999593	1.1296	0.884628	0.742313	0.775653	0.416498	0.747395	0.600579	0.69905	0.535463	0.744869	0.727818	1.01121	0.68897	0.716793	1.19369
arahy.new__8698	0.863128	0	0	0	0.065556	0.08916	0.205468	0.907971	0	0	0	0.287684	0.05682	0	0	0	0	0	0	0.322068	0.072302	0.047509	0	0
arahy.CE15SM	4.67383	3.56311	4.07106	3.72708	3.55957	2.42385	5.9077	4.55082	7.29135	3.98401	3.92908	6.61215	4.51737	3.77774	4.30782	4.18398	5.60853	4.95533	5.01098	5.23958	3.97183	4.21885	3.94217	2.9065
arahy.M4LRUB	0.110079	0.023001	0.063677	0	0	0.07215	0.037301	0.057501	0.099052	0.140316	0.051873	0.012264	0	0.052576	0	0.052263	0.023233	0.013748	0.063496	0.027761	0.081348	0	0	0.085754
arahy.A100LP	0	0.137663	0.834238	2.76431	1.92716	1.75114	0.733846	4.17702	3.79031	2.35695	8.16426	0.097038	0	0	0.636553	1.69846	2.7397	3.71572	5.21488	1.5169	3.73666	4.53112	0.41713	15.1431
arahy.AB5WWF	0.287128	0.295966	0.378047	0.401958	0.538617	0.208024	0.488918	0.63557	0.71069	1.2117	0.490136	0.890476	0.808561	0.5735	1.7619	0.399977	0.048737	0.068476	0.421034	0.243503	0.528346	0.447233	2.3887	0.948532
arahy.7KG1FV	7.217	9.59223	7.40169	7.97141	8.59519	8.35197	9.89836	10.3771	8.763	10.3559	12.051	9.80847	6.82846	6.7336	6.53714	7.34783	6.81542	7.53102	9.2888	9.87244	8.65908	7.38786	8.87352	10.3457
arahy.VQL6P1	6.88338	5.72414	6.67969	3.75257	6.52753	3.26224	6.4262	6.52346	6.31559	3.55511	3.44077	3.2485	6.64916	6.02077	7.28371	7.0784	6.45312	5.07026	8.38676	6.78498	9.38634	4.28986	4.04368	2.95639
arahy.EN81KK	7.45369	6.31347	6.21696	6.57387	6.09321	5.49697	8.08331	8.39243	8.37748	10.4288	8.35468	10.905	6.83209	9.02427	9.59684	6.15168	5.69159	5.9436	10.3391	8.78962	9.29796	10.9726	8.59193	8.89471
arahy.new__18328	3.06168	3.70933	3.7937	1.12741	1.08378	1.14725	1.71965	1.55318	1.98254	1.16625	0.940447	1.19694	2.84122	2.14992	2.07696	1.9583	1.36631	1.03964	1.76378	1.41808	1.55044	1.68426	1.49319	0.625836
arahy.3N6FKX	0.268453	0	0.0647	3.57134	2.08651	5.67515	2.86825	2.90392	4.81418	2.66321	4.09347	2.2795	0.061817	0	0.109061	1.27006	2.25618	1.98052	3.04928	1.78565	1.71775	2.49276	1.87033	3.75872
arahy.HDV1A7	1.33818	2.18178	0.72589	1.5477	1.7316	0	5.58667	3.08055	2.39885	2.85796	0.455869	5.05874	0	3.37734	3.49779	1.64322	3.25819	2.41716	6.42731	5.02104	3.28454	1.17786	0.256248	3.50236
arahy.new__10448	1.76084	1.33629	0.832813	1.12126	1.11635	0.778964	1.14511	0.927988	1.47811	0.94894	0.613333	0.8692	1.51807	1.32999	1.60403	1.77472	1.20326	1.29836	1.36127	1.13585	1.21775	0.566629	1.38297	0.235205
arahy.EP6Q0T	2.26173	2.60069	1.52309	2.43294	2.71455	2.45661	3.14133	2.82185	2.74588	2.74646	2.25788	2.20573	3.02239	3.28815	3.76764	3.02436	2.26059	2.8238	3.38632	3.08742	3.47857	3.16678	2.78008	3.00366
arahy.LSW17J	1.69277	1.79637	1.4946	1.03577	1.69656	0.8832	0.844682	1.31522	0.594841	0.643793	0.817126	1.36199	2.74716	1.55754	1.35233	1.17776	1.19622	0.91801	1.15649	1.13237	0.945788	1.75942	1.04852	0.617844
arahy.3AK7YS	0	0	0	0	0	0.035775	0	0	0	0	0	0	0	0	0	0	0	0	0	0	0	0	0	0
arahy.U9V6M4	0.33092	0.273978	0.179943	0.14771	0.39756	0	0.045716	0	0	0.040644	0	0.044941	0.048643	0.226981	0.203979	0.509091	0.341413	0.111708	0	0	0.187558	0	0	0
arahy.P2RW0X	2.60921	4.15441	3.16383	4.76788	3.657	2.92051	3.82508	3.41464	2.69207	3.12088	3.49281	4.67946	3.80322	2.14543	2.87751	2.6421	4.26182	3.77834	3.9642	3.96091	3.1002	4.27616	3.63763	3.77623
arahy.new__14073	0.517724	0	0.448863	0.307905	0.386315	0.195783	0.224563	0	0.506526	0	0	0	0	0	0.488199	0	0	0.177897	0	0	0	0.125148	0	0.310768
arahy.2TA1AQ	1.15841	1.27133	1.85823	0	0	0.034944	0.256013	0.168082	0.283682	0	0	0.194517	0.29281	0.246357	0.808309	0.352708	0.137659	0.528866	0.484282	0.217849	0	0.304198	0.095198	0.047906
arahy.9N1GR3	3.35129	2.22076	2.67367	7.50156	7.25245	4.61451	6.82985	9.19299	4.88464	5.52044	3.09819	4.72984	3.26499	2.7754	3.61055	6.35141	8.73723	9.9632	3.97458	6.97604	5.3066	2.81035	2.26416	2.79153
arahy.EKE883	0.327893	0.139503	0	0.047151	0	0.323228	0.100668	0	0	0.372992	0	0.028541	1.13048	1.13074	1.14915	0.291075	0.917526	0.453424	0.584995	0.880299	0.364378	0.436937	0.525586	0.149088
arahy.V1P8P6	488.615	452.001	664.286	356.554	312.449	339.407	229.916	233.427	222.094	116.812	69.7799	62.3275	397.822	372.435	296.429	387.381	324.029	269.626	196.663	228.765	172.159	86.4108	130.994	72.5685
arahy.X554XP	1.35226	1.39444	1.2605	0.952679	1.65721	0.938835	1.67454	1.34216	1.34153	0.878295	1.17653	1.52292	1.33431	13.2876	1.406	3.05453	1.20015	1.31882	2.01624	2.21951	3.50182	1.88354	1.70988	0.916719
arahy.1SZ2FT	3.86407	4.51698	3.98647	5.78832	3.68756	5.75522	6.34878	8.23665	7.22741	6.03063	7.04449	8.19195	6.28879	5.85945	8.12593	6.98128	6.56379	5.98969	9.15184	7.79371	8.91808	11.0026	9.16063	6.9961
arahy.QRW6GR	0.536217	0.279261	0.643884	0	0	0.574353	0	0	0	0.414969	0	0.096595	0	23.5874	0	0.100668	0	11.0177	0	5.20083	0	2.56417	0	0
arahy.09IS21	2.53895	2.37812	2.35553	2.47683	1.97659	2.09376	4.00518	5.77696	6.37587	6.98391	7.09024	7.79805	3.80685	3.79454	4.44703	2.34843	3.51902	2.36067	5.2718	4.6417	4.21824	7.15525	9.11262	5.81286
arahy.7US8C9	45.2179	41.5859	25.3638	10.8472	32.885	10.0164	8.88005	8.6444	6.96757	5.87048	8.27592	5.19269	38.9184	81.4133	38.7696	39.2201	17.5532	18.6562	10.3932	15.1105	34.9434	6.75267	7.053	18.9739
arahy.SA3GIM	0	0	0	0	0	0	0	0.088417	0	0	0	0	0	0	0	0	0	0	0.048492	0	0	0	0	0.059755
arahy.E07VAV	2.53769	1.85236	2.57828	0.642197	0.765968	0.568576	1.01453	1.01065	1.27756	0.98524	1.14161	1.6433	2.77506	2.5454	3.97501	1.05987	1.11132	0.504689	1.63686	1.30186	1.72331	2.33467	1.70558	1.68114
arahy.D8UPNS	25.2685	19.5783	19.9123	22.9268	16.5149	23.2933	25.7679	26.228	24.9808	22.958	22.5831	27.3283	26.7298	26.856	32.2748	24.1734	27.6791	21.3501	30.4393	30.0958	34.3103	42.0916	29.4643	22.8831
arahy.W5C21C	17.4193	19.8909	19.233	13.4785	12.8376	13.456	16.5756	15.6256	16.6504	13.8778	11.9947	13.5084	19.1442	15.3861	18.1787	16.3365	17.0746	14.7839	17.4011	16.8574	17.7351	16.031	15.3971	11.5535
arahy.8Z631M	4.98534	7.53212	3.90009	17.4294	18.0898	17.6668	15.8507	13.9785	13.7775	13.723	21.3245	11.8825	6.41181	7.47965	6.16174	17.1395	14.6489	21.8597	11.1183	15.9372	14.6551	8.8767	9.75816	18.7164
arahy.new__12383	3.29859	2.3742	2.37341	1.77141	1.36396	0.515708	2.7681	2.25751	5.00443	1.81348	2.26641	2.17254	2.61907	2.11824	2.70286	1.73445	1.92857	2.00329	3.57305	2.137	2.28968	2.74208	2.79966	1.81486
arahy.NNH8AZ	0	0	0	0	0	0	0	0	0	0	0	0.270743	2.40402	1.36324	0	0.266528	0.151121	1.16225	0	0.204751	0.219397	0.349207	0.120556	0
arahy.4MT9SK	7.90285	7.28264	7.16273	2.60662	3.07008	3.11681	4.15477	3.89636	4.39257	2.59803	2.72151	3.3321	1.29165	2.18043	3.79779	3.11	1.9106	1.78094	1.41675	2.55289	1.92522	3.54047	2.12086	1.95023
arahy.KX8RC4	0.05594	0	0.036327	0	0.139809	0	0	0	0	0.079832	0.188981	0.055923	0.030164	0.119874	0.06335	0	0.052972	0.031345	0	0.063296	0.029139	0.052494	0.078005	0.525248
arahy.PQR4B3	0.646682	0.451981	0.628722	0	0.374147	0.206025	0.318253	0.541293	0.324414	0.772223	0	0.35914	0	0.584035	0.242315	0	0	0	0	0.473206	0	0	0.638174	0.831396
arahy.GJ3E3V	12.2414	11.7769	16.4706	66.1967	58.9302	75.1333	54.3266	52.9209	51.2276	36.4885	40.0637	26.885	14.1811	12.2606	12.0022	46.9432	58.1311	60.7812	43.8999	44.355	38.8955	29.6039	25.979	30.3752
arahy.YQMT43	0.028927	0.535318	0	0.009377	0	0	0.146582	0.159179	0.055523	0	0.233963	0	0	0.351867	0	0	0	0	0.212289	0.239997	0	0	0.220288	0.087741
arahy.EHDD69	0	0	0	0	0	0	0	0	0	0	0	0	0	0	0	0	0	0	0.068869	0	0	0	0	0
arahy.WFXD84	20.534	18.216	26.3042	16.0293	16.5765	17.0054	14.2656	11.7178	20.4735	11.0878	11.5049	11.7582	22.5625	24.8294	24.9353	17.3707	23.601	19.0821	14.9739	18.1038	19.1285	14.4493	9.17744	10.4966
arahy.28WURV	0	0	0	0	0	0	0	0	0.072058	0	0	0	0	0	0	0	0	0	0.03085	0.064647	0	0	0	0
arahy.PV45D0	0.093797	0	0	0	0.073084	0	0	0	0	0.151048	0.001155	0	0	0	0	0	0	0	0	0	0	0	0.077496	0.660717
arahy.8H6BM6	1.28921	1.40852	0.950583	0.485085	0.552116	0.727886	0.662022	0.503291	0.56173	0.774861	0.497911	0.485619	0.686004	0.729822	0.642009	0.328011	0.415761	0.475716	1.15734	0.583522	0.458372	0.629749	0.570908	0.408284
arahy.6KMR2U	84.9355	59.0457	104.012	42.1507	40.3442	44.6488	32.236	28.1875	31.7137	28.7351	22.1384	17.742	79.8765	65.7924	51.3317	26.5452	35.5916	29.46	25.3432	21.4063	22.1977	28.5837	25.5838	33.9207
arahy.Z2KR9B	6.80384	10.6695	7.31796	3.17177	3.77698	4.02285	6.20641	5.93345	5.87917	4.70444	4.35187	4.47868	3.83464	8.3162	6.79894	6.97248	5.77616	5.77201	6.085	5.61706	4.48538	3.5376	3.89784	2.94906
arahy.T0BZ9L	0	0.105449	0	0	0	0.639467	0	0.129698	0	0	0	0	0	0	0	0	0	0	0	0	0	0	0	0
arahy.0PG00T	2.24532	2.09447	1.64702	0.910417	1.20047	1.52904	1.90892	1.85797	2.69871	2.57742	2.07737	2.07235	1.19908	1.57929	1.00712	1.23448	1.65481	1.04717	2.26018	2.4718	1.98937	1.82652	1.82285	2.0191
arahy.835HL2	0.733417	0.846511	0.332983	0.631068	0.409351	0.309884	0.524341	0.43079	0.959212	0.607695	0.214758	0.665958	0.449664	0.517079	0.647351	0.351569	0.199158	0.142227	0.289737	0.263965	0.209636	0.201554	0.19371	0.122074
arahy.15VHUH	2.58181	2.79112	2.29454	1.22203	1.73168	1.74783	1.38558	1.42958	2.23478	1.17475	1.22729	1.08469	1.39315	1.3788	1.62184	1.68389	1.00584	1.43805	0.985563	1.14364	1.05703	1.06322	0.835874	1.73691
arahy.KE1U92	3.4642	3.5614	1.04158	2.49928	2.60994	0	3.55319	2.12785	4.25138	2.54242	2.20141	4.57009	2.35261	5.15857	3.38763	1.62723	3.20556	3.26785	4.10475	5.05707	2.81308	2.83138	1.16542	1.61283
arahy.TUP4W7	16.4433	11.521	18.2602	11.4655	10.0147	12.585	4.22471	3.07429	4.20452	3.42009	3.31729	4.13095	14.2201	14.7028	10.2994	8.11247	13.728	7.58762	4.8585	5.10642	3.62325	5.68695	5.24693	4.19093
arahy.2RU0FH	2.69364	1.86966	0.950476	0.48699	0.154382	0.336694	0	0.143703	0	0.263497	0.069051	0.040901	1.73021	1.84311	0.61707	0.592576	0.270974	0.797436	0	0.096289	0	0.122445	0.254531	0
arahy.8YW9LY	0.113878	0.058083	0.032446	0.020346	0	0	0	0.011651	0	0.04543	0	0	0.026986	0.026722	0	0.013326	0	0	0	0	0.0416	0.011741	0.011709	0.015854
arahy.F8YVUF	0	1.1464	1.17298	0.282186	2.20917	0	2.30149	1.01367	1.32066	1.36585	0.114701	1.19912	0	0	0	0	0	0	0	0	0	0	0	0
arahy.UN376R	5.61234	6.37811	5.51801	16.0651	20.543	15.8879	19.0426	17.0002	16.0616	17.0614	11.622	9.85394	4.77461	4.49995	4.76598	12.1608	23.8824	14.0492	18.441	16.4498	12.8412	9.33287	10.1304	12.1787
arahy.2XN59H	0.633488	0.61696	0.590337	0.293389	0.39036	0.37498	0.393637	0.535612	0.438731	0.893441	0.572835	0.873544	0.705052	0.68587	0.953111	0.195951	0.476318	0.429045	0.633489	0.541451	0.6805	0.549971	0.534423	0.075571
arahy.S65VS3	26.0151	29.9672	28.303	27.4373	27.6181	28.7036	23.2965	23.1297	21.4389	42.537	43.7593	46.2171	27.5964	26.7408	28.1602	25.9744	23.3132	24.9305	22.8086	24.9014	24.2701	34.7275	28.5259	50.4381
arahy.H4TEYY	42.2371	22.7409	67.0461	64.8236	30.361	55.0645	21.591	26.166	38.2896	36.8579	23.5185	25.5025	47.0164	97.3392	86.7699	54.7913	25.5868	49.2425	76.312	70.8196	36.8708	51.0255	38.5712	44.0115
arahy.W38YIW	14.7681	15.3759	12.5931	17.8717	18.0139	18.9818	16.0603	17.5692	14.4584	24.0406	24.7785	23.1202	16.8418	30.3139	21.6565	18.6839	16.4856	17.2703	15.8023	17.3578	17.1644	21.7089	22.4952	30.0278
arahy.PBS4MN	7.97399	11.3245	9.94973	14.2291	13.4323	11.7493	12.9418	12.9208	13.9807	20.2135	15.0769	13.909	7.76518	10.1222	9.3865	11.8432	9.12108	13.7814	13.5645	12.3416	11.3153	15.7523	15.8157	18.8284
arahy.UE8YUV	3.55655	0	0.667726	2.36583	2.60275	2.74827	2.84787	2.6855	2.3655	2.24278	1.96024	1.92532	2.81387	2.73711	1.45408	3.20968	3.06078	2.0955	2.51093	0.850871	3.24068	2.61003	2.59368	2.15807
arahy.TFVJ5K	1.43022	1.51709	1.18408	1.12141	1.44504	0.954306	1.72609	2.23943	1.80811	2.41529	1.43133	3.53574	1.62286	1.34951	2.29904	1.51263	1.25167	1.25786	2.76348	1.73583	2.52919	3.65156	3.03747	1.95981
arahy.AD5FFG	5.56133	7.66551	6.76346	3.05434	3.97754	3.34936	3.78552	3.81859	6.14238	2.00251	2.39785	4.00405	5.44287	5.71075	5.18187	3.65168	4.4123	3.78758	3.93437	3.88496	3.60704	3.65209	3.32973	1.93173
arahy.A1MQRB	7.34281	2.52681	4.03722	0.373431	1.18967	0.526633	0.105009	0.49619	0.435503	0.248732	0.28495	0.272081	3.77045	3.26418	0.387498	2.30983	1.04582	1.83248	0.306041	0.694118	0.986141	0.479726	0.166654	0.644496
arahy.5SKZ26	4.41472	3.71997	4.07748	3.7796	3.50007	1.98369	3.21888	4.66216	4.8681	2.71049	3.24684	4.03545	3.56803	3.20296	3.44431	2.11562	2.1493	2.19217	3.56757	2.6847	1.92697	3.55976	1.99702	2.9048
arahy.653AWM	9.24274	10.799	11.2651	12.0278	12.1868	13.3407	15.5734	20.7387	19.9047	11.9056	10.4606	11.032	11.4211	8.83627	10.4302	11.8364	12.3329	14.7704	14.3548	13.1492	14.7889	12.7764	12.6848	10.2774
arahy.059HR6	0.163966	0.526387	0.172096	0.250268	0.487092	0.313537	0.340211	0.271621	0.246849	0.354432	0.279242	0.369748	0.289895	0.489698	0.249091	0.508864	0.343672	0.186367	0.183813	0.450545	0.13991	0.169471	0.325364	0.385553
arahy.new__3953	3.64381	3.84477	5.2862	3.07042	1.22834	3.50087	3.42872	1.96436	3.73213	3.63643	3.70358	2.19582	2.50512	2.48274	3.39824	1.84723	1.59069	1.91698	2.53362	3.99141	2.84578	2.0745	4.03984	1.78026
arahy.59QKRW	9.29395	10.4986	8.55927	11.78	9.01727	10.2829	11.2944	9.80315	11.0753	6.92506	7.7694	7.1816	7.72781	9.75244	8.73282	11.1334	11.0586	12.0175	13.8694	11.5717	12.5185	7.92018	7.62605	6.11512
arahy.0VU03S	0.55144	0.849589	0.529716	0.494165	0.570989	0.528948	0.881394	0.885177	0.798272	0.372212	0.572868	0.42062	0.894603	0.987799	1.1005	0.902993	0.36912	0.526473	0.783452	0.491622	0.3608	0.38143	0.650478	0.689583
arahy.new__8382	0.024499	0	0.08324	0.115332	0.091843	0.028818	0.17166	0.170717	0.24327	0.557896	0.082947	0.207931	0.288683	0.065623	0.110975	0.039139	0.135095	0	0.072955	0.02772	0.081454	0.090655	0.044326	0
arahy.HS5001	3.26498	4.79497	6.84388	7.64738	7.801	8.66295	8.32329	20	14.4968	11.3848	14.2235	9.25896	2.82585	2.09613	3.57727	3.54075	6.7607	7.33655	10.8372	9.2949	7.46693	8.76481	8.83381	14.2841
arahy.8PSF1Y	0	0	0	0	0	0	0	0	0	0	0	0	0	0	0	0	0.001443	0	0	0	0	0	0	0
arahy.new__15189	1.7062	1.89949	0.961049	0.562589	0.714733	0.756115	0.917762	0.859859	0.753757	0.897399	0.491987	0.782982	1.55659	1.97785	1.95403	2.18181	1.66858	1.97837	2.22059	1.1972	1.2515	1.33393	1.64944	0.634189
arahy.GYP93S	2.67343	3.16419	4.17976	2.53564	5.25147	2.96855	2.96111	2.754	2.91938	2.99007	2.93532	3.00724	3.78437	4.20312	3.07803	2.92682	3.02007	2.73717	3.09954	2.58179	3.21861	2.28611	2.56271	2.83938
arahy.2F1JWB	2.39923	1.77468	2.39783	0.390374	0.857419	0.540383	0.32342	0.366597	0.18348	0.165455	0.457178	0.189839	2.14784	3.93132	1.18999	1.16688	0.597005	0.41464	0.147954	0.402279	0.325679	0.107736	0.253647	1.04873
arahy.5QD0EV	2.34531	1.75359	1.08906	0.829785	1.39868	0.755379	1.25029	1.16662	1.11783	0.85559	0.7551	1.02184	1.92264	2.75016	2.14911	1.90537	1.31112	1.72328	1.91233	2.15851	2.06637	1.35563	1.34327	0.790159
arahy.G0MLFH	0	0	0	0	0	0	0	0	0	0	0	0	0	0	0	0	0	0	0.17191	0	0.015985	0	0	0
arahy.LLN860	1.91055	2.94349	1.41841	0.138865	0.534452	0.034816	0.044998	0.006937	0.230659	0.027047	0	0	1.42844	1.67883	1.78209	0.799229	0.282283	0.218038	0.136652	0.066969	0.770833	0.041661	0.041272	0.073946
arahy.C8ZV0S	6.06835	4.89769	4.50998	1.82715	2.68714	1.84944	3.63855	3.169	2.86783	2.79322	2.3945	3.2194	4.61627	4.34095	3.25332	2.44962	3.0705	1.86188	3.79816	2.60765	3.62576	4.3456	3.47535	2.1055
arahy.1B470G	11.8874	16.9283	11.3518	12.9855	14.1387	11.6175	12.2575	12.9459	11.592	14.8652	14.373	12.6312	14.607	11.3425	13.7518	12.7869	15.0462	16.4571	14.8872	14.699	12.352	14.4311	12.7116	16.1374
arahy.new__10250	0.050905	0.097233	0	0	0.097367	0.121389	0.446804	0	0.025543	1.30251	0.284915	0.181751	0	0.035537	0	0.082987	0	0	0.29557	0.058775	0.345412	0.389792	0	0.078765
arahy.GM4B0I	0.050338	0.176852	0.067517	0.03399	0.050303	0.097953	0.06798	0.153428	0.049535	0.403912	0.075728	0.131065	0.022632	0.004497	0.037994	0.031293	0.015898	0.0799	0	0.047396	0.043025	0.031509	0.042658	0.187209
arahy.C3RBDN	0	0	0	0	0	0	0	0	0	0.110344	0	0	0	0	0	0	0	0	0	0	0	0	0	0.096199
arahy.G8SY23	0.031367	0.014796	0	0.039287	0.100635	0.037243	0.032934	0	0.063268	0.04471	0.026146	0.047096	0.078458	0.007978	0.018115	0.130325	0	0.036161	0.032318	0.073146	0.072615	0	0	0
arahy.Y057K4	5.94551	4.79099	6.80214	4.38963	4.3254	3.96069	4.42587	4.78133	4.49676	4.07557	4.56424	4.27454	5.62736	5.07471	5.85065	2.07881	2.25326	3.33442	4.09269	3.1764	3.42632	4.38351	3.52146	6.76077
arahy.2X39TD	0.630495	0.570644	0.563904	0.448435	0.543388	0.677148	0.69414	0.48063	0.604716	0.91407	0.605009	0.325729	0.146454	0.478821	0.049753	0.097447	0.318376	1.11694	0.738897	0.280309	0.235622	0.584887	0.614018	1.69548
arahy.GR7VGW	0	0	0	0	0.025656	0.02415	0.169817	0.07904	0.065152	0.242501	0.106355	0	0	0	0	0.014432	0	0.03781	0	0	0	0.088784	0.487267	0.235766
arahy.R9B9YQ	2.09299	2.68095	2.06379	1.46843	1.49401	1.72692	1.57404	1.38762	1.78444	1.62501	2.35258	1.65607	2.84482	2.09598	2.61715	1.96437	1.54692	1.60636	2.11568	1.57324	1.859	2.18446	1.39791	2.18879
arahy.F1NYBZ	0.663238	0.976858	1.08314	0.255043	0.742577	0.128711	0.133915	0.124695	0.184147	0.022117	0	0.04109	1.17328	1.74231	0.719888	1.23932	0.420213	0.27977	0.126628	0.225101	0.214835	0.184153	0.165543	0.136872
arahy.8E8WMD	6.46209	6.47149	7.85459	22.6807	22.7368	18.5081	20.6688	21.7606	16.3729	14.3907	21.7817	9.5364	6.07896	7.32741	9.24799	11.6667	13.9633	13.9589	13.0821	19.3733	14.0433	9.27879	11.085	19.6929
arahy.S1MRJ3	0	0	0	0	0	0	0	0	0	0	0	0	14.6954	18.1396	0	9.25749	0	13.3286	0	5.46508	5.62897	6.13009	9.12908	0
arahy.2WVS1U	5.98756	5.55329	5.53597	10.3604	11.3053	15.6457	10.2728	11.5962	9.72035	13.4867	11.207	12.6031	6.19356	5.22265	5.53555	8.85783	13.4981	11.4948	9.41669	10.963	8.61276	13.7105	12.0003	12.3407
arahy.8FNC4G	0	0	0	0	0	0	0	0	0	0	0	0	0	0	0	0	0	0	0	0.045033	0	0.018674	0	0
arahy.835SB4	0	0	0	0	0	0	0	0	0	0	0	0	0	0	0	0	0.035172	0	0	0	0	0	0	0
arahy.LB0VDM	0.14686	0	0	0.10358	0.073474	0	0	0	0	0.152056	0	0.195799	0	0	0	0	0	0	0	0	0	0	0	0
arahy.CTTQ97	0	0	0	0.019482	0	0.082302	0.048489	0.067386	0	0.043791	0	0.401348	0	0	0	0	0.022689	0	0	0	0	0.067453	0	0.12118
arahy.YWR9B3	0.041982	0	0.095965	0.048986	0	0	0.156373	0	0	0.126857	0.364569	0.125867	0	0	0	0	0.163071	0.057199	0	0	0	0	0.171616	0
arahy.new__11406	0.086779	0.189512	0	0	0.126516	0.153117	0	0	0.042217	0	0.032646	0	0	0.922466	0.028102	0.268176	0.384855	0.064834	0.071867	0.093753	0	0.123417	0.054142	0
arahy.CX54DC	40.6742	36.5298	45.4681	40.7727	48.2051	47.088	38.143	36.041	41.9417	28.5801	24.8689	24.4399	47.9555	43.5268	54.0962	35.8638	35.4444	35.2683	35.2269	35.4952	32.646	29.4908	31.0567	31.7724
arahy.0U7N6T	1.53685	1.93491	1.64227	1.11409	1.21008	1.06309	2.2292	1.57317	1.61447	2.34184	1.89215	3.36544	1.95529	1.7129	2.45622	1.33923	2.14805	1.75816	2.90574	2.68119	2.04757	2.82679	2.46651	1.28528
arahy.L4KBSE	0.530253	0.478724	0.462817	0.314676	0.566913	0.539902	0.651322	0.736242	0.358219	0.580487	0.533807	0.587393	0.653574	0.749265	1.12618	0.670036	1.03451	0.637289	0.872332	0.835726	1.30504	1.62254	0.721803	0.783973
arahy.NCYE7S	2.61102	2.0793	1.51111	2.60662	2.89705	1.89244	2.3478	2.49165	2.40487	3.03537	4.61456	3.33155	2.10761	3.58987	3.27668	1.02846	2.33586	1.97617	3.75625	2.424	2.67604	3.17546	2.30275	3.48482
arahy.CSBF71	1.42107	1.83947	1.16653	0.710591	0.82041	0.945096	0.985153	1.04587	1.32886	1.67105	0.977806	1.54333	1.43335	1.26854	1.8882	0.737057	0.602327	0.563605	0.797406	0.863156	0.960777	1.96286	1.44502	1.56803
arahy.I8M0UL	2.49678	1.70408	3.10499	0.942114	1.22101	1.05025	0.489351	0.471799	0.268644	0.449171	0.692968	1.14675	4.73503	3.93506	2.23956	1.30894	0.795611	0.667468	0.196052	0.221078	0.230959	1.74655	0.632427	1.05546
arahy.new__12216	0.292324	0.163793	0	0	0	0	0	0	0	0	0	0	0.441142	0.375854	0.066209	0	0	0	0	0	0	0	0	0
arahy.4XP552	6.45948	6.68884	6.31678	5.46218	7.71376	7.43181	8.12313	5.96692	6.18708	13.563	12.3909	9.46168	5.81758	5.6273	6.68124	5.81673	5.38842	5.54101	4.58236	5.62181	6.24938	7.90448	7.7441	19.2488
arahy.KQ9JXS	2.49745	2.124	2.76519	2.19177	2.50242	2.1773	2.06291	1.87598	2.44173	2.46115	2.44619	2.2828	2.67657	2.67515	2.11468	2.53781	2.32209	1.94359	2.72876	1.95055	1.64621	2.10245	2.1179	1.95197
arahy.C3UMJG	1.86672	1.24898	0.464123	0.423993	1.42436	0.851994	0.842716	1.30902	0.964994	0.721403	1.18601	4.61184	1.92406	1.12572	2.16983	1.95062	1.96526	1.02537	1.18519	0.997137	1.71521	1.26832	1.23729	3.44821
arahy.new__2029	0.043886	0.016474	0.146383	0.020704	0.064025	0.099007	0.40018	0.742429	0.994263	0.668795	0.388343	0.087981	0.075928	0.16923	0.32144	0.112482	0.347775	0.656951	0.457285	0.199094	0.212263	0.169838	0.065451	0.201435
arahy.Y7SRIQ	0.720858	0.763355	0.596182	0	0.926573	0.419828	1.7813	0	0.671138	1.43566	0.875026	1.79229	0.309064	0	1.84119	1.55623	1.31213	0.307984	1.17728	1.89989	1.89422	1.8482	1.57156	2.09959
arahy.3BEA17	3.84224	5.38175	3.47018	4.8096	4.54044	3.32635	4.25128	3.66465	4.00201	3.56182	3.69398	4.42858	4.39454	5.03082	5.61466	5.38976	5.26978	5.48437	4.31437	4.96511	4.73595	3.66095	2.34742	3.02936
arahy.TY5MIX	1.3708	1.2707	1.32869	0.589518	0.412007	0.597925	1.77089	1.37831	1.714	1.62432	1.64609	1.2865	1.63992	1.59724	0.93279	0.553118	0.769491	0.920436	1.36895	1.11174	1.99134	1.1655	1.536	0.588274
arahy.new__16468	0.769675	1.37593	1.4442	3.35716	2.09368	2.23183	2.89949	1.57891	2.30729	4.11282	2.78724	2.00802	0.836348	0	2.27592	1.80007	1.0427	1.33237	1.33375	1.2504	2.91724	2.12905	1.07533	1.57678
arahy.DZMQ8N	0.696062	0.48056	0.683541	0.948548	0.955251	0.758386	1.31521	1.73219	1.10814	1.08013	1.4372	1.58694	0.386791	0.416439	0.468576	0.504113	0.758812	0.679922	1.04239	1.03081	0.955235	1.19931	1.38291	1.19785
arahy.H5WM6F	0	0.139656	0	0	0	0	0.087398	0	0.106238	0.159238	0	0	0	0.125033	0	0	0	0	0	0.034652	0.094923	0.06063	0	0
arahy.X7UX0V	0.375854	1.26195	1.52565	1.45071	0.634807	1.58752	1.34298	0.954407	1.74936	1.56959	1.23896	0.902944	1.5085	1.66206	0.663264	1.42566	1.05456	1.72916	1.31187	0.528196	2.47123	2.07074	1.38479	1.20907
arahy.92CMUS	0.818391	0.772936	1.07632	0.605477	0.850841	0.977398	1.26694	1.11898	0.809556	1.91966	2.4735	1.04828	0.778038	0.702758	1.47405	0.787508	0.635589	0.909651	0.807074	1.54225	0.954816	0.950654	1.88559	5.30515
arahy.KDU1PC	0.038693	0	0	0	0	0	0	0	0	0	0	0	0	0	0	0	0	0	0	0	0	0.066551	0	0
arahy.W3CHFV	0.227755	0	0.197203	0.046501	0.093922	0	0	0	0.073172	0.065908	0	0.060211	0.22133	0.183836	0.05617	0.08086	0.143782	0	0.057109	0.128566	0	0	0.041446	0.0481
arahy.7W3XT8	6.72843	7.54743	5.75519	7.35989	9.60836	9.16245	5.15194	6.13382	4.12434	8.16464	8.26058	4.9442	7.11133	5.41069	5.76022	8.53879	5.46026	10.8759	1.74025	2.82533	3.24278	5.41177	7.16561	6.69405
arahy.0E6AR9	0.551672	0.681084	0.438852	0	0	0.160844	0.254096	0.171917	0.115084	0	0.103256	0	0.243738	0.348629	0.039116	0.17323	0	0.109403	0.146954	0.152366	0.147508	0.099953	0.142311	0.197537
arahy.1DQJ64	18.9589	22.7351	23.7934	11.9107	12.2089	9.8045	12.5093	9.55472	12.4635	8.23986	7.96017	12.5669	21.1865	17.4964	19.6612	12.1366	9.33073	9.87074	12.4857	9.41909	11.6965	15.2059	14.1371	9.4477
arahy.7LY843	0	0	0	0.023219	0	0.092551	0.140366	0.046802	0	0.38284	0.340318	0.094197	0	0	0.109625	0	0	0	0	0.119344	0.038516	0.235002	0.610139	0.158229
arahy.SYJH9Z	0	0	0	0	0	0	0	0	0	0	0.237697	0	0	0	0	0	0	0	0	0	0	0	0	0.070314
arahy.A5TH1K	0.486754	0.207265	0	0.745588	0.079488	0.151173	0.64575	0.265463	0.392979	0.331	0.101311	0.03865	0	0.029132	0.618333	0.015062	0.655631	0.85036	0.02899	1.09319	0.617424	0.360432	0.425842	0.422106
arahy.Z7U9ST	11.4991	8.85695	11.6451	6.63227	9.77183	7.39941	15.7908	11.15	14.1592	5.86715	5.72997	9.13343	11.5538	26.9442	12.2885	11.3218	7.35699	8.07037	16.2884	9.12244	12.224	5.82333	11.2754	7.2033
arahy.V027MD	3.44707	5.09382	3.87271	2.1773	2.73711	2.52633	3.13509	3.6679	3.01853	3.58024	2.45795	3.60446	2.95858	3.04053	3.05191	2.60944	1.54633	1.68801	2.41409	2.10026	1.82812	3.35539	2.97383	2.88727
arahy.E28A1S	0.444552	0.577253	0.969877	0.171365	0	0	0	0	0	0	0	0	0.313495	0.45075	0.109986	0	0	0	0.206606	0	0	0	0.225825	0
arahy.HD1SIG	0	0.05684	0	0	0	0.055746	0	0	0	0	0.207001	0	0	0	0	0	0	0	0	0	0	0	0	0
arahy.W2E3A5	0.014067	0	0	0	0	0	0	0	0.01069	0	0	0	0	0	0	0	0	0	0	0	0	0	0	0
arahy.KKAN03	0.73766	0.740715	0.598639	0.812073	0.684516	0.753569	0.591101	1.33865	0.701675	0.503951	0.191235	0.297159	0.925977	0.825548	0.724827	0.326502	0.539977	0.77449	0.65897	0.528058	0.715138	0.389934	0.169166	0.480817
arahy.new__20842	0	0	0	0	0	0.054909	0	0	0	0	0	0	0	0	0.473652	0	0	0	0	0	0	0	0	1.55208
arahy.MBM2VS	0	0	0	0	0	0	0.041556	0	0	0	0	0	0	0	0	0	0	0	0	0	0	0	0	0
arahy.K8VBWC	1.0751	0.708809	0.991423	0.059243	0.430524	1.1005	0.872621	0	0.476739	0.214238	1.11072	0.290303	0.27249	0.714688	0.956874	0	0.073287	0.702922	0.342966	0.645629	0.398723	0.583014	0.182805	1.09638
arahy.new__9665	0	0	0.360525	0.761985	0.055027	0.273403	0	0.442145	0.659145	0.252021	2.26711	0.791505	0	0	0.096849	0	0.168429	0.126422	0.284302	0.214003	0.156301	0.167217	0.176575	0.150799
arahy.P8J958	7.81188	4.4459	6.67987	3.97622	4.68399	4.25765	5.40559	5.24026	4.71927	8.69693	7.29708	10.6217	5.34138	9.66455	7.97729	8.8262	6.85375	5.16195	5.22022	4.80618	9.8849	10.2304	9.35931	7.48735
arahy.KD7H5L	16.6722	15.5143	17.219	13.2412	8.17513	10.1363	15.1822	15.4712	13.5823	13.4554	11.544	13.442	16.1045	13.9111	17.2302	9.94942	11.1451	7.56794	14.5801	12.5675	16.3825	16.7405	15.3452	13.0283
arahy.R4XPT2	5.92092	3.81217	5.75167	2.10892	2.98079	1.63016	1.83571	2.25216	3.23787	1.11496	1.90282	1.50799	11.6681	9.78169	8.96051	3.3691	3.15846	4.31854	3.64907	2.18369	2.47044	2.25779	1.67742	1.75139
arahy.1A3ME4	0	0	0	0	0	0	0.061231	0	0	0	0	0	0	0	0	0	0.038334	0.036947	0.051696	0.187635	0.080219	0	0.052743	0
arahy.HITJ74	73.2631	91.947	87.5251	60.8753	76.2195	58.5088	70.9839	86.8398	84.5274	71.9004	79.9853	59.1615	65.535	77.5914	75.2093	57.1652	71.7719	69.4166	71.9245	71.1118	64.7775	60.657	65.4597	55.467
arahy.new__6129	2.19331	4.29887	1.33363	1.485	2.39321	1.37588	2.12874	2.03468	2.77203	3.95664	2.73657	1.73377	2.22417	1.79264	1.50349	1.85095	1.28795	1.92276	2.31726	2.25231	4.10656	3.30114	3.33458	1.44462
arahy.8BP5JA	0	0	0	0	0	0	0	0	0	0	0	0	0	0.048145	0	0	0	0	0	0	0	0	0	0
arahy.WIVF2E	9.50187	16.5657	12.7668	2.48121	7.66509	7.59383	3.09045	3.70252	5.20376	2.85128	0.376701	1.62364	4.83836	3.91428	10.2604	6.25086	2.98194	0.366871	5.29934	8.3601	7.85283	3.67197	2.20086	0.701511
arahy.K0UY8K	0	0.648991	0.059306	0.074441	0.113362	0	0.305579	0	0.608317	0	0.038748	0	0.036985	1.46761	0	0.734968	0	0.063614	0.458881	0.755934	0.101468	0.085915	0.123205	0
arahy.VL1F08	0.082883	0.477659	0.803498	0.060314	0.090596	0.139379	0	0.139081	0.087546	0	0.142211	0.235722	0.287352	0.154827	0.201613	0	0	0.195524	0	0.033574	0.032885	0.22238	0.082381	0.233861
arahy.79UAYX	3.36366	8.0217	4.69009	1.82732	6.70439	5.82123	6.8898	6.17432	3.54352	2.80027	5.18473	3.30872	3.93531	5.21133	4.49831	7.47617	5.15708	5.65566	3.0407	2.09834	3.04436	5.49622	4.73564	4.25675
arahy.I1BHDP	2.13287	2.46856	2.06215	2.82674	2.89643	1.85057	2.75202	2.3234	3.74688	2.19095	3.26454	2.34547	2.84741	2.39038	2.32051	1.8966	2.61141	3.09789	3.11767	2.41783	3.20649	3.25936	2.71163	1.76613
arahy.4KDK0P	3.50713	2.61335	2.76919	0.200081	0.631433	0.643381	0.204827	0.379361	0.258515	0.527563	0.184311	0.500692	0.313564	1.21283	0.858197	0.441905	0.68278	0.176229	0.314185	0.257356	0.612585	0.13053	0.084504	0.254025
arahy.V0HTQD	30.9903	30.6502	25.4827	53.3825	45.9704	53.5656	54.231	51.1277	42.2457	50.5539	59.6541	53.2699	34.6755	32.8673	38.5405	43.3372	47.9029	47.1637	53.4149	49.5943	54.3694	54.2322	49.5484	66.3958
arahy.DZ6J9T	18.4967	16.2136	18.834	11.8976	11.9671	11.4414	12.5539	12.7593	15.7914	6.14915	3.77907	8.63228	18.2813	23.6274	17.4301	14.109	14.4065	10.0283	13.8347	18.7766	22.2273	5.86336	6.78991	5.97823
arahy.XDE3YX	9.45468	11.0112	9.22645	19.0694	13.781	16.858	26.3822	28.6568	25.4039	16.742	24.0623	21.577	14.3819	13.0039	13.0504	18.98	18.5415	17.3854	28.1456	25.9909	28.0642	27.9321	19.4213	23.3332
arahy.new__13746	0	0.044288	0	0.04218	0	0	0.104928	0.563001	0	0	0	0.074922	0.838725	0.151524	0	0.690902	0.043204	0.282661	0	0	0	0.115043	0.020455	0
arahy.YE14ID	4.83805	4.2738	3.84125	2.44104	3.12165	1.65022	1.73066	1.79762	3.30432	1.99336	1.50611	1.84379	3.22645	2.9597	3.33002	2.34484	1.17543	1.56581	1.74676	1.614	1.75866	1.15394	1.5234	0.467448
arahy.new__2730	0	0	0	0.272254	0	0	0	0.189955	0.68233	0.208076	0	0.373229	0.661282	0	0	0	0	0	0	0	0	0	0.666002	0.194636
arahy.VT20D2	18.7088	17.6536	16.2243	10.2974	8.53634	9.47815	11.3772	10.2934	11.0454	6.18363	4.76777	11.6255	22.4234	18.6184	17.1132	13.602	12.0303	10.3121	15.0797	14.1697	15.9126	13.2643	8.93854	8.5772
arahy.J0N2EL	0.05508	0.053808	0.037522	0	0	0	0	0	0	0	0	0	0	0	0	0	0	0	0	0	0.032126	0	0.027128	0
arahy.SC2UA1	24.7971	8.93636	28.1738	130.971	134.188	207.672	70.4449	107.584	55.9628	20.3924	8.01627	17.7431	7.51603	19.6676	6.99564	87.5686	70.5882	47.0625	32.9611	62.2792	60.2159	30.6633	37.3878	8.62569
arahy.8UB6M3	1.22005	1.50634	1.06611	1.67438	1.69605	1.42978	1.77769	2.07577	1.63037	1.75611	1.65619	1.84965	2.11715	1.96625	1.7902	1.41788	1.40104	1.47266	1.48784	2.02394	1.80492	2.00098	1.87227	1.82831
arahy.RD8T5J	6.46539	4.53334	3.37408	1.76563	2.66303	2.77252	2.88266	2.36138	2.78958	2.28924	1.37018	1.80888	5.35228	4.37319	4.38106	2.63153	2.43708	1.82549	3.64621	3.40988	4.49662	2.47615	2.65276	2.28245
arahy.0AWF5M	12.9633	17.2116	16.2376	28.7043	32.0285	26.1681	36.5577	28.3059	19.8625	72.5403	96.8409	50.6633	16.7096	15.9802	27.1012	34.6777	30.9426	39.9969	24.812	28.5149	29.0819	29.9064	46.2942	149.377
arahy.16CHM8	0.483356	0.583995	0.069356	0.061658	0.083589	0.39447	0.112938	0.062138	0.13648	0.219223	0.037486	0.12664	0.609568	0.116585	0.052973	0.022913	0.221706	0.191059	0.432628	0.019543	0.055277	0.356833	0.085429	0.169964
arahy.ZGV9T5	0.288605	0.236367	0.255449	0.069836	0.051533	0.061687	0.08652	0.032216	0.047306	0.018592	0.022486	0.05151	0.200227	0.255575	0.173348	0.051828	0.003956	0.023107	0.007115	0.036846	0.022826	0.059882	0.054313	0.052168
arahy.IBI7K6	3.92683	4.92057	4.59929	1.46699	3.16559	2.47131	2.16897	2.39139	4.29164	2.02066	1.53429	2.66412	5.10159	4.73821	3.09164	3.01933	2.74512	2.04627	3.27758	2.60063	2.71254	3.78963	3.38552	0.750159
arahy.3TU9DB	17.8975	23.4582	20.8515	6.45652	12.9793	5.4373	5.05947	7.0896	5.98714	8.49041	6.8171	10.5321	12.1774	10.661	9.44982	14.5314	6.35837	4.40008	4.16853	5.84562	7.39023	6.80827	5.80265	6.84191
arahy.BVM079	6.80997	7.88525	5.9242	10.5669	11.1005	11.4567	12.0001	13.985	10.599	12.7967	14.6691	12.1593	7.6017	7.78684	8.31373	11.4028	12.0888	13.0415	12.436	12.2978	13.2513	12.5747	13.3657	15.0737
arahy.RY5C40	56.8664	64.6343	55.8304	37.695	42.0986	47.2178	34.7885	39.7404	40.7268	29.4606	28.7523	40.3644	46.3871	40.1969	55.1373	31.8303	30.5179	32.7908	30.0207	27.1902	27.8627	37.9549	33.4124	27.1119
arahy.FP34HI	8.5059	8.26328	8.99946	10.4371	11.7794	10.3179	13.2702	11.6225	15.8291	7.64719	8.75804	6.85743	6.55701	6.91184	5.0538	8.79468	9.0218	9.76303	14.4966	11.3769	10.6903	6.89168	6.83148	7.80076
arahy.98QD99	0	0	0	0	0	0	0	0	0	0	0	0.128019	0	0	0	0	0	0	0	0	0	0	0	0
arahy.3VK2QG	0.652721	1.26471	0.450951	0.945041	1.17742	0.605097	1.13208	1.45435	1.04828	0.763286	2.57004	1.15379	1.58466	1.2668	2.68405	1.16423	2.03362	1.69551	1.76261	1.34521	1.20513	0.761176	1.18113	3.61923
arahy.326DW3	1.48614	0.7153	1.11928	12.588	15.1582	7.03073	46.0068	33.3553	31.1176	22.0891	20.5305	28.4561	0.320118	0.731385	1.1454	9.78426	8.50259	7.94298	21.8349	7.35599	7.13454	23.1945	12.2036	7.94496
arahy.J7K818	0	0	0	0	0	0	0	0	0	0	0	0	0	0	0	0	0	0	0	0	0	0	0	0.08114
arahy.new__21806	0	0	0	0	0	0	0	0	0	0	0	0	0	0	0	0	0.731405	0	0	0	0	0	0	0
arahy.T9QV62	0.645965	0.286251	1.02573	0.163317	0.386511	0.537887	0.173122	0.549454	0.285417	0.270569	0.183351	0.566628	0.781294	0.297693	0.385658	0.045538	0.212221	0.186654	0.111536	0.241082	0.744921	0.341939	0.717775	1.04056
arahy.HD1GNJ	0.244244	0.138228	0.05276	0	0.079891	0	0.035083	0.019105	0.057791	0.114478	0.035747	0.104859	0.090814	0.144419	0.190199	0	0.032993	0.078862	0.035414	0.078068	0.017037	0.072124	0.213394	0.171721
arahy.MKF9WG	18.9788	19.9038	18.9811	56.4709	33.1373	42.726	60.5512	68.4279	58.033	54.3002	65.5733	47.9858	22.495	21.5877	26.0509	29.6047	45.2569	45.2811	66.5871	47.8755	46.5479	61.4478	74.4084	67.853
arahy.C3I2PC	4.8861	2.20002	4.85093	0.780257	0.829989	0.857904	0.189193	0.030898	0.102898	0.069396	0.155421	0.016038	2.65431	3.34061	1.81008	0.50951	0.424525	0.25105	0.212269	0.151739	0.098131	0.03291	0.01586	0.106565
arahy.6SHE48	22.0838	23.5872	23.857	0.315311	2.24967	0.899834	0.326234	0.657752	0.959162	0.686059	0.556367	1.12989	19.6148	6.06368	0.660706	3.84074	0.291605	0.213787	0.293801	0.287491	0.141353	0.735166	0.596167	0.674622
arahy.X6L8L6	30.3365	22.3572	27.3279	27.0588	37.3769	31.2879	26.5105	19.8798	26.9746	4.89945	11.8505	11.871	13.1296	45.5786	19.1727	45.6038	38.0755	39.014	42.2524	30.7522	40.8014	17.7148	20.4611	19.6666
arahy.PI0W0W	0.114559	0.08761	0.116768	0.018761	0.043323	0.081744	0	0.065	0.044741	0.056351	0.039127	0.056007	0.124126	0.074291	0.143955	0.061541	0.054678	0.038852	0.047851	0.013076	0.051016	0.048799	0.118709	0.043929
arahy.UX4ERZ	7.41281	4.06843	5.43938	3.96601	5.27446	4.87448	9.59338	5.64884	4.5472	3.69369	3.56063	4.98415	7.54687	5.34104	5.91148	5.61241	8.35347	5.91331	8.847	7.66589	6.36816	3.9756	6.19862	7.62524
arahy.36JCD8	5.57768	4.34283	4.08701	2.07964	3.01242	5.69349	3.4927	2.88436	3.42122	3.05763	1.58451	4.4342	6.02609	6.66334	4.9768	3.25968	3.40255	3.23878	4.14765	3.43512	3.90008	5.04522	4.11986	3.49644
arahy.G1P23Q	4.80036	3.95453	3.17037	2.72722	4.03767	2.63049	4.58664	4.1772	4.71241	2.85004	2.80194	6.28301	5.80031	3.67871	5.71033	4.42937	3.42934	3.40932	5.41674	4.74443	5.42349	3.96813	3.76448	4.69457
arahy.QEX5C0	0	0	0.034378	0	0	0	0	0.148721	0.036764	0.012094	0.029874	0.009653	0	0	0	0	0	0	0.027401	0.013677	0	0	0.053349	0.134163
arahy.9I90ED	1.33843	1.97799	1.34614	0.565384	0.884165	0.154575	0.464991	0.31367	0.55901	0	0	0	1.48941	1.74779	3.02546	2.56345	0.670722	0.854795	0.647227	0.401453	2.08142	0	0	0
arahy.U9B4SP	27.7441	10.602	12.0813	33.9681	26.4968	24.4972	39.4938	38.7834	40.5354	24.8984	32.0105	20.6778	17.2655	13.7741	19.1111	19.3377	26.9482	28.9048	43.7309	30.8729	28.9486	30.0041	26.5762	33.041
arahy.KT2W2L	10.9064	12.3327	18.4083	53.7892	47.9782	55.017	28.2463	34.8776	36.3624	30.2532	34.7118	33.2192	14.6648	15.2103	14.0033	38.9616	48.5716	52.4679	32.8643	35.3019	27.5183	24.5165	18.309	25.3283
arahy.43SLKT	3.39578	4.0733	4.62006	4.6537	5.24703	2.54123	4.10978	4.77503	7.45353	2.73879	2.31012	2.75222	6.45639	7.05889	6.20754	4.8282	3.99322	3.30888	7.20183	6.43494	5.32854	4.50307	4.02269	2.86723
arahy.P75M7T	0.144317	0	0	0	0	0.038457	0	0	0	0	0.050029	0	0	0	0	0.048552	0.158047	0.14888	0	0	0	0	0	0
arahy.NLP563	8.21947	9.62332	10.9401	18.7875	16.108	21.4915	17.6168	17.8717	15.3951	24.7673	27.5406	19.7975	11.4653	9.25532	11.0958	14.8489	16.4306	21.9516	17.7806	16.1274	15.1717	23.6027	23.0485	29.2078
arahy.TEE0AU	2.30281	1.83359	1.64118	1.38504	1.59722	2.02758	2.23456	1.90626	2.33802	1.66451	2.96273	1.54635	1.72532	1.99477	2.64143	1.20512	1.0774	1.50788	1.64865	1.77449	2.1272	1.39715	1.46149	2.02959
arahy.56MHIC	2.47278	2.59159	2.06405	1.69947	1.70604	2.61118	1.93224	1.88692	1.89335	2.40144	2.55667	3.24389	2.81144	2.36982	4.30962	2.82041	2.1082	1.573	1.99178	2.10181	2.90295	2.95901	1.79554	2.26005
arahy.6GC7G5	0.538871	0.163352	0.439855	0	0.235862	0.236098	0.228676	0.312654	0.461071	0.233658	0.274417	0.192101	0.043396	0.365055	0	0.051637	0.107893	0.216776	0.157338	0.082285	0	0.067332	0.290159	0.683284
arahy.AWF3QX	0.033003	0.071764	0.021432	0.384933	0.224273	0.811013	0.837888	1.70059	1.37065	0.921854	0.636299	0.662848	0.017796	0.026521	0	0	0.029307	0.018431	1.37866	0.637357	0.274139	0.467344	0.719575	0.598543
arahy.YY4I9I	1.88753	1.32031	1.2142	2.13577	1.64018	1.38713	2.80233	2.13137	3.759	1.33617	1.88779	2.4439	1.64561	1.22324	1.91555	1.63601	1.43657	1.42286	2.77046	3.3487	2.31614	1.93411	2.3133	2.77915
arahy.RPVQ4I	2.67316	1.99209	2.97433	0.83032	0.910696	0.918767	0.737011	0.924295	1.63151	1.34964	0.519182	0.885533	2.63443	3.06007	2.62204	0.905428	0.883252	0.617576	1.55319	0.973345	1.39832	1.64538	1.23574	0.789825
arahy.Q05SK2	0.293603	0.487253	0.399234	0.15666	0.196153	0.208335	0.060705	0.067198	0.198081	0.143216	0.486317	0.160541	0.033416	0.164759	0.479231	0.23987	0.073043	0.205869	0.260121	0.247835	0.325824	0.252983	0.103493	0.330047
arahy.9B096Z	8.68007	6.19768	9.5891	7.67279	8.54902	6.52229	10.0431	5.81488	5.80541	6.73209	4.9814	9.31772	9.48404	7.13253	10.512	10.1616	4.81368	10.2106	4.68408	8.72575	6.28964	9.1662	6.26762	5.63187
arahy.AV1VK7	4.61609	6.14785	4.46012	5.74514	5.07397	5.37797	4.84341	4.75626	5.052	3.91955	3.42531	4.40615	5.70915	5.55029	6.23869	6.04152	4.94279	5.25809	5.20988	4.94795	4.82022	3.66961	4.69402	3.56609
arahy.73LV1S	14.7944	16.1632	11.9558	9.58867	13.0867	11.6944	13.2499	11.1452	13.1652	8.98651	9.30422	9.01841	16.159	18.1398	16.8015	15.3857	13.1966	12.9716	16.9088	14.5228	17.2827	8.72304	10.3114	11.2751
arahy.200WTN	0	0	0	2.8384	1.7484	2.30371	4.65391	5.84486	7.00624	12.2841	12.6884	13.1531	0	0.079833	0.314107	0.756071	1.47346	4.02123	3.63389	2.63849	2.55226	15.2231	17.3078	10.164
arahy.PJC979	1.33544	1.55324	1.41329	0.037365	0.107795	0.08089	0.023366	0.059398	0.101993	0.030689	0.052038	0.130832	1.09829	0.417626	0.871357	0.187695	0.054505	0.019377	0.095383	0.101039	0.279821	0.062198	0.129418	0.167585
arahy.3317JQ	5.56456	6.20087	5.16493	5.45676	4.59148	5.7458	6.72395	4.50125	5.64543	5.54421	5.33915	6.05502	6.61598	6.67024	8.17317	6.66434	5.95109	6.27486	7.72862	6.73731	8.05675	5.84767	5.47451	6.44274
arahy.YLRV95	4.58737	3.72019	3.32954	5.63068	5.33424	5.77978	0	6.88224	5.77961	7.25087	6.45227	0	4.43943	4.32239	4.76124	6.69428	6.81621	6.83924	7.71552	7.20583	7.81314	5.55032	6.02273	7.30749
arahy.9C1VP5	15.3269	19.0126	17.0058	16.4005	16.4879	14.5396	21.1709	21.7335	22.3071	14.1007	15.0673	12.9686	16.2822	16.2479	15.4554	14.2145	15.9331	17.8501	19.3579	20.0125	16.7153	17.3172	13.4599	9.89174
arahy.VV2U9Y	0.000971	0	0	0	0	0	0.220819	0	0	0	0	0	0.000377	0	0.113163	0	0	0	0	0	0.000263	0	0	0
arahy.00SZA6	0.909371	0.984269	0.136658	1.53629	1.04845	1.73653	3.81196	2.74549	1.92147	5.1078	4.68249	3.8372	0.267795	0.475207	0.662028	0.398662	1.06394	0.723368	3.49448	2.45546	3.76291	3.97738	5.25548	4.02489
arahy.8G5W7E	0	0	0	0	0	0	0	0	0	0	0	0	0	0	0	0	0	0	0	0	0	0.005599	0	0
arahy.new__5852	0	0	0	0	0	0	0.504501	0	0	0	0	0	0	0	0	0	0	0	0	0	0	0	0	0
arahy.K6CIAB	10.2474	12.4566	12.9067	10.1466	7.65184	7.00169	9.6343	8.92635	8.85005	6.71725	5.70114	6.71872	7.53064	7.93667	7.49033	5.10566	6.58518	6.73107	8.33697	6.12541	10.1807	5.26298	4.4703	6.20843
arahy.E5IAKT	0.517226	0.615796	0.318581	0.070137	0.226315	0.097193	0.078799	0.285583	0.101949	0.082572	0.014624	0.051304	0.220236	0.972172	0.168703	0.135479	0.073621	0.121551	0.093807	0.056118	0.011106	0.012119	0.218198	0.892489
arahy.A6CKZL	14.8534	16.7396	13.4621	20.0946	17.9757	18.0082	18.4667	15.7912	16.1305	18.1903	17.1313	18.6642	16.4525	18.2939	18.2801	19.079	18.639	21.5893	20.1423	17.2694	21.2696	21.2529	18.1418	18.823
arahy.Z900IQ	0.102012	0.218421	0.080464	0.828736	0.941768	0.714846	2.06767	1.36346	2.38361	2.46262	2.147	1.89135	0.572381	0.147743	0.749844	0.472541	1.18275	0.575832	1.78633	0.973385	0.951848	1.88568	1.8676	1.62178
arahy.F01Q5M	0.031096	0	0	0.025284	0.194907	0.091447	0.323026	0.259616	0.030379	0.227334	0	0.347963	0.616795	0.086184	0.477784	0.456799	0.325386	0.885335	0.995921	0.760723	0.25682	0.404568	0.997219	0
arahy.new__20147	20.1347	20.8083	11.2749	7.4182	9.65404	6.79536	9.36945	6.48354	0.197277	5.08337	2.97027	5.17486	20.6597	16.742	14.7932	14.5702	10.6806	7.18904	7.20594	8.14875	8.57985	4.76731	4.48348	2.21145
arahy.ZGZX3T	9.48059	11.9676	17.8727	4.55864	5.70515	5.52266	3.46136	2.75434	3.98362	3.33848	4.33688	6.696	13.0305	10.5494	11.5742	3.1607	5.78484	5.39573	2.08528	2.73259	2.40262	6.81274	5.92812	6.27228
arahy.W4R949	4.54403	6.2437	5.7877	2.94718	2.42693	1.95723	1.43753	2.67326	3.07578	2.74026	2.14296	2.92765	3.32396	5.5456	3.06126	4.28194	3.21343	2.45116	2.94905	3.1498	2.73409	2.39696	3.23951	1.92945
arahy.QET6JI	0.419306	0.648612	0.227436	0.996625	0.678477	0.886662	2.01553	1.41363	2.29881	2.09611	2.51197	2.08629	2.04513	0.986097	1.98647	0.859986	0.922952	0.862539	1.5522	1.23055	1.7434	2.77217	1.98033	1.83877
arahy.TU257H	0.639574	1.07388	1.4736	0.717663	1.00954	0.624274	0.651736	0.433941	1.09344	0.360405	0.32688	0.882151	1.24958	1.03237	0.907291	0.885533	0.957477	0.917641	1.84187	0.858853	0.837104	0.516649	0.690218	0.29087
arahy.new__17616	2.74732	2.21477	3.75648	1.31443	1.29732	0.83899	1.76471	1.73461	1.73478	1.22096	1.05614	1.2022	2.2406	2.639	2.19502	1.5194	1.21428	1.19144	1.06888	1.08	1.32464	1.37213	1.1333	0.97076
arahy.AY8PV2	4.23621	6.46341	3.97851	2.84902	2.01209	1.82132	2.49924	2.67153	2.55393	2.15039	3.40758	3.67364	4.37087	5.26201	5.15216	3.1547	4.1672	3.31035	3.6548	4.10478	5.30628	3.73766	3.70947	2.14621
arahy.3T6VK1	4.69222	4.77488	4.09503	3.29965	3.38813	2.67111	2.66299	2.60422	3.16731	2.61148	2.27032	4.40788	6.28652	5.34215	4.27781	5.80738	3.97635	3.18814	2.74183	3.67499	4.18895	4.02623	3.60991	2.72071
arahy.EHH0JV	0	0.121575	0.194215	0	0	0	0.052946	0	0	0.05466	0	0.057006	0	0.095813	0	0	0	0	0	0.029779	0	0	0	0
arahy.57HDGX	0.412795	0.08354	0.345461	0.026909	0.194349	0.167991	0.212933	0.267095	0.116679	0	0.120885	0	0.176218	0.036929	0.846894	0.171121	0	0.192665	0.22176	0.167776	0.457024	0.100511	0.066827	0.045241
arahy.L8FFLZ	4.3066	2.70844	5.38255	3.95194	4.75426	7.56627	4.05757	5.73623	7.09169	13.0862	10.4439	13.5943	6.19935	3.59988	4.19468	6.52924	7.50316	7.33987	5.49509	6.48547	3.94408	11.8976	5.49083	9.94073
arahy.MQG1NS	7.21276	6.88709	10.6948	6.84469	8.16217	7.05237	5.86616	6.49376	8.24686	5.89299	5.58754	11.8595	11.0741	13.7455	16.9055	10.7696	5.21653	7.75667	10.7064	8.20881	12.5415	11.2479	9.20974	6.53888
arahy.new__12741	2.0412	1.59762	1.89388	1.08539	2.00284	0	2.86262	1.61872	1.80962	2.74728	0.194971	4.93555	0	6.47853	4.83783	2.99554	3.08926	2.15259	4.40841	5.36566	3.85482	1.6125	0.55442	1.74278
arahy.IV66YP	15.1194	19.0476	14.8419	13.9489	20.6242	22.2935	40.1262	37.6622	24.5329	87.162	36.868	72.4814	21.4817	37.0384	104.583	27.1227	38.5207	20.3483	27.9305	17.0085	21.1654	27.4756	194.957	54.1184
arahy.Y37WFC	0.520111	0.206548	0.302777	0.044041	0.102255	0	0.047903	0.01641	0.136249	0.066697	0.177668	0.016333	0.092784	0.564432	0.042588	0.110933	0.015471	0.057475	0.051233	0.120571	0.03199	0.071102	0.023889	0.061515
arahy.L6G3EQ	0	0	0	0	0	0	0	0	0	0	0	0	0	0	0	0	0	0.03451	0	0	0	0	0	0
arahy.3P9E70	0	0	0	0.032075	0.091291	0	0	0.044923	0.064179	0.033371	0	0	0	0	0	0.029027	0.030433	0.084838	0	0	0	0	0	0
arahy.new__12464	1.18134	0.806541	0.774566	0.54367	0.76243	0.596938	0.827078	0.445002	0.894745	0.611268	0.298732	0.431154	0.865877	0.627615	0.875403	0.38452	0.609963	0.612719	0.935575	0.130772	0.810828	0.513448	0.507053	0.556621
arahy.new__16281	0	0	0	0.197963	0	0.104895	0.383786	0	0	0.333741	0.137393	0.10055	0	0	0	0	0	0	0	0	0	0.057119	0.506988	0.077129
arahy.8957SA	2.45329	2.75896	2.53994	4.86911	4.34802	5.03341	4.20967	5.06221	5.40124	3.2338	3.12553	4.46896	3.48877	2.52551	3.52216	4.80961	4.72864	4.31781	5.11378	4.35641	4.38258	5.1913	3.88034	3.60465
arahy.LRB6U9	0.476396	0.596994	0.085586	0.415323	0.271021	0.218541	0.333689	0.060217	0.798674	0.595348	0.242452	0.76645	0.427563	1.11204	0.420583	0.312666	0.658039	0.338382	0.348683	0.233246	0.322883	0.531196	0.332252	0.174925
arahy.L7UR79	0	0	0	0	0	0	0.012159	0.057734	0.037782	0.011347	0	0	0	0	0.014502	0	0.121262	0	0	0	0	0.024033	0	0
arahy.new__5468	0	0	0	0	0	0	0	1.72558	0	0	0	0	0	0	0	0	0	0	0	0	0	0	0	0
arahy.WZBQ5A	0.980035	1.26839	1.24801	0.63973	0.771661	0.998582	1.24992	1.22659	1.72892	0.880469	0.609086	1.25709	1.86639	1.35906	1.252	1.17004	1.5697	1.38854	1.27773	2.01757	1.3404	1.47876	0.741912	0.867881
arahy.76MJ1K	0	0	0.024572	0.007563	0	0	0	0.016731	0	0	0.021352	0	0	0	0	0.040301	0	0.031803	0	0	0	0	0	0.023893
arahy.J2EJNX	6.86069	1.44117	0.33646	5.02175	1.79551	4.80406	4.20799	3.15125	4.69256	1.07404	1.01689	2.6191	1.47825	3.76986	1.64292	2.34564	2.19918	7.30039	2.23825	2.5737	24.6789	6.1898	3.2711	3.71629
arahy.new__817	0	1.65325	0.668643	0.229034	0.13973	0.048589	1.15446	0.038595	0.080953	0.273775	0.08245	1.37479	0	0.164863	0.046779	0.03153	0.071712	0	0.055083	0	0.062562	0.107866	0.175329	1.1987
arahy.74Q5DQ	3.46148	1.89438	3.47652	2.66976	4.91198	2.79641	2.91864	3.46166	3.42027	1.36434	2.02058	1.49949	5.01216	3.11718	3.21981	3.18463	3.49885	3.04764	1.79891	2.70113	3.81515	2.3082	1.84621	1.30988
arahy.2W0JFY	0	0.291261	0	0.035255	0.077777	0	0	0	0	0	0	0	0	0	0	0	0	0	0	0.107044	0	0.058016	0	0.078866
arahy.TL04YN	0.181453	0.728822	0.637286	0.05364	5.01221	7.81727	0.982412	2.92485	11.3407	6.98629	2.44399	7.72453	1.2728	1.26514	1.08677	0.116414	0.067486	7.92752	0.013235	7.25503	0.358652	1.31689	19.5389	1.47314
arahy.6YST69	30.8311	30.9626	29.2824	58.3581	54.0914	52.0373	61.284	50.3313	58.3452	32.6515	34.2078	28.1382	30.0612	30.0332	45.8588	46.668	50.1625	59.1484	70.3106	56.9207	64.6621	27.4174	30.609	51.4593
arahy.8SN1W1	2.25723	1.97145	2.1315	3.23781	3.66331	2.02214	2.88348	3.11171	3.78545	1.70015	2.38667	3.01307	1.6335	2.40276	2.9038	3.71226	3.98969	3.84156	6.01407	5.03031	4.47283	2.34987	2.21868	2.61837
arahy.F25RYT	22.8543	17.1908	26.7509	23.6213	19.8406	16.3226	22.225	30.9251	28.5865	18.9274	18.0881	24.2258	19.0049	20.5683	25.577	16.8516	20.9777	19.3256	25.517	23.1245	23.8342	30.8348	22.3954	15.3993
arahy.SB3U1B	0	0	0	0	0	0	0	0	0	0	0	0	0.000903	0.019022	0	0	0	0	0	0.009096	0	0	0	0
arahy.new__5176	4.21971	5.20333	6.63596	5.21307	4.24161	3.53626	4.19029	5.69945	4.55416	1.97699	3.27462	0.685753	5.33932	5.0287	5.3402	5.76691	3.41599	2.54121	4.41059	5.45487	4.22235	4.31178	2.17138	0.237352
arahy.2ED4HK	3.65879	4.62506	5.54991	3.88282	3.82462	3.89098	5.85986	4.92376	6.08863	3.84319	4.0952	4.29047	5.37299	4.55158	5.3086	4.973	4.47169	5.35866	3.69729	4.46263	4.55519	3.90725	3.67208	4.57302
arahy.A4ASB6	6.74674	7.13395	7.04216	5.27203	5.41196	5.89881	5.22506	6.35559	8.47977	2.67915	4.98014	4.02604	7.36386	5.9374	4.13547	6.26769	5.14594	5.24477	6.09136	4.984	6.37101	4.5273	4.05661	3.52429
arahy.new__10802	0.21766	0.164446	0.048128	0.601572	0.128366	0.143117	0.085818	0.125713	0	0.19571	0.524297	0.097	0.355316	0.268358	0.123105	0.208731	0.210494	0.103877	0.04236	0.092292	0.209896	0	0.075304	0
arahy.QC9P0E	0.12927	1.49999	0.960974	0.236809	0.493785	0.306838	0.224723	0.163958	0.086296	0.104332	0.039445	0.088498	0.04654	0.011856	0.37403	0.521053	0.378069	0.194386	0.201074	0.107869	0.086139	0.089259	0.038524	0.043733
arahy.ZGE2UV	1.87006	1.26898	1.34552	0.156644	0.165733	0.096026	0.176238	0.328112	0.234658	0.787947	0.893053	0.558935	1.10588	1.73634	1.40714	0.270456	0.198598	0.11121	0.241181	0.333445	0.265962	0.755874	0.694838	1.68823
arahy.3933SP	0.150042	0.218941	0.162088	0.205447	0.140221	0.0355	0.144224	0.084688	0.315942	0.886891	1.91292	1.80461	0.130186	0.147416	0.017089	0.032144	0.104111	0.051371	0.093725	0.016784	0	2.01907	2.27818	3.33391
arahy.16DI2Y	0.18593	0.086588	0.205063	0.021296	0.073094	0.022935	0.069165	0.069374	0.038351	0.062004	0.110024	0.076862	0.080497	0.031336	0.159492	0	0.063157	0.010525	0	0.021988	0.021609	0.018296	0.089415	0.538301
arahy.new__16404	0	0	0	0	0	0.024435	0	0.38749	0	0	0	0	0.118304	0	0	0	0	0	0	0	0	0	0	0
arahy.1W1XCQ	0.385395	0.406742	0.180788	0.138744	0.165127	0.153498	0.220599	0.240339	0.139826	0.075587	0.04237	0.124297	0.755668	0.591073	0.43806	0.552266	0.399703	0.259362	0.730587	0.421397	0.725823	0.120184	0.08159	0.097907
arahy.N0FVBM	6.32669	2.75103	3.42745	0.256035	0.66468	0.293497	0.138167	0.328149	0.223826	0.325252	0.063254	0.271203	4.583	3.5097	1.32738	0.411911	0.193467	0.497599	0.102535	0.197706	0.339808	0.268383	0.387182	0.209565
arahy.23KKED	7.67012	5.37858	6.50669	12.3825	10.7598	13.1283	28.2697	34.4538	26.1257	22.8751	22.5111	13.7291	5.10691	6.15721	6.05753	9.02364	8.39753	10.7149	24.9337	24.9655	24.0408	17.4928	21.0746	26.8821
arahy.U3Q9D7	0.757853	0.970665	1.06472	0.145027	0.145458	0.163545	0.157303	0.042442	0.164764	0.10834	0.129424	0.107962	0.692927	0.855381	0.348027	0.127925	0.275672	0.137452	0.232962	0.175609	0.270861	0.244311	0.296748	0.139247
arahy.L1WQQA	0.838384	0.770435	0.410272	0.872375	1.06249	0.89976	1.19515	0.816903	1.07984	0.645764	0.925907	1.15204	1.33455	1.28107	1.15854	0.945668	1.22757	0.911307	1.40789	1.42767	1.52844	1.61802	0.953072	0.906347
arahy.VF11UZ	1.71085	1.94672	1.86445	3.7915	1.58516	5.22055	4.31041	3.98858	4.41156	3.31357	6.29206	1.97523	3.63214	2.73133	2.11604	1.07759	1.45937	2.98208	4.07975	1.3285	3.69309	4.77142	7.88814	5.77635
arahy.RK3EBX	2.38036	2.53321	2.47407	2.50971	2.91666	2.49386	3.5082	2.67847	3.78839	2.43543	2.64397	3.13375	3.81863	3.47907	3.90566	3.24606	2.87429	2.90614	3.63756	3.84498	4.13738	3.1838	3.2028	2.6011
arahy.VPG7BH	4.31965	4.45654	3.94099	8.45309	6.08003	7.71133	7.37942	7.14277	7.02275	5.86838	11.1578	7.38534	3.92758	5.69051	7.28312	9.39736	8.451	9.55529	8.1186	6.03431	8.46028	10.5033	7.52793	10.8867
arahy.PVE8MA	11.1708	10.2284	8.13689	7.71089	7.45155	5.64191	8.98146	8.28882	7.34006	7.81679	8.53048	8.45293	12.5983	16.1499	11.6433	8.9135	9.40901	7.18367	10.8926	9.67297	11.7763	10.1456	10.0259	8.56711
arahy.ZK7SIQ	0.729882	0.671666	0.752021	0.705566	0.676015	0.641941	0.831859	0.630851	0.821931	0.42363	0.420358	1.00773	1.2108	1.03408	1.50631	0.788502	0.806883	0.90492	1.16627	1.12073	1.24985	1.16809	0.959686	0.696906
arahy.203Q7N	1.9339	2.62773	2.26631	1.64472	2.28933	1.64148	3.50144	3.17314	3.86014	1.34503	1.23405	1.74701	1.89401	1.84868	2.40046	3.32712	2.1812	3.34136	3.36623	4.44292	5.13617	2.15385	1.5973	2.31745
arahy.N3RN7X	3.84393	4.8121	4.39798	2.92218	3.53258	4.39536	2.76993	3.15064	3.19696	4.13116	3.69345	4.95932	6.02012	4.89288	5.25492	3.24238	2.51926	2.5055	2.63186	3.10947	2.8363	4.04428	3.81264	4.5944
arahy.2U0HVI	0.481308	0.307244	0.223439	1.69915	0.970073	1.1898	2.70425	3.55248	1.1899	1.50228	0.746224	1.01092	0.723235	1.19358	2.05352	1.56035	1.52768	1.34964	4.36349	6.59325	4.26472	0.932289	0.890315	1.27337
arahy.779HWZ	5.01763	4.86279	3.53182	6.30517	5.86861	5.7975	8.65365	8.02663	5.13	10.7754	8.40137	8.41995	6.10955	8.33344	4.82322	8.70882	6.99606	6.42241	5.7584	7.31406	6.96157	10.3753	9.40721	6.96191
arahy.5D60HD	13.7328	14.9148	12.4739	12.7188	11.3941	12.9719	12.8056	9.2188	13.561	8.30002	6.1551	8.12705	15.3367	13.4769	16.6894	14.0442	13.5636	12.7506	13.5724	10.6504	11.3922	10.7213	10.0669	5.95706
arahy.9PBB9R	0.279492	0.181327	0.192152	0.162756	0.433324	0.271264	0.204033	0.216299	0.12728	0.188818	0.10688	0.190037	0.318658	0.315709	0.780042	0.350688	0.403012	0.301364	0.387907	0.219371	0.298665	0.246983	0.14717	0.219842
arahy.3LN7S1	24.559	28.6039	30.8402	27.8597	28.3859	26.4298	22.6602	20.6327	24.7444	17.4395	18.6793	25.4661	33.5026	29.1139	30.4517	30.4003	29.5863	29.4457	22.2839	25.2023	26.6924	32.8054	28.1516	21.7841
arahy.F5GB60	0.03541	0.052827	0.446962	0.117902	0.022055	0.037931	0.153029	0.122948	0.0072	0.071683	0.012858	0.017724	0.130438	0.014281	0.126778	0.035562	0.01735	0.005611	0.109784	0.030769	0.014903	0.015283	0.008958	0.125715
arahy.IRIV1V	0.316142	0.27526	0.278367	0.183661	0.31564	0.256081	9.05087	9.83864	4.77183	4.94356	1.83103	0.805603	0.600973	0.536487	1.06034	0.346755	0.027008	0.299275	8.49334	8.48589	7.44986	1.02167	5.31968	3.44304
arahy.92F5VK	0.519133	0.092657	0.370009	0.043625	0.01602	0.036863	0.248805	0.425719	0	0.579259	0	0.000752	0.024237	1.06085	0.117759	0.151716	0	0.054808	0.146591	0.887433	0	0.205531	0.064877	0
arahy.BX530H	0	0	0	0.057029	0	0	0	0	0	0	0	0	0	0.018819	0	0.112057	0.099794	0.07657	0.018182	0.039681	0.038672	0.032964	0.016438	0.066769
arahy.USG1YY	0.407281	0.442853	0.32854	0.627606	0.789271	0.69037	0.966951	1.38471	1.05917	1.61935	2.03738	1.23967	0.319794	0.563996	1.03179	0.325302	0.727276	0.580485	0.68975	0.699523	0.966345	1.59404	0.627336	3.09479
arahy.new__16932	0.954717	0.618469	0.159887	0	0	0.289373	0	0.01444	0.762064	0.161298	0	0	0	2.36391	0.017386	0	0.029173	0	0	0	0	0	0	0.04672
arahy.8L6AK6	202.862	251.375	180.275	87.3923	93.8722	76.2397	214.243	188.197	191.689	97.8667	92.6691	82.5461	199.3	179.167	181.467	117.148	103.681	95.8285	281.151	295.756	233.352	78.2445	88.764	92.426
arahy.DDAY0V	0.078873	0.162496	0	0.960388	0.703402	0.975148	0.738015	0.516815	1.11906	1.37731	0.753715	1.91775	0.456416	0.113757	0.208955	0.706282	0.794095	0.627191	0.812473	1.08255	1.51607	2.43582	2.55452	0.773424
arahy.2W1D5P	0.93165	0.613159	1.78546	7.28057	2.62213	6.41814	4.45546	10.0405	7.71757	10.796	7.79154	11.3847	1.02109	0.537542	0.437129	2.51581	3.29976	3.2973	2.398	2.90971	2.2775	14.5508	8.71789	11.1105
arahy.Q9S7W6	0	0	0	0	0	0.109084	0.047153	0.224607	0	0	0.060206	0	0	0	0	0	0	0.007951	0	0	0.020366	0	0.010812	0.03989
arahy.Q4NL7Y	4.01968	3.41725	2.2241	3.56176	0.763501	2.30052	2.17181	1.35273	3.63057	1.19414	1.34236	0.784064	4.50241	3.53077	3.77585	2.64072	4.21483	2.47606	4.2118	3.38517	2.64017	2.97208	4.64779	0.821505
arahy.KF0JQ1	14.5922	12.6884	12.955	9.41802	10.4809	7.78242	9.63601	9.89438	9.60025	5.53446	5.32065	6.28238	13.6924	13.6661	10.2008	8.3969	8.82431	7.82482	9.15686	8.64942	9.79625	7.04749	6.2653	5.15193
arahy.Z6NG0Q	2.18737	1.33472	0.650873	0.742608	1.00319	0.708631	1.66737	1.76747	1.1187	1.34218	1.5615	1.55291	0.909077	1.18615	1.08862	1.06055	0.438781	1.04264	0.844841	1.65389	1.65683	1.24588	1.56896	1.10709
arahy.HL4WI4	68.2224	65.168	83.3627	12.8846	15.0397	12.0168	8.50332	6.49708	10.9437	6.18765	3.91434	8.2709	72.6233	62.1409	64.0288	13.8044	11.308	6.35651	11.4309	6.9609	11.8604	12.5462	10.039	8.41403
arahy.KPLK3V	3.79842	2.4572	3.8567	36.0018	18.1152	21.129	31.6092	46.4819	28.9291	70.3026	50.2975	56.6098	3.33251	4.95068	3.50504	6.97613	13.6659	22.4652	18.1169	20.7006	15.3543	62.6681	63.5955	45.1023
arahy.WE2S9U	0.053068	0.025574	0	0	0.017073	0	0.055389	0.076591	0	0.04994	0	0	0	0	0.030635	0.029103	0.025875	0.015311	0	0	0.030283	0.025641	0	0
arahy.31Z3CL	6.47981	8.54465	7.93751	8.26664	5.84216	6.25206	9.21032	9.07122	5.94326	8.87755	8.02918	7.00613	8.62067	7.2904	5.66892	7.34665	8.85009	8.76886	8.3505	7.64078	9.45885	9.74944	8.2957	7.09323
arahy.67KEEQ	0.28578	0.132047	0.375606	0.168309	0.389354	0.322686	0.3314	0.378033	0.276073	0.229706	0.21764	0.447073	0.995065	0.344301	0.355103	0.392286	0.103651	0.401313	0.293498	0.456554	0.445336	0.899213	0.520705	0.447294
arahy.new__3594	0.63704	1.41136	1.35865	1.23613	0.12584	0.843947	1.22595	2.37841	2.03359	0.940391	1.30711	1.18362	0.677813	0.71639	0.088404	0.345004	0.312419	0.095071	0.554044	0.040785	0.51068	0.440994	0.38233	0.351349
arahy.NYYS8D	0.008593	0.018854	0	0.005962	0.046422	0.015162	0	0.003356	0.004226	0.007852	0	0	0.023167	0.041062	0.0375	0.018304	0.024411	0.012337	0	0	0.014285	0	0	0
arahy.VDG15V	43.8129	75.5036	47.0952	23.4861	37.9132	25.1637	25.1558	15.956	23.6783	6.69124	4.5537	6.74126	42.5185	40.2183	34.524	43.5136	27.264	27.9603	22.7899	24.0983	21.1114	5.99314	6.13192	4.69929
arahy.07RNNT	17.6556	20.4774	14.666	2.30497	4.1075	2.58031	1.34213	1.4409	1.10786	0.663782	0.234335	0.992222	8.72946	10.6412	6.31724	4.29458	1.76581	2.02969	0.975604	2.12261	1.60105	0.320005	0.501213	0.491528
arahy.XZ9AUI	1.49607	1.14239	0.429593	0.274702	0.733561	0.217768	0.362664	0.102579	0.713347	0	0	0.041893	0.835633	1.7384	0.300886	1.00591	0.570392	0.276742	0.636613	0.363658	0.540744	0.016545	0	0.062604
arahy.03IC02	2.44342	5.66663	4.9505	0	0.56299	0.336742	0	0	0.297684	0	0	0	0.718033	1.11795	0.197521	0.03114	0	0	0.071067	0	0.081189	0	0	0
arahy.LUT726	29.6911	9.33315	20.7394	1.5805	5.81231	3.38693	0.865143	0.566929	1.27939	0.224545	0.368052	0.2526	43.5759	53.944	5.23016	4.49305	2.37447	2.15387	0.738655	1.00042	1.02499	0.204182	0.10201	0.039463
arahy.ILLM6B	0.383115	1.12469	1.13686	0	1.32222	0.242783	0.626824	0.789654	1.34098	0.066396	0.538427	0.180481	1.85425	0.892756	0.090176	0.62171	0.593102	0.095642	1.3689	1.16433	0.32715	0.337901	0.374331	0
arahy.new__20277	0.285358	0.313981	0.357971	0.088421	0.334141	0.308823	0.317807	0.267897	0.22629	0.222702	0.188725	0.065191	0.187374	0.253148	0.112813	0.585215	0.282651	0.339718	0.103195	0.455259	0.737642	0.064189	0.07209	0.154926
arahy.SNX30H	0	0	0	0	0	0	0	0	0	0.053525	0	0	0	0	0	0	0	0	0	0	0	0	0	0
arahy.RW24XF	2.31639	2.0238	2.87841	1.58587	1.28251	1.50384	2.30405	2.89066	1.91134	3.28987	3.20942	3.89759	2.26455	2.32111	3.01843	1.26989	1.76554	1.69052	1.8926	2.8503	2.02592	1.74724	2.43945	4.56635
arahy.GLEC2S	2.35548	2.41993	2.23314	2.76294	2.3224	2.70804	2.97519	2.41722	2.57515	2.22322	1.64788	2.79653	2.57253	1.69337	2.52152	2.21986	1.89017	3.35052	3.35783	3.50626	3.62922	2.65687	2.16278	3.00004
arahy.IG6JN7	2.31159	2.62714	1.80118	3.22238	4.04607	3.50237	2.92749	2.61165	3.03113	3.43751	2.80785	2.6548	3.43566	3.13681	2.55943	3.34755	2.66375	4.87135	3.25106	3.37491	5.02418	3.55788	2.38454	3.01814
arahy.7FY2A8	0	0	0	0	0	0	0	0	0	0	0	0	0	2.00015	3.57809	1.58949	2.5749	1.67407	4.6102	3.90126	3.32449	1.05674	0.264362	1.55802
arahy.DUD7MS	84.5413	97.1279	88.7119	66.3983	93.559	66.7046	117.868	101.656	125.044	30.0432	37.2681	38.3529	68.2429	81.1181	66.5626	110.271	100.164	119.763	150.302	150.078	144.534	39.5016	34.6522	30.0728
arahy.IYH2XP	18.365	18.2084	19.8931	9.48962	10.1794	12.2925	13.0542	10.9162	13.1918	11.3243	9.66357	10.3218	17.6085	16.1798	14.9788	9.81746	10.0813	9.45806	12.2424	10.545	12.0172	11.8446	9.84756	10.0495
arahy.L3XW27	5.56905	3.77357	6.05532	0.259173	0.978796	0.441934	0.380608	0.298042	0.316861	0.96333	0.140638	0.727155	4.61963	4.27901	1.47508	0.649825	0.497342	0.286186	0.074218	0.177818	0.012788	0.614616	0.372095	0.547401
arahy.ZN4AW4	0.13466	0.238056	0	0	0	0.074285	0	0	0.001083	0.016352	0	0	0.21125	0.001622	0	0.270669	0.001129	0.632365	0	0.0208	0.183907	0.184067	0	0
arahy.46FXJU	1.92428	1.76174	1.4381	0.712003	1.02398	0.817693	1.16558	0.860161	0.83511	0.9447	0.88159	0.134831	1.49728	1.39411	0.873655	0.675697	1.52172	1.32255	1.53775	0.093799	0.299501	1.57124	0.168926	1.22973
arahy.new__19169	0	0.117618	0.590075	0	0	0	0.036721	0	0	0	0	0	0	0.111681	0.524933	0	0	0	0	0	0	0	0	0
arahy.1UBI84	6.78113	9.17074	7.43827	6.60677	8.09328	5.87462	7.85353	6.34304	8.22219	4.32356	4.5129	5.71278	7.24434	8.36726	7.05962	8.95814	7.30409	7.90935	9.9502	7.41405	9.52575	6.15369	5.31638	3.5913
arahy.new__9370	0	0	0	0.319505	0	0	0	0.285108	0.318045	0	0	0	0	0.155279	0	0	0.4124	0	0	0.259711	0.167722	0	0	0.173528
arahy.D1D3TT	0	0	0	0	0	0	0	0	0	0	0.18418	0	0	0	0	0	0	0	0	0	0	0	0	0
arahy.AAAS1H	5.68015	7.63409	5.5276	5.04638	4.76985	4.65602	5.15365	4.75083	4.16445	6.08635	6.96502	5.91107	5.15054	5.80628	5.71072	5.36201	3.75595	4.82683	4.86404	4.90833	5.38037	6.04071	5.76686	6.94153
arahy.U3578E	11.8081	8.15906	18.951	6.54285	10.8063	6.56818	5.83934	5.50271	6.87498	5.94713	6.68425	6.48891	22.9687	16.6943	25.8017	7.82931	8.61999	5.86264	6.26818	4.41064	5.51435	9.33625	8.61665	9.00415
arahy.new__1770	0	0	0	0	0	0	0	0	0	0	0.508893	0.1939	0	0	0	0	0	0	0	0	0	0	0	0
arahy.T1MC5G	1.61587	1.3753	1.51231	1.55462	1.58511	1.50768	1.23168	1.87393	2.26781	1.4967	1.7902	1.27505	2.92302	2.3835	2.35418	2.06301	1.16401	1.57276	1.61912	1.57341	1.65364	1.21543	1.4832	1.4358
arahy.XNX4G2	24.0837	21.6759	22.9883	2.946	8.04454	4.38687	5.08001	4.0621	5.26392	4.40957	2.54293	5.52894	24.6286	20.1284	17.0885	6.82358	5.29812	3.49105	6.22661	5.95766	6.87825	6.70148	5.89171	4.26454
arahy.6KF2EM	0.21116	0.066961	0.049098	0	0.09231	0.007324	0.050066	0	0.0065	0	0	0.04077	0.142805	0.160956	0.043242	0.291037	0.117403	0.137033	0.047791	0.047075	0.199288	0	0.034384	0
arahy.09A9GY	21.1198	16.7445	0	11.9402	19.1328	0	21.1623	28.4989	0	19.5934	18.146	0	18.5123	0	20.1536	0	0	17.8729	0	0	21.2223	10.2866	17.0116	18.8332
arahy.U51SK2	14.2895	5.44981	9.3875	1.06012	1.95525	1.1151	0.471982	0.347165	0.540057	0.107148	0.047448	0.134501	18.4234	10.3581	10.2696	2.30138	2.0596	0.676238	0.72998	0.612427	0.7279	0.07855	0.085541	0.174993
arahy.D72E2J	35.3358	49.1581	63.2695	21.6909	24.3906	25.1156	10.0678	8.69198	11.016	8.17195	9.30359	7.76416	48.9075	24.7041	27.5084	9.23469	15.7054	9.86135	6.67696	7.26819	6.50474	9.39396	12.7601	6.03849
arahy.U05FW7	0.023967	0	0.900647	3.88797	1.86893	2.53884	0.647188	0.672786	0.134668	0.384525	0.835016	0.356009	0.190864	0.549701	0.975905	0.710117	1.67554	1.40573	0.052976	1.34949	0.403816	0.352985	0.342902	0.160493
arahy.N1J2JS	0.107663	0.0527	0.082795	0.856705	1.68557	0	0.964905	2.20099	0.051094	1.60286	0.17595	2.2462	3.95429	3.45405	3.69166	2.70057	2.44204	2.66426	2.72557	3.81955	3.00037	2.32255	1.873	1.29224
arahy.EJ2SUS	3.38894	3.43434	3.54619	2.46266	3.6006	2.10182	4.53285	3.14774	3.37187	4.34182	5.22359	2.76789	4.68344	4.36805	5.52379	4.30775	4.08928	3.3313	5.19859	5.69855	6.43369	5.71401	3.43961	5.88946
arahy.new__8800	8.71351	18.7937	6.73278	10.2905	7.84202	4.51623	8.31421	14.252	8.73423	7.1695	8.15311	7.90487	11.7295	8.68723	13.581	6.07207	5.62162	6.22156	6.25956	6.01774	5.40903	8.22711	6.18475	4.54225
arahy.new__4884	0	0.089571	0	0	0	0	0	0	0	0	0.410371	0	0	0	0	0.237213	0	0	0	0	0	0	0	0
arahy.6JMM3R	18.9192	15.4452	21.124	6.05216	7.77193	6.53624	7.34497	6.01925	7.91131	8.79671	6.59589	11.7427	16.7555	17.4634	17.689	7.40705	8.8177	4.93292	6.99329	6.79797	7.08328	9.74884	7.2088	6.48595
arahy.1CC5MB	5.98921	7.27849	7.39739	7.19126	7.53227	7.05471	7.24826	7.1726	7.24168	7.58543	7.57336	8.59047	7.42488	8.29254	7.62725	6.16171	5.88827	7.00551	8.5601	6.67513	7.22094	9.44213	8.33948	7.8598
arahy.D5DY10	0	0	0	0.019238	0	0.016459	0.041977	0.011093	0	0.029392	0.042032	0	0	0	0	0	0	0.030955	0	0	0	0.026433	0.028084	0.471207
arahy.FN45FY	0.018423	0	0	0	0.018875	0	0	0	0.05623	0	0	0	0	0	0.019568	0	0.036094	0.042716	0.038998	0	0	0.053652	0	0
arahy.IW2JES	8.33878	7.13751	7.52235	4.75182	4.58631	3.50585	4.09966	5.1488	4.95887	2.69391	3.30916	3.2038	6.21043	5.90619	5.69276	4.90839	4.27344	3.19144	5.31375	4.55937	5.20284	2.60546	1.90202	2.13183
arahy.KZ8L38	2.36159	2.8216	3.17456	1.69363	1.83857	1.72988	1.3662	1.40456	1.45818	1.17234	0.926605	2.32833	3.08968	2.10743	3.28054	0.758882	2.43591	1.23562	2.51717	1.28041	1.37361	2.40889	1.37187	1.22747
arahy.new__20738	0	0	0.434606	0	0	0	0	0.624244	0	0	0	0	0	0	0	0	0	0.729413	0	0	0	0	0	0.492119
arahy.M6IDP9	16.7348	15.3398	17.0615	14.8455	16.4417	12.9567	13.709	17.5506	15.499	12.2653	9.89091	17.7487	17.4746	15.6452	15.1888	19.5997	14.1025	13.0217	16.3998	14.1032	14.3508	13.5626	15.8212	9.64823
arahy.8I7GER	0.044212	0	0.055216	0.040005	0.032864	0	0.004517	0.041601	0	0.019377	0	0.10324	0.009115	0	0.030112	0.005839	0	0	0.024757	0	0	0.108667	0.122153	0.229453
arahy.JQ1G2Q	0	0	0	0	0	0	0	0	0	0	0	0	0	0	0	0	0	0	0	0	0	0	0	0.11764
arahy.MK7H36	6.01111	5.16359	5.46455	5.87228	5.65084	5.62373	5.37481	6.77767	7.07917	2.61834	2.76712	4.79497	9.90384	9.30949	5.87123	5.26939	5.30577	5.37628	9.26226	6.03914	3.80897	2.95324	2.26448	3.35568
arahy.AZZ9A8	2.57413	2.59746	2.14998	1.00336	2.21567	1.49512	1.17108	1.78116	1.32489	2.94211	2.97976	2.02271	2.29982	3.32233	2.32861	1.77267	1.34197	1.16955	1.07622	1.54692	1.73406	1.99958	2.62191	5.73125
arahy.0UXM82	2.83505	3.91422	3.092	2.59628	1.86553	1.98064	2.66683	1.28283	2.56662	4.43782	4.70139	5.3227	1.41391	3.82414	4.68529	4.10102	3.37397	5.0694	4.9273	4.45459	2.1846	1.97202	3.9927	2.59632
arahy.CZ6VEU	7.64704	16.9235	9.35979	5.92411	6.81179	5.63903	4.00254	4.84755	7.46331	4.99517	2.91573	5.02389	9.73037	12.8947	7.66462	6.10628	6.05079	5.12133	6.63792	6.66198	4.34348	6.35833	8.33759	3.80039
arahy.new__10838	0.096431	0	0.107727	0	0	0	0	0	0.395992	0	0	0	0	0	0	0	0	0	0.139564	0.048095	0	0	0	0
arahy.MV6I8X	8.55349	7.85945	8.55103	5.71469	6.93794	5.06644	5.18584	5.39717	5.53009	5.33565	5.28835	4.97944	10.6928	9.89398	9.26154	5.99403	5.51115	6.29486	5.03955	5.83701	5.95534	5.56476	5.26245	8.10588
arahy.0ME452	4.34907	5.26954	4.05204	2.92178	4.22485	2.40409	3.47335	1.8338	4.21346	2.2568	2.03354	2.61528	6.10005	5.71239	4.9806	6.29647	4.50305	4.73019	4.87047	5.85056	5.95886	2.33948	1.62917	1.58442
arahy.I56F9F	126.564	0	0	0	0	0	0	0	0	0	0	0	0	0	0	0	0	0	0	0	0	0	0	0
arahy.E6ECRL	0	0	0	0	0	0	0	0	0	0	0	0.164776	0.050083	0	0.114215	0.167499	0.072704	0	0	0.143546	0.069491	0.184825	0.293184	0
arahy.D3Z63J	6.07285	6.57447	5.24044	7.58704	6.18232	4.62577	8.25624	6.92137	11.226	3.39631	4.67606	6.39848	8.05184	8.12629	6.01467	5.18106	3.4372	4.02795	5.27889	5.78517	6.38847	2.62294	3.81972	3.24003
arahy.HA9E1Y	33.1139	42.4214	19.4692	16.9234	30.8468	20.7748	40.4446	48.7646	30.5335	93.3375	72.5079	34.1596	33.7527	81.8305	46.3056	26.6208	22.5539	22.12	57.6559	49.5831	77.2373	42.553	46.5228	83.9089
arahy.KU9SFJ	5.12907	1.80977	2.21426	1.50509	2.79397	1.1202	1.97925	2.58007	0.875886	0.912194	0.282718	1.66501	1.57205	4.14746	1.30654	2.32128	1.75506	0.826521	0.699439	1.34807	1.85292	0.612639	0.665187	0.615004
arahy.9T1T9I	1.45613	0.986224	1.1738	0.844626	1.19833	0.652843	1.49141	0.979102	1.4266	0.765861	0.856519	0.749895	1.11836	1.19833	1.11138	0.781609	1.17418	0.666241	1.32561	1.03895	0.930328	1.22538	1.00956	0.989608
arahy.CM19QL	0.905875	5.01234	4.45578	4.04877	4.71297	1.91782	5.31883	5.76568	3.90864	5.22954	3.72544	3.75804	4.08646	4.92538	5.17408	2.33214	5.05882	4.43628	4.65358	5.10242	4.5064	3.73766	4.25977	5.33394
arahy.JHU363	2.00228	1.57038	1.95989	1.4121	1.4968	1.75749	2.12476	1.70545	1.68735	1.93671	2.21407	1.58188	1.56191	2.0389	1.61783	1.09994	1.27434	1.28586	1.48338	1.98807	1.58771	1.6206	1.50526	2.51494
arahy.FPT8AU	0	0	0	0	0	0.029786	0	0	0	0	0.114217	0.050628	0	0	0	0	0	0	0	0	0	0.023762	0	0.272731
arahy.new__3925	14.2587	18.2592	12.3236	5.31882	11.7365	4.38544	10.3336	9.73413	8.5973	2.6648	2.29826	2.63439	14.8194	9.28854	10.6435	8.75772	5.49391	9.3381	7.67102	5.8461	5.40137	3.09926	1.13894	0.952591
arahy.3Y11PP	0	0	0.058589	0.137848	0	0	0	0	0	0.030718	0.18039	0.008785	0	0	0	0	0.035022	0	0	0	0	0	0.097196	0.324375
arahy.UKC1QQ	9.66623	9.9119	11.8492	8.39013	7.64669	7.83745	6.53077	8.10526	7.00395	4.46823	4.86625	4.48576	9.46691	9.92429	12.0721	7.60605	5.04083	7.49924	7.63621	6.29099	6.6911	5.90423	4.70673	5.18104
arahy.JJV6C7	1.42688	0.905714	0.867756	0.141389	0.217577	0.025622	0.022077	0.12252	0.107113	0	0	0	0.455405	0.582533	0.097683	0.225638	0.121972	0.268436	0	0.215467	0	0	0	0
arahy.SR30KW	0.286127	0.379084	0.364911	0.045313	0.0883	0.042179	0.093317	0.108988	0.060369	0.010923	0	0.126807	0.187765	0.254662	0.204572	0.036876	0.044821	0.026522	0.012373	0.073752	0.033117	0.022432	0	0
arahy.EDF5ZB	12.8375	17.9899	16.5837	3.43957	5.59353	3.66651	4.25909	4.53509	4.74729	2.82477	3.4457	3.99399	10.1233	12.038	9.29116	4.47888	3.86192	2.72364	4.48228	3.89823	3.90406	5.24159	3.85889	3.34179
arahy.QZS15H	0.12755	0.094803	0.111083	0	0	0.149936	0.150439	0.071696	0.075216	0.045272	0	0.227839	0	0.054629	0	0	0	0	0	0.086536	0	0	0.053813	0.064606
arahy.G8MIGD	6.07045	5.89446	5.90921	0.022839	0.908951	1.08688	2.16522	0.029449	0	0	0.231022	0	8.91649	6.23657	6.67984	4.82059	4.1834	6.35618	5.49661	6.18281	4.15053	2.87598	3.76576	3.03605
arahy.QDSH2R	0	0	0.043486	0.273762	0.12319	0.16639	1.00677	1.41127	0.397021	4.20366	2.50014	3.9649	0	0.107626	0	0	0.246978	0.386886	0.143745	0.362338	0.188571	1.53913	2.07162	3.76465
arahy.2625MI	8.8066	9.1302	9.19387	9.32401	9.56863	9.7895	10.8465	9.90843	9.78173	16.7778	15.1734	14.6464	10.9284	9.94204	13.2346	9.868	8.98977	10.4046	10.8659	10.1	11.6944	18.3685	15.5807	14.9022
arahy.HJ5DAC	0	0	0	0	0.134894	0	0.144399	0	0.112607	0.07795	0	0	0.232827	0	0	0.201121	0	0	0	0	0.536364	0.110413	0.108595	0
arahy.88FAZH	0.516307	0	0.91373	3.71681	2.46019	3.51499	2.76747	3.37169	2.80934	5.06347	4.12062	4.28555	1.24156	1.02896	1.21586	1.98267	2.63645	3.20452	2.43512	2.24681	2.21172	4.11326	3.88031	3.46913
arahy.631JZ3	4.52945	10.3236	5.98001	3.12632	4.9138	4.66707	5.20301	6.36533	6.09066	2.99356	3.55439	4.31883	5.77239	3.91193	6.42222	5.74552	3.61844	3.22678	7.11252	6.28178	4.41561	5.14383	4.9832	3.53381
arahy.QBCT0C	1.91977	1.28358	0.799206	0.624897	1.00599	0.587462	0.86282	0.85906	1.93017	1.3455	0.976619	1.44385	1.85313	1.15444	1.6561	0.90113	1.31272	0.626383	1.42827	1.18647	0.642692	1.73556	1.52398	0.670251
arahy.352PWL	1.56619	2.15552	2.74915	6.03714	3.18119	3.44735	6.17608	6.93753	5.18077	2.13707	7.16115	5.01989	0.3889	0.464499	2.65708	0.591239	1.33661	1.4236	0.851998	1.74004	2.27288	2.74652	3.25162	5.11392
arahy.J6J6X2	0	0	0	0	0	0.168717	0	0.04482	0	0	0	0.143388	0	0.102453	0	0	0	0.05358	0	0.027049	0.105974	0	0	0
arahy.SG8K9N	0.286773	0.527266	0.216133	0.187049	0.427472	0.301461	0.935356	1.13593	0.327591	0.965038	0.701709	0.357728	0.390002	0.508598	0.393195	0.267327	0.520897	0.906662	0.56175	0.549079	0.84028	0.630547	0.30353	1.38596
arahy.0IUR8P	0.702121	0.124242	0.39523	0	0.353411	0	0	0	0	0.140865	0.487224	0	0.728141	0.975377	0	1.06594	0.619902	0	0.29502	0	0.704772	0	1.35402	0
arahy.146QCX	45.7512	46.0882	52.5697	10.9784	17.0133	12.5837	11.082	9.86727	10.2908	15.1247	15.5506	12.7115	40.6847	38.0855	36.3307	11.7954	9.75479	9.75998	7.50631	9.23994	9.1808	13.0828	17.2	18.3274
arahy.9V29BW	14.4619	15.1178	12.4427	16.9717	15.8733	16.0869	19.6562	18.651	20.0083	18.6298	17.338	18.6303	16.3901	14.8829	18.9136	16.3412	17.8945	17.8511	21.3333	18.2046	21.8677	21.4039	17.4528	19.9002
arahy.new__20996	6.25314	5.74308	6.39373	5.57636	6.46538	5.46859	7.54036	7.98168	7.71713	5.60716	7.78723	8.38568	5.78023	5.70783	4.42978	4.59754	5.11757	6.46499	7.70768	6.29284	6.85815	8.93886	6.66069	6.89245
arahy.PXE0CR	0.615853	1.12864	1.58708	0.17685	0.151849	0.605578	0	0.150275	0.038492	0.122291	0.031106	0.438939	0.363057	0.576795	0.898646	0.366548	0.272629	0.354437	0	0.41264	0.138597	0	0	0.084221
arahy.WRC151	0	0	0	0	0.014357	0	0	0	0	0	0	0	0	0	0	0	0	0	0	0	0	0	0	0
arahy.2QIL7I	7.73818	5.894	9.44127	15.2869	8.7625	10.9845	20.72	22.0746	29.1346	12.0851	15.6423	13.9086	7.63941	8.29829	7.35629	8.90753	14.8085	12.6532	28.1878	22.0174	19.7304	20.5346	10.8796	16.4666
arahy.YCE02X	0	0	0	0	0	0	0	0	0	0	0	0	0	0	0.118243	0	0	0	0	0	0	0	0	0
arahy.PAX1AS	9.10746	0.051229	5.96645	6.28601	7.40486	4.70769	12.9497	7.32527	6.18181	31.6669	0.002106	30.9764	6.31876	8.19994	39.5044	10.8945	15.8706	6.13763	7.84902	4.18296	7.50037	7.33386	51.9579	20.9588
arahy.G09REB	0.67837	0.517061	0.412042	0.48859	0.595466	0.475476	0.641681	0.559171	1.06276	1.2072	0.32957	0.968218	1.07316	0.458586	0.90722	0.559322	0.769327	0.469162	1.03055	0.444241	0.393033	1.51186	1.04471	0.595877
arahy.ZQ62U7	4.22365	6.63537	6.27036	2.30146	3.72064	2.60979	3.21105	5.43577	5.14244	4.10015	3.36839	3.83152	2.6969	5.43343	4.25992	3.39761	3.61267	3.58175	3.58081	5.50221	3.53	4.00243	2.90424	2.108
arahy.RQ3LB2	0	0	0.125775	0.062633	0	0	0	0	0	0	0	0	0	0.18774	0	0	0	0	0	0	0	0	0	0
arahy.JVQ2Z4	4.87549	5.69299	4.68037	3.33264	3.85877	3.5277	3.21093	3.08456	5.97387	2.44819	2.75408	3.94897	5.54892	5.30001	4.92673	4.6782	3.69232	3.82134	3.98881	4.01489	3.87368	3.53795	2.32964	1.43837
arahy.new__12818	8.46244	5.60964	6.38564	3.78467	6.23654	6.59444	2.28883	1.8059	8.94316	0.819477	1.17822	0.74111	8.98374	1.81558	0	5.18376	3.4594	5.47262	0	0	1.505	2.52899	1.24348	0
arahy.R891U4	5.83399	3.412	7.9244	8.61633	12.0655	10.823	2.94488	1.98687	2.66603	6.43809	6.01679	12.7739	4.38107	2.95964	3.71184	11.8234	10.5046	7.82888	1.7157	2.58804	3.37537	3.23513	2.88143	5.52786
arahy.new__17322	1.94968	1.41412	2.81488	0.613947	0.238903	0.196919	0.774563	1.06021	0.448835	0.230599	0.161607	0.2502	1.98009	1.55971	0.533769	0.040616	0.39423	0.235452	0.509375	0.559845	0.688891	0.089342	0.273253	0.156076
arahy.LT40GI	0.399595	0.095491	0.047763	0.060238	0.101654	0.107096	0.257836	0.128191	0	0.121605	0.041807	0.286613	0.106581	0.364012	0.036182	0.019727	0.052617	0.038884	0	0.075935	0.01259	0.286964	0.046917	0.046939
arahy.XXTB4R	0.799754	0.716698	1.21715	0.037903	0.427506	0.10967	0.176834	0.104261	0.196596	0.129524	0.042089	0.110947	0.452555	1.39451	0.111496	0.135499	0.079223	0.159999	0	0.208369	0.057864	0.466612	0.295151	0.133074
arahy.ERK2KK	0	0	0	0.289432	0	0	0.058639	0.182862	0	0	0	0	0	0	0	0	0	0	0	0	0	0	0	0
arahy.new__10583	1.71309	0.702652	1.79009	1.26518	1.35885	1.48011	1.38743	0.559005	1.85223	0.265039	0.979135	0.483729	1.69302	0.480107	0.611858	1.24145	0.40235	1.51466	1.1213	2.60962	0.281341	0.839207	0.443091	0.660931
arahy.AA5MRW	0	0	0	0	0	0	0	0	0	0	0	0	0	0	0	0	0	0	0	0.001599	0	0	0	0
arahy.new__5307	0.5788	0.395391	0.365445	0.185134	0.083852	0.256261	0.048854	0.267135	0.146999	0.01533	0.170393	0.016714	0.825489	0.451804	0.326342	0.232271	0.015885	0.056398	0.052097	0.049375	0.139251	0.141676	0.148987	0
arahy.4JR04K	5.13697	7.40561	7.97149	2.90819	3.82242	3.29975	3.83359	2.96305	3.99101	2.88757	3.19725	4.02926	5.58398	4.86831	5.88043	5.22024	3.60905	4.41689	4.13656	4.01003	4.39678	3.74278	3.3525	2.74634
arahy.5B5G66	2.22976	2.10109	2.39051	2.49632	2.57744	2.36427	3.57918	4.70841	4.06661	3.07151	3.2167	4.02626	3.36189	2.86156	2.99937	2.67857	2.48579	2.05716	4.50884	3.57011	3.65606	4.38816	3.4114	2.9098
arahy.MP45AK	3.54103	3.45467	3.49072	6.52172	6.30428	5.64502	5.60479	7.61392	6.97388	6.58483	5.10082	4.09209	3.01847	3.60271	4.07183	5.48813	4.97171	5.76027	4.7743	5.57537	5.28421	3.62735	5.57053	6.72718
arahy.IMVN0M	1.04713	0.788501	1.87875	2.24652	1.51888	0.970619	0	1.50817	1.25483	1.23976	1.74911	1.33609	1.46017	1.50493	0	1.45371	0	2.09751	0.110855	0	3.43566	2.04101	2.68531	0
arahy.A8WRUN	4.98621	4.55315	4.98746	44.3436	50.4787	52.1895	38.1957	46.2048	36.6348	66.6359	76.5387	74.78	8.89781	5.42268	13.7699	42.8775	54.0133	63.8825	34.0751	43.7749	31.8439	72.8999	56.91	81.021
arahy.S9FEUH	1.68311	2.42304	2.10948	45.2838	50.6636	64.7972	61.3446	63.7883	48.3059	52.0492	154.973	39.0786	0.851007	1.76554	3.13809	29.7263	36.0697	65.2003	33.1867	33.8365	27.9363	37.9453	60.1312	126.645
arahy.FKQ7LK	0.215093	0.015494	0.492353	0.103191	0.082747	0.193817	0	0.077594	0.116136	0.030255	0.074608	0.016549	0	0.025825	0.237336	0	0.062704	0.037103	0	0.093655	0.073386	0.21748	0.233833	0.18753
arahy.0DMM9R	7.17079	7.28203	6.66152	1.67201	3.50953	2.82138	0.342495	2.09043	2.52772	1.93271	2.0347	2.03793	10.3961	8.43595	2.36553	3.94786	2.61396	2.97945	2.16058	0	2.27762	3.68044	2.55595	1.7815
arahy.JKDT9F	34.4198	38.3165	35.0385	17.5025	18.2955	15.1473	23.2453	22.0444	24.8343	18.1555	17.8808	18.208	28.3381	29.7739	32.5445	23.5097	19.8459	16.27	26.6392	22.3099	24.3794	22.651	19.5348	13.7201
arahy.new__19915	1.10839	0.842778	1.05214	0.255082	0.414751	0.100436	0.190087	0.16798	0.073075	0.124758	0.05778	0.170488	0.934113	0.84786	0.795819	0.21805	0.080387	0.057374	0.102363	0.159108	0.144285	0.373298	0.1758	0.094191
arahy.XR1P03	0	0	0	0	0.57188	1.57904	0	0.726776	0	0	0	0	0	2.27378	0	0	0.075493	0	0	0	0	0	0	0
arahy.Y5LKUA	16.0353	18.623	17.5155	12.0052	13.9403	14.9647	12.7738	8.97344	13.1195	11.6586	10.8971	12.0627	28.992	20.434	22.8055	16.6034	15.3841	13.05	12.5393	12.4063	13.0421	14.2484	11.8031	13.1429
arahy.J8Q3D1	5.45017	3.53033	3.85847	2.63831	4.24853	3.94141	1.88746	2.88042	3.14296	1.8011	1.52742	2.13714	4.99254	5.85127	3.2529	3.48094	2.55838	2.36696	3.79698	3.09252	2.96297	1.28603	1.30948	0.999707
arahy.YD6KBQ	2.47871	1.74637	0.93287	1.48178	2.53924	1.69342	2.16481	1.23203	2.11429	2.04254	1.20519	2.65224	3.06617	2.34236	1.70431	1.06801	1.82544	1.56765	0.966469	2.40255	2.25517	1.79723	2.86212	1.36774
arahy.59WLWN	0.499814	0.116422	0	0.102399	0.099614	0	0.040991	0.227566	0	0.122232	0	0	0.028656	0.084992	0	0.085382	0.22586	0.030283	0.09301	0.091318	0.059895	0	0.075614	0
arahy.9CW0PF	2.61653	3.42232	3.22057	0.943673	1.94584	0.889492	1.70378	1.07707	1.0915	1.06126	0.940505	0.954403	2.83492	2.78231	3.53891	1.98436	1.78765	1.77538	1.41445	2.13367	1.15478	0.489495	0.873474	0.224126
arahy.new__6081	0	1.65653	1.9553	0.664542	3.04707	0	2.00684	2.03825	0.885315	3.89195	1.92017	0.885889	0	1.27358	4.17426	1.57298	1.81879	0	4.36456	1.0579	4.19088	0.569569	0.505801	1.36318
arahy.new__773	7.64796	5.67401	6.46725	3.78612	5.20202	4.22438	4.4269	4.29793	3.52958	5.70171	3.71261	6.52056	4.73327	0.378603	5.96856	6.10747	4.08304	1.62417	3.92938	3.26321	4.17686	3.03471	3.09571	1.89335
arahy.VI4CJB	2.92097	3.39358	1.52456	6.50417	6.91094	6.60805	7.56537	5.02802	8.26439	3.32235	7.5577	7.09327	4.61432	1.99247	4.2285	5.3215	2.45484	5.89638	8.08996	4.20501	2.39181	6.7756	8.78487	6.07517
arahy.YM3UN1	0.07106	0	0.075485	0	0	0	0	0	0	0	0.135644	0	0	0.040654	0	0	0	0	0	0	0.03014	0	0	0
arahy.L647M7	6.16923	3.4171	4.8004	1.13561	2.13698	1.26763	2.01622	1.95617	2.75373	2.27979	1.5745	2.08018	7.18023	5.95106	7.5134	1.65027	1.86704	0.967696	1.63428	1.14063	1.79005	2.44166	2.65487	1.30589
arahy.5H4H17	81.5788	159.652	109.701	40.5406	62.4607	55.7592	11.7586	15.2382	8.21988	13.9142	9.78086	31.9569	29.644	197.173	22.7464	68.8151	46.6382	55.483	11.8309	23.136	45.85	11.3541	10.5992	20.0609
arahy.P0P2QF	2.8294	1.99838	2.10617	2.35737	2.58521	3.69375	3.80503	3.15437	4.29073	4.01784	2.53731	3.87951	2.95806	3.36418	3.21085	2.89416	2.5822	4.78138	2.22554	2.88863	3.62054	4.83513	4.31675	5.26527
arahy.6SW4RN	0	0.000629	0	0.03123	0	0	0.280104	0	0	0	0	0.000401	0	0	0	0	0	0	0.101703	0	0.06477	0	0	0.000709
arahy.17Q9T0	0	0	0	0	0	0	0	0	0	0	0	0	0.894544	1.54602	0	0.611347	0	0.638795	0	0.032808	0.032791	1.12942	0.196641	0
arahy.TD68IP	3.94227	4.359	3.47919	1.38475	2.81734	1.25453	3.91959	3.38698	3.95257	1.25094	1.19301	1.84692	6.80829	4.59407	5.78292	2.52864	2.28114	2.21319	6.12819	4.77399	4.92934	1.88031	2.38102	1.04461
arahy.0VBM10	0	0	0	0	0	0.120016	0.113928	0	0	0.094356	0	0	0	0	0	0	0	0	0	0	0	0	0	0
arahy.2PR50U	7.01897	4.03488	3.29524	4.33397	5.81124	4.31063	3.70219	3.47642	3.98163	1.82162	0.989492	2.38736	13.0704	11.7607	5.40884	6.95542	7.29723	6.61523	5.56456	7.04335	7.40423	2.24817	1.81654	1.24143
arahy.A1M8SQ	2.72227	4.46683	3.73638	1.23249	2.51422	0.945927	0.572579	0.171965	0.479932	0.104058	0.10575	0.157675	2.73896	7.0705	8.65356	0.92274	0.579611	2.37549	0.872104	0.752797	1.33563	0.123958	0.02296	0.099314
arahy.new__2665	0.488701	0	0.326372	0	0.213687	0	0	0.118305	0.725054	0.206675	0	0.269559	0	0	0	0	0.144106	0	0	0.305927	0	0	0	0.069188
arahy.8ZSB7P	4.83814	4.40845	3.5967	4.32849	4.94968	3.92209	7.05377	6.40667	7.4935	3.75991	4.06426	4.30095	5.90315	4.80169	5.12174	5.23147	5.54108	5.56024	9.323	5.70385	8.92736	6.02911	3.62485	4.62043
arahy.F2WWIZ	0.413071	0.412487	0.509403	4.58741	4.78165	4.93662	3.34069	3.90235	5.72897	2.84919	3.44131	4.25732	0.766259	1.63172	0.938432	3.01101	4.82764	4.72375	4.25561	4.28925	4.03383	4.73216	3.14006	3.08663
arahy.BR1SHA	0.004177	0	0	0.489656	0	0	0.999036	0	0.277268	0.385854	0.271514	1.63183	0	0	0	0.945775	0.25778	0.353785	0.046272	3.81276	0	0.433251	0	0.393203
arahy.41KZPW	0.181805	0	0	0	0	0	0	0	0	0	0	0	0	0	0.104719	0	0	0	0	0	0	0	0	0
arahy.G182GH	15.27	17.4515	11.7259	12.8534	13.1186	9.86724	13.3343	14.5726	21.0071	24.1413	17.384	14.3742	18.4673	15.6999	16.9279	9.58042	18.8184	22.6962	17.1965	18.2919	17.3357	10.1047	15.9845	18.612
arahy.DFZK61	0	0	0	0	0	0	0	0	0	0	0	0.157265	0	0	0	0	0	0	0	0	0	0	0	0
arahy.SFQ5XR	29.4865	16.6411	20.711	88.3127	46.5556	64.5162	67.9083	61.4565	61.1734	45.0441	40.6858	63.3823	30.1287	26.9161	24.3252	43.435	63.7208	63.7603	64.9438	67.8805	51.0438	75.7333	80.4624	51.0881
arahy.6EI814	10.0529	10.6308	9.25136	12.0291	7.12745	6.68746	11.1398	6.15082	14.0635	6.73463	11.9329	13.1039	12.8761	9.10921	7.21201	7.81022	6.97147	13.1263	11.6947	12.1179	7.22585	12.6898	10.4343	6.59164
arahy.IVCY77	6.61856	8.24832	7.33366	11.9796	9.53233	10.975	11.7823	10.3968	12.4051	7.95925	7.91685	10.0214	10.2445	7.96906	10.5113	9.65976	12.0026	11.1603	13.7561	12.0345	11.5319	8.67622	8.50641	9.54662
arahy.XNKL0N	17.8931	33.4086	26.185	9.49498	11.5016	12.6525	5.82971	7.51847	7.37699	4.95526	3.50207	6.44394	38.1036	35.2273	1.98263	15.1783	7.47638	11.898	6.94763	13.411	8.98425	5.569	7.90706	2.65441
arahy.5VB52E	0	0	0	0	0	0.170686	0	0	0	0	0	0.664633	0	0	0	0	0	0	0	0	0	0	0	0
arahy.AVG7E5	56.73	62.7756	57.7554	15.6735	23.7289	17.205	15.9221	16.2624	21.3913	9.25022	8.99245	11.5014	58.856	46.2991	44.4484	25.5755	20.2647	24.4016	21.1944	17.6201	19.0932	12.3277	10.1536	7.71115
arahy.AK0KUT	0	0	0	0	0	0	0	0	0	0	0	0	0	0	0	0	0	0	0	0	0	0	0.026798	0
arahy.1GR1XB	0.092608	0.019646	0.04047	0	0	0	0	0	0	0	0	0	0	0	0	0	0	0.008303	0	0	0	0	0	0
arahy.IVE24N	1.66702	2.48668	1.81303	1.62134	2.28054	1.40535	2.84483	2.29498	2.13079	1.47496	1.91262	2.88856	1.56431	2.60412	1.64441	1.22612	1.37502	1.30422	2.03694	3.3776	2.67603	2.94146	1.23794	2.33736
arahy.0VJ7W8	38.6759	39.1559	33.9673	5.22414	11.3637	6.30904	6.02004	5.20662	5.63451	3.00821	2.77169	2.09993	29.7383	21.2635	22.2457	9.80971	7.56642	9.27772	4.58191	4.48946	6.48075	1.74934	2.26684	3.26279
arahy.THM6KE	4.43833	1.15083	2.88507	5.70172	8.08394	5.90312	9.81043	4.98116	8.95595	15.916	14.2634	9.06442	8.75859	10.37	10.2257	6.12379	8.53204	9.36771	10.652	15.2617	5.2455	9.61769	11.1815	7.17827
arahy.9XY3DG	48.0173	36.7041	34.2348	37.1204	41.529	42.0843	62.038	57.928	51.2876	79.0257	64.981	102.334	45.2907	51.422	46.3654	41.4654	40.6641	38.2315	56.4509	49.6619	61.5578	115.559	92.3053	69.1009
arahy.ZS42GJ	2.04095	1.97058	1.14688	1.58672	1.8956	1.36611	1.75071	1.92553	1.89191	1.87156	1.60336	1.8751	1.62658	1.60657	1.91002	1.82661	1.56666	1.97236	2.93278	2.91514	2.74359	2.13825	1.83387	2.2291
arahy.P2T0JM	0.830773	1.64935	1.17098	0.752911	1.19637	1.37455	1.46974	2.16822	2.17838	0.824924	1.56263	1.67468	1.95916	1.84377	2.23279	1.46456	1.7216	1.44542	2.95961	1.96089	2.48946	1.73242	1.87337	0.813171
arahy.T4NGX3	0.388135	0.329038	0.200289	0.066143	0.448144	0.100387	0.078693	0.140359	0.097886	0.143531	0.02414	0.342119	0.847152	0.379661	0.699694	0.222645	0.315897	0.107704	0.493389	0.144643	0.425738	0.112733	0.295786	0.12413
arahy.new__6230	0.229254	0.072867	0.390375	0.449672	0.071005	0.509771	0.186435	0.127994	0.28183	0.35008	0.092516	1.14411	0.088011	0	0.201215	0.305388	0.374067	0.275291	0.202852	0.123671	0.205624	1.05266	0.773901	0.189856
arahy.9C73IW	12.0353	13.7284	11.853	11.0916	10.7734	9.80107	9.85991	9.26811	10.3599	9.98179	12.3463	11.054	14.4417	13.4884	14.6245	11.7693	11.0792	11.5301	12.8179	11.4923	12.8096	9.53721	12.3469	12.5278
arahy.66AXQW	11.7321	13.8585	11.7024	20.3412	18.9692	22.8233	21.2806	17.5954	19.6761	18.5154	23.6066	20.0495	12.9655	14.4645	15.502	18.5063	17.1768	21.0567	21.4164	20.394	20.4122	17.5561	16.8122	23.2471
arahy.G1K1E1	1.915	1.72572	1.29525	0.840138	0.985707	0.467298	0.772241	1.27564	1.86235	1.1095	0.943621	1.2288	1.83186	2.00628	1.72379	0.651343	0.7322	0.631285	1.29122	1.06532	1.14342	1.27256	0.921131	0.578979
arahy.SXJ94E	0	0	0	0	0	0	0	0	0	0	0	0	0	0	0	0	0	0	0	0	0.070731	0	0	0
arahy.VXE6AC	5.58219	3.41438	3.91158	8.09973	4.41346	5.15798	3.56635	4.13965	4.13504	3.54565	2.31465	5.23308	3.55246	8.83688	4.13751	6.73629	8.85541	6.42857	4.93217	5.48665	6.30239	5.85066	4.76715	3.36341
arahy.ZA1ETU	0	0.032972	0	0.005215	0	0.109402	0	0	0	0	0.033481	0	0	0	0.062953	0	0	0	0	0	0	0	0	0.040638
arahy.PSIH1X	62.2871	73.976	94.2005	52.3839	54.2605	60.1913	38.6197	40.127	37.5874	29.0594	21.9375	22.9846	74.1214	46.852	74.2538	43.2685	49.9445	38.9286	31.8264	26.022	25.194	30.6039	32.5398	25.2377
arahy.new__16652	0.759216	0.865234	0.94278	0.680386	0.83777	0.284508	0.884583	0.808544	1.28507	0.856464	0.421618	0.407654	2.19273	1.81869	0.870523	1.18769	1.17593	1.47121	0.771176	1.01655	0.867716	0.942533	1.06562	0.624754
arahy.W51A0D	0.418891	0.326261	0.300228	0	0.11309	0.1177	0.140433	0.047469	0.17182	0	0.045597	0.11006	2.06377	1.23197	0.112933	0.388417	0.268567	0.045276	0.228459	0.168503	0.044776	0.227473	0.188924	0.153581
arahy.F37GPL	1.72951	1.56646	1.45047	1.59534	1.74948	1.6102	1.78823	1.3784	1.83252	1.35767	2.13906	2.80019	1.58988	2.23187	3.91277	1.6555	3.0584	2.28437	2.22909	2.85811	4.88149	2.60591	2.16187	2.15515
arahy.K0A0HQ	14.3415	16.1961	11.4002	6.43316	7.88413	5.57789	13.1202	9.30602	14.3412	6.21521	7.92004	9.91636	13.3561	13.3918	17.2997	12.7489	11.8369	9.29684	21.0519	15.2404	18.7853	12.7011	9.54143	10.3542
arahy.new__16421	0	0.018254	3.85394	0	0	1.68906	0	0	0.003197	0.023764	0.011006	0	0	0	0	0.003462	0	0	0	0	0	0	0	0
arahy.CV28T2	1.91252	1.60188	2.0534	2.44304	2.3976	2.14584	2.59273	2.75564	3.16533	3.21639	4.19347	4.2111	2.66305	1.81126	2.66215	2.20992	1.97294	2.60747	2.06768	2.22191	1.99528	3.63768	3.89069	2.89673
arahy.new__20849	2.14018	3.03417	3.78673	2.20458	1.87872	2.45931	2.17121	1.63284	3.12577	1.53257	1.16931	2.17996	2.64504	1.80082	4.05916	2.92041	1.8657	2.26818	2.61429	1.66548	2.0657	2.66684	1.47344	1.29093
arahy.J21882	3.64024	7.37038	4.79668	3.24465	5.10402	3.12485	4.40318	4.36815	6.79862	4.19851	4.4191	7.11926	8.76004	7.60077	5.32101	6.56929	7.16181	5.67069	5.66608	6.07067	6.50136	8.28587	5.887	4.4364
arahy.NVEM8G	0.441597	0.412485	0.678409	0.099432	0	0	0	0.149513	0.05549	0.05156	0	0.10341	0.557127	0.2397	0.063379	0.140632	0.210985	0.20016	0.038659	0	0.031266	0.017504	0.035202	0
arahy.M9UA6E	1.25264	0.088685	0	0.004438	0	0	1.11544	0	0.071332	0.089143	1.92447	2.00027	0	0	0.061869	0	0	0	0	0	0	0.021939	0	0
arahy.KH9HS2	0.708447	0.714772	0.549476	1.57919	1.01453	0.529635	1.90505	2.19664	1.62412	1.44353	1.14106	1.62249	0.624341	2.18503	1.64585	0.640304	0.609013	1.23993	1.19111	1.22358	1.01902	1.06605	1.04656	1.26048
arahy.8Z2PYB	10.6584	12.4661	10.7668	18.3357	15.073	19.4794	18.2673	14.3423	16.8937	12.9813	11.3984	13.0734	16.9911	15.1157	18.8749	16.4989	20.0055	20.3402	15.8637	16.5267	16.95	12.7506	14.8564	13.0125
arahy.FEA8VP	5.35302	9.68927	6.23656	4.63471	4.19986	3.85123	5.42649	5.54975	6.29738	4.86612	4.96611	6.51384	7.06115	6.24916	5.75648	7.419	5.83319	4.83909	5.35285	7.20084	5.62253	3.86939	5.37435	2.24025
arahy.3JX2I6	0.727984	0.168039	0.894965	1.60905	0.779096	0.790862	0.114911	0.308679	1.02832	0	0.066616	0.129865	0.064136	0	0.627007	0.389354	0.784738	0.025794	0.308188	0.16464	0.211644	0	0	0
arahy.new__15681	0.173007	0.374506	0.124906	0.389365	0.44917	0	0.101236	0.057329	0.246818	0	0.415803	0.387506	0.149986	0.780792	0.37945	0.316802	0.047869	0.038115	0.250516	0	0.644553	0.09373	0.029022	0.09452
arahy.5VKK0P	1.78159	2.00384	1.1624	0.675769	1.29108	0.78984	0.689889	0.392535	1.17159	0.348034	0.118742	0.120745	1.06742	1.97054	2.17965	1.59205	2.57943	2.72217	2.08181	1.96866	2.28116	0.293489	0.250979	0.115333
arahy.A4AUQP	27.5242	45.7803	33.8113	6.38916	12.456	6.54392	14.1985	10.1296	14.2773	9.75952	9.77809	6.18248	13.9572	20.5487	16.8222	24.2444	17.096	15.5401	16.0702	15.9886	21.4034	5.49098	6.53816	10.7195
arahy.new__21464	0.536051	0.265268	0.076255	0.369296	0.185983	0.437177	0.479043	0.890082	0.770108	0.427442	0.494328	0.528262	0.719718	0.539176	0.620578	0.558224	0.649945	0.849893	0.753263	0.41547	0.58998	0.71368	0.202895	0.252793
arahy.57SLK8	0	0	0	0	0	0	0	0	0.070871	0	0	0	0	0	0	0.079892	0	0	0	0	0	0.173073	0	0
arahy.YXU9YV	46.4979	25.8755	43.7627	443.459	339.099	656.699	298.127	367.02	215.791	473.612	688.406	528.011	60.9041	48.5204	78.7065	217.226	384.497	439.633	218.762	243.875	178.837	400.891	412.913	590.8
arahy.V7GKU1	15.813	15.23	14.1573	45.0235	34.0107	46.6786	48.1781	46.958	42.5809	43.0135	44.6171	41.2107	19.8552	15.9592	24.0085	27.4878	32.8529	30.312	41.8146	41.5516	42.6185	46.4632	43.8288	48.2733
arahy.new__20648	1.07782	0.820767	0.569135	0.262315	0.15856	0.099466	0.299915	0.267879	0.165029	0.219181	0.095433	0.212465	0.839887	0.96728	0.536955	0.678206	0.29357	0.316225	0.496094	0.191568	0.655792	0.172115	0.197707	0.461809
arahy.new__6735	0.528153	0	0.343459	0	0	0	0	0.197184	0	0	0	0	0	0	0	0	0	0	0	0	0	0	0	0
arahy.new__9546	1.41546	1.36566	1.16731	0.749694	0.752549	0.518735	1.13286	0.332123	0.614358	0.53007	0.100715	0.883254	2.24739	2.8321	2.78506	0.379079	0.625054	0.40003	0.457586	0.926677	1.18123	1.74873	0.491085	0.273582
arahy.0WKU4E	0.282142	0.075074	0.046061	0.071646	0.47242	0.152109	0.045234	0.058573	0.010577	0.041692	0.060409	0.249335	0.135382	0.123658	0.232513	0.250474	0.07886	0	0.146454	0.05043	0.124775	0.497447	0.162167	0.146656
arahy.JTW9M4	0.050902	0.01588	0	0	0	0.059876	0	0	0	0.031011	0.038554	0.050887	0.036475	0	0	0	0	0.03803	0	0.047932	0	0	0.031759	0
arahy.13YW1E	9.43173	6.21197	12.419	17.8579	20.6887	21.8888	15.7534	24.2538	12.5134	25.2653	15.2669	35.9681	4.35781	7.10888	7.85477	15.1441	6.37761	9.29851	6.37601	11.8301	12.6002	21.5401	25.6009	11.5371
arahy.VWX4NY	0.196105	0.166296	0	0.166479	0.324896	0.132839	0.283754	0.047886	0.049597	0.072102	0.064855	0.076597	0.43344	0.239658	0.289087	2.39579	0.712129	1.3967	0.250663	0.425055	1.34708	0.065269	0	0.224328
arahy.8ZEA2R	0.188409	0.359605	0	0.727124	1.01095	0.594278	3.65704	4.00847	3.15289	6.29013	6.77734	4.15175	0.461369	0.268348	0.365843	1.20098	1.35861	1.15705	1.31996	2.61872	2.06378	3.46672	4.1945	4.58934
arahy.J2HMA8	10.7071	7.53201	8.2036	6.26587	8.54531	2.31258	6.02832	4.19065	5.27798	3.62703	2.54335	5.27837	5.59708	7.27314	4.44535	3.83004	8.02015	1.99331	5.95652	5.39233	5.58024	3.15511	2.68968	2.61918
arahy.MMN31X	0.045601	0	0	0	0	0.214563	0	0	0	0	0	0	0	0	0	0.097138	0	0	0	0.090888	0	0	0	0
arahy.IHLH1F	0	0	0	0	0	0	0	0	0	0	0	0	0	0	0	0	0	0.047571	0	0	0	0	0	0
arahy.new__3274	0	0	0.258376	0	0	0	0	0	0	0	0	0	0	0.98433	0.31422	1.31914	0.207712	0.189649	0	0	0.625304	0	0	0
arahy.BVU39Z	4.52795	5.89804	5.29497	6.64942	6.07081	7.20226	8.05804	7.99947	6.93565	6.43155	6.12986	6.12876	6.42343	6.35972	6.1722	7.3846	8.18722	7.89311	6.38849	7.58516	7.98367	6.88148	5.69606	7.09104
arahy.XSHW5Z	0	0.374992	0.570461	0	0	0	0.292896	0.20079	0	0.370755	0.573474	0.600438	0	0.249416	0	0	0.277817	0	0	0.311834	0	0	0.398824	0
arahy.new__8128	0.153474	0.308919	0.139397	0.121823	0.211738	0.157542	0.338052	0.317236	0.258003	0.884648	0.514687	0.211645	0.165546	0.035875	0.227507	0.175622	0.084261	0.315527	0.125011	0.138065	0.14835	0.147414	0.22833	0.719376
arahy.ELS2X1	1.14149	1.24877	1.38721	1.55666	1.0622	1.17025	1.42003	1.26294	1.92822	1.52965	0.826771	1.29443	1.42997	1.22556	1.53418	1.04178	1.12333	1.11147	1.53148	1.44419	1.19679	1.2707	1.47809	1.06495
arahy.7LF488	0	0	0	0	0	0	0	0	0	0.037823	0	0	0	0	0	0	0	0	0	0	0	0	0	0
arahy.H2LTJK	0	0	0	0	0	0	0	0	0	0	0	0	0	0	0	0	0	0.05301	0	0	0	0	0	0
arahy.JF9N4Y	0.27502	0.143107	0.093476	0.34725	0.136148	0.798086	0.38911	0.43301	0.549237	0.601931	0.129272	0.854451	0.015692	0.153843	0.532067	0.185332	0.209358	0.040295	0.323976	0.368061	0.193848	0.16278	0.202913	0.697283
arahy.new__21029	3.99029	4.28778	4.59209	2.77736	3.13746	2.86687	5.38113	5.51362	4.54937	8.36942	4.93327	5.5709	6.09546	5.16128	3.44341	2.83791	4.1036	3.33561	0.114807	4.76029	5.64116	0.95148	5.59252	4.09374
arahy.UPG8QI	3.87388	4.44388	3.74057	5.08913	4.15968	4.54873	4.43997	4.25465	5.38629	5.0886	4.63215	6.19169	6.02529	6.75821	6.23803	4.89198	4.58187	3.70938	6.42748	5.20057	5.88696	6.25859	5.39047	4.2679
arahy.SE3NL1	4.91184	5.82311	6.49516	4.31831	4.63431	4.90251	4.51198	4.46889	6.03698	2.56879	2.69727	2.1918	4.22429	3.60892	3.672	4.5876	4.63879	4.86331	4.29294	4.70043	3.27508	2.44098	2.8691	1.31377
arahy.75ENLE	1.75784	1.50982	1.16581	1.3204	1.7501	1.34896	2.48606	2.56237	2.28521	1.10241	1.45615	1.86821	1.58934	2.06806	2.45681	2.02978	1.42052	1.52869	3.60134	4.02481	4.78557	1.69984	1.72236	1.56128
arahy.5YK3TE	2.03751	2.27669	1.34273	0.251963	0.764526	0.286032	1.42523	1.02845	1.00978	0.578412	0.525183	0.432031	1.62231	3.19751	1.51388	1.03225	0.84334	0.621332	2.19337	1.9444	1.66235	0.673978	0.502543	0.24461
arahy.new__21469	14.2368	16.1954	14.0146	17.6635	17.2174	21.7019	19.4039	19.9277	21.821	14.7586	15.368	13.2955	17.0993	13.6326	18.0138	20.1195	19.7166	19.8386	21.9146	21.3145	23.0189	15.1175	13.6734	12.7948
arahy.new__4799	4.75221	2.88645	2.77186	5.75801	5.64135	4.44541	5.93766	7.59726	6.81645	5.1487	6.17615	8.51309	2.79501	3.23361	4.32796	4.83582	6.75311	5.0974	5.87706	5.82393	6.07053	9.72125	6.05007	6.38309
arahy.CY2MEX	12.4629	13.1662	6.6856	13.798	7.71317	7.72229	8.09749	7.02183	7.6003	5.01963	6.7781	12.7147	7.82555	12.2474	5.59043	6.81346	7.02754	4.58739	5.76601	6.94942	5.34788	9.72116	6.43483	5.89239
arahy.TH581T	1.52953	2.39818	2.3867	31.8766	12.1417	34.3575	57.9417	66.327	18.3641	140.929	234.569	38.5952	0.996826	1.28872	1.55781	3.6165	9.41076	19.6687	6.13998	13.4464	10.5915	45.6216	94.8979	303.842
arahy.1P1QHD	0.424476	0.82698	1.25199	0.460057	0.778614	1.26037	0.355526	0.184387	0.010792	0.568493	0.10191	0.169112	0.819384	1.86713	0.668719	0.540368	0.483348	0.813784	0.058338	0.410296	0.316593	0.321399	1.01885	0.296574
arahy.CC10Q4	3.60999	2.92869	4.17334	3.46488	2.03242	3.13023	2.10074	3.64593	3.20458	2.68792	2.04725	2.88965	3.02449	3.39587	3.51857	1.63585	1.79538	1.86502	3.23584	2.28196	1.21295	3.66807	2.68788	3.67804
arahy.9CW3JX	0.355946	0.151428	0	0.124021	0.405508	0.119201	0.887237	0.449726	0.429133	0.117394	0.737543	0.627127	0.235335	0.797095	0.925728	1.52526	1.26941	0.90429	2.65471	1.42414	2.17868	0.811495	0.330834	1.30703
arahy.Y8803N	0.214438	0.016532	0.184171	0.264955	0.951305	0.869988	1.08956	0.884741	0.34005	1.86434	1.90641	4.8526	0.131473	0.190937	0.309958	1.12888	0.387874	0.96459	0.381256	1.43406	0.662524	1.69139	1.69656	3.60933
arahy.M14RRE	0.06049	0.016474	0	0	0	0	0	0	0	0	0.019865	0	0.131292	0	0	0	0	0	0	0	0.036791	0	0.065287	0
arahy.SFZ90Y	22.5999	17.9747	23.9468	27.514	29.0224	32.6308	24.3731	25.577	28.6622	22.4928	22.7082	18.7722	25.0528	23.6414	14.6357	29.0621	32.6804	31.9003	27.3432	25.1693	23.2745	19.6789	21.3749	28.556
arahy.NK0IQX	0	0	0	0	0	0	0	0	0	0	0	0.073335	0.059431	0	0.106023	0	0	0	0	0	0	0	0	0
arahy.P00G4Y	1.65994	0.825701	1.12484	0.343363	0.950625	0.503967	0.786667	0.91972	0.541906	1.37314	0.230443	0.598997	2.82519	1.26252	2.77255	1.10686	1.1164	0.441778	0.422485	0.321809	0.362299	0.805351	0.38964	0.680482
arahy.IVVW2K	0.608782	0.649808	0.187433	1.43146	0.567966	0	1.24511	0.561768	0.529742	0.645033	1.37814	0.689806	1.11543	0.644112	0.735513	1.42693	1.17014	0.554721	0.94795	0.844495	1.82082	0	0.076411	0
arahy.1CL4KB	4.07513	3.50193	4.29995	2.78411	3.7689	3.14367	5.90124	4.20557	4.08491	4.31075	3.33834	7.25317	6.46041	3.76672	7.23601	4.81829	5.99415	4.27086	5.50456	4.77415	6.07072	6.71998	4.7949	3.56263
arahy.new__10750	0.040471	0	0	0	0	0.014762	0.211512	0.649989	0.091377	0	0.288348	0	0	0	0	0	0.009184	0.559381	0	0.011654	0	0.222375	0.553155	0.023319
arahy.new__15822	0	0	0	0	0	0	0	0	0	0	0	0	0	1.04155	0	0	0	0	0	0	0	0	0	0
arahy.2ZN6A3	9.4258	9.8645	10.3566	7.76475	9.04824	8.71775	7.5031	6.61464	8.39235	5.88593	5.18296	4.44319	13.0358	10.4013	13.4863	7.87199	8.21935	7.98774	6.78257	4.9674	6.26862	6.03308	4.71962	10.3385
arahy.new__14125	0.108883	0.007389	0.746123	0	0	0	0.020286	0	0	0	0.067768	0.294371	0.064755	0.064193	0.045333	0	0	0.015424	0.051799	0	0	0.037564	0.036528	0
arahy.URL0E3	10.6618	12.0272	9.54497	13.082	11.9871	11.529	13.3357	10.823	13.3873	12.0233	13.6353	13.8425	14.869	12.211	16.1291	12.8897	13.7167	11.0169	13.4289	12.2906	16.5754	15.0683	12.3818	12.0534
arahy.DW51WY	3.65173	3.54027	5.40354	1.90522	2.58019	2.24729	1.7789	2.24914	2.39006	1.61333	3.44232	3.58911	5.42976	3.12342	4.5042	2.56114	2.28695	1.83524	2.89419	1.80569	1.72348	5.89502	5.1637	2.53423
arahy.2696AG	13.7314	11.7848	28.2183	1.58103	1.53682	2.42494	0.725723	0.421164	0	0	0.438489	0	15.0983	9.52576	10.2337	1.05296	0.484522	0.661283	0	0.4331	0.5807	0.226388	0	0.926771
arahy.new__18488	7.11594	8.2812	6.49546	8.77821	7.25091	6.5614	8.27661	7.26738	10.734	4.18005	6.10038	7.29673	7.82675	7.93551	9.09381	6.42279	5.49111	6.70514	9.17503	7.24327	6.99368	6.72047	6.64907	4.16411
arahy.new__15796	9.62729	9.01498	10.6816	5.64172	11.0216	4.5889	8.87369	6.19092	8.24727	5.34685	5.285	7.89038	7.36559	7.70338	8.86957	9.4712	6.65476	7.96576	8.93192	6.62577	6.09225	7.22583	5.07151	4.82961
arahy.LJWH58	0	0	0	0	0	0	0	0	0	0.058456	0	0	0	0	0	0	0	0	0	0	0	0	0	0.162114
arahy.WNUZ5C	16.6745	22.1433	20.1387	42.9382	42.0633	35.4851	56.4697	52.4512	51.8598	44.0481	46.2152	25.3828	7.89427	8.92376	12.8409	43.9091	36.3278	52.7817	50.0708	46.7056	43.5327	25.3763	31.3269	31.2441
arahy.31N1MT	6.03195	4.8145	4.6973	36.3289	23.4642	37.2789	55.0802	61.4754	61.0003	88.561	90.823	77.091	8.94638	5.59645	9.91826	17.649	31.8259	32.1236	68.8694	50.8115	42.5739	98.8374	84.0233	91.6655
arahy.N84Z86	11.1824	11.2995	8.80299	17.4271	12.5905	14.605	21.5897	23.7604	18.3385	21.1538	18.3239	15.9963	7.15333	12.0758	8.16428	10.7524	11.8712	12.2622	19.5621	23.8707	23.7511	18.6185	17.9226	21.4766
arahy.KX6XMY	0	0	0	0.057402	0.088013	0.106772	0.325473	0.253483	0.122896	0.018433	0	0	0	0.02154	0.068529	0.754871	1.01537	0.71029	1.2782	1.48208	2.6549	0.037857	0.018815	0.038339
arahy.Y23DM6	3.56418	2.82225	3.00257	12.0498	12.5074	19.3515	6.95646	5.18627	7.99458	7.29688	6.87151	15.0262	4.11589	4.14333	3.38743	19.1584	17.9638	13.5412	6.46379	9.0611	12.3108	9.6309	9.21778	13.8276
arahy.VDH4YT	6.07439	6.25609	4.98719	0.882645	4.35489	1.4818	1.02577	1.34844	0.298699	0.302856	0.174901	0.07811	5.07055	3.55778	0.853385	1.83884	0.430197	1.93102	0.330028	1.16717	1.44368	0.049571	0	0
arahy.KDTA1N	3.93243	5.6322	4.01461	48.646	32.4304	59.4397	26.3065	25.0562	22.5114	25.5316	37.3135	16.5902	5.05291	3.33819	8.80282	39.1192	46.2614	55.2734	36.7496	28.9079	37.3769	12.9525	17.5106	41.5082
arahy.V5BWWI	32.4402	24.2392	10.3836	71.0944	75.4316	59.6413	34.9966	26.1806	32.943	2.49186	3.50179	3.65486	11.5282	36.4832	33.4223	64.442	85.6766	88.5667	59.2061	60.0118	58.4489	10.3536	8.10435	8.69344
arahy.LM67GB	0.651551	0.186605	0.063604	0.36341	0.164355	0.119577	0.107712	0.068496	0.350872	0	0	0.246068	0.585168	0.049916	0.494734	0.361759	0.189712	0.34757	0.450663	0.201929	0.309195	0.561928	0.297783	0.190972
arahy.M54HFV	12.4985	10.2817	11.984	11.3557	12.5786	12.9172	9.99538	11.4967	11.6249	8.54142	8.38912	10.8923	16.3512	11.4246	11.9478	11.5139	12.2265	12.7994	10.8707	9.18762	12.7245	11.7693	8.49702	6.83122
arahy.C56Y99	12.2103	11.1895	12.3984	27.5002	19.8094	29.2308	22.3415	21.2215	15.1523	19.265	18.2888	12.6813	19.7733	15.615	14.6396	28.3725	30.7932	32.5506	17.5293	23.1566	15.8269	12.3646	15.6192	14.7006
arahy.E809L9	1.87131	2.39187	2.27893	1.6865	1.15043	2.20843	3.09908	2.27237	2.56428	1.62834	1.77608	2.2117	3.1742	2.30291	1.48039	2.88708	0.981988	3.37258	2.9049	3.52628	2.13179	2.48106	2.71789	1.27244
arahy.0HHX3D	0	0	0	0	0	0	0	0	0	0	0	0.084468	0	0	0	0	0	0	0	0	0	0	0	0
arahy.DLQ5BZ	11.4986	16.3958	9.21326	2.31387	5.62819	3.81743	2.33307	1.74813	2.00624	2.34679	1.79061	2.60589	7.60878	10.2748	9.63163	7.11258	4.39971	2.98902	2.1912	2.69654	2.04482	2.03063	2.16162	2.59416
arahy.02SHUX	0.878052	0.327737	0.635871	0.189199	0.171417	0.145599	0.463776	0.223317	0.967661	0.057013	0	0	0.519726	0.348821	0.216771	0.17428	0.192114	0.281389	0.79319	0.278872	0.586742	0	0.131908	0.031622
arahy.SFM2N7	46.818	46.1262	49.5999	7.36301	19.6924	8.42207	4.61132	2.92835	6.17568	3.94397	3.1906	4.75426	47.6774	41.0272	39.4591	15.3791	10.2422	8.08819	4.6471	2.98936	4.78065	7.54458	7.27654	5.00511
arahy.P892WD	7.48747	7.57569	2.37456	4.79617	5.87024	4.79907	7.40931	5.04111	5.27456	5.77045	5.4938	7.28875	7.34336	8.69821	7.41195	6.76051	3.52737	3.69673	5.29382	6.79966	5.49414	8.98456	7.93061	4.0491
arahy.UU5TC6	7.24013	8.64766	9.9544	2.88121	4.15443	2.27632	2.64019	1.98894	3.30107	1.48568	1.3966	1.9322	8.1379	8.9136	5.01058	3.04657	1.26961	2.1207	1.35386	1.71445	1.01357	2.07077	1.83979	0.968063
arahy.F7S1IB	5.66451	6.20581	8.27191	4.94325	4.2034	4.45123	4.86819	5.40604	9.02097	4.58502	4.17782	4.92326	7.57451	4.97461	5.51661	4.19683	8.55139	4.60828	5.98209	4.96927	5.55061	5.02096	6.73491	5.21623
arahy.new__19910	0	0	0	0	0	0	0	0.354879	0	0	0	0	0	0	0	0	0	0	0	0	0	0	0	0
arahy.new__17241	0	4.74715	2.93835	0.724801	1.40264	0	2.27238	0.668112	0	1.86965	0	2.57617	2.83385	0	0	2.56336	1.59698	1.30366	0	0	0.706947	1.33317	1.1401	0
arahy.HS5S94	0	0	0.036549	0	0	0	0	0	0	0	0	0	0	0	0	0	0	0	0	0	0	0	0	0
arahy.5G19JE	4.07601	0.653452	2.87571	5.02902	4.32236	4.98893	5.69943	6.22592	5.3714	3.01853	9.39561	9.89163	4.60535	3.10802	5.95649	2.64128	2.3439	3.25415	4.7798	4.19	3.80858	7.22741	12.6098	6.12889
arahy.9U1QHR	2.4019	1.84961	2.38269	1.38504	1.6847	0.891919	0.81402	1.03883	0.996535	1.01963	0.88481	1.22125	3.48057	4.38807	2.8719	1.5499	1.40557	1.31025	0.712302	0.871581	0.77104	1.44151	1.26349	0.867613
arahy.I9YSCG	0.052987	0.024153	0.060213	0.103558	0.270977	0.045599	0.114417	0.278167	0.204019	0.042895	0.066796	0.206798	0.114075	0.084981	0.382771	0.107003	0.050998	0.0443	0.137373	0.101363	0.124481	0.060519	0.04438	0.086525
arahy.1C5B46	0	0	0	0	0	0	0	0	0	0.130416	0.179801	0	0	0	0	0	0	0	0	0	0	0	0.089163	0
arahy.9BM64I	0.255395	0.585363	0.690424	0.325102	0.389078	0.449028	0.057588	0.736967	0.617926	0.581502	0.658094	0.611619	0.729881	0.3768	0.285651	0.551828	0.327308	0.265471	0.751912	0.140918	0.606648	0.296346	0.13401	0.211081
arahy.GVHP98	0	0.126371	0	0	0	0	0	0.157378	0	0.061693	0.453473	0.03262	0	0	0	0	0.047947	0.036315	0	0.07537	0.074821	0	0	0.05204
arahy.HIDU9Y	3.55793	8.65197	5.09118	3.70521	4.38548	3.85806	4.71769	4.36985	5.11732	4.47626	3.74564	6.88521	4.28587	5.71823	5.607	5.80504	4.05944	5.26254	4.06518	4.98121	4.16682	5.21983	4.46666	1.99824
arahy.T42CFX	8.67367	5.56693	3.16707	4.41539	8.11541	3.55552	3.07626	2.46869	2.94859	1.80546	2.93196	2.78267	11.1191	13.1574	7.26769	20.5464	12.1623	9.72019	4.05563	5.27502	11.8529	2.47808	1.72569	5.48254
arahy.new__7772	0	0	0.088532	0	0	0	0	0	0	0	0	0	0.414204	0	0.091505	0	0	0	0	0	0	0	0	0
arahy.C9C50Y	0.598492	0.66684	0.899787	1.9706	1.52297	2.31476	2.94617	3.08114	2.46755	1.48938	2.5733	1.9904	1.62846	1.69509	1.74809	1.2288	1.42838	2.32706	1.98225	2.12886	1.66779	2.11458	2.32485	3.0531
arahy.891MI4	21.6813	29.8239	24.9297	27.8723	33.6603	25.7115	36.6985	29.473	30.3535	23.645	23.9471	18.4207	27.5342	32.8584	35.2497	30.6056	36.1901	40.5179	44.7053	39.6843	33.733	24.3573	20.1916	30.5484
arahy.PMC9AK	0.027928	0.021744	0.008906	0.012748	0.017369	0.001237	0.003815	0.028406	0.118678	0.097503	0.008302	0.192979	0.003227	0.003103	0.002878	0.029323	0.039551	0.162528	0.05004	0.00597	0.052833	0.102887	0.003482	0.096491
arahy.S6C4RP	4.00688	5.13595	0.791235	5.65786	2.29518	5.50887	0.683494	0.821445	0.875173	1.19076	3.9615	2.14711	0.955488	5.12629	0.353674	7.24232	1.79889	1.89231	0.944314	0.485717	0.896488	1.39944	0.715367	2.60303
arahy.H4GRZ1	0.357229	0.554171	0.630971	1.78144	2.28035	2.20288	2.16772	3.29212	1.96035	0.806423	0.464423	0.505666	0.513499	0.413965	0.510116	1.3514	1.4492	1.71689	1.12035	2.38304	1.64824	0.871096	1.44336	1.15808
arahy.N3F7NN	0.719624	0.085555	0.656032	1.81039	2.79019	1.88191	3.672	7.06384	0.994876	11.6126	6.40768	14.7806	0	3.28358	0.438347	2.40351	0.790672	1.14261	1.81633	6.4349	2.38111	9.02907	9.97527	11.7127
arahy.J8Y09Q	4.67323	4.36296	5.02191	5.8111	5.36504	4.60892	4.31266	4.40184	4.10522	3.83812	3.36438	3.96812	5.50208	6.11782	4.79188	4.65837	4.79497	5.18353	3.94383	3.2045	4.01351	6.90245	4.48895	2.71182
arahy.B5KM0B	17.9347	19.9489	17.2402	10.3706	18.6269	13.1988	14.7948	12.245	17.7484	3.45011	3.62309	3.01913	14.8125	12.3983	17.3306	21.7531	19.8671	19.4334	24.8389	20.854	23.4249	5.03301	5.07766	4.89169
arahy.YNW4Y6	0.054903	0	0.035297	0	0.051456	0.189725	0.214702	0.051469	0.336666	0.124677	0	0.164659	1.10614	0.657587	0.084124	0.971449	0.21859	0.147154	2.47917	1.34531	1.83059	0.050662	0.025691	0.034785
arahy.new__13075	0.095048	0.0784	0	0.056649	0.292906	0.295386	0	0	0.086554	0	0	0	0.784907	0	0	0.055929	0.166677	0	0	0	0.29196	0	0	0
arahy.D8BKSU	24.5798	35.7048	35.5789	6.02693	10.4829	9.28963	2.54671	3.43078	2.40418	3.20412	2.86606	3.3274	27.095	20.0848	17.7385	7.55376	8.36608	6.18034	1.83972	3.80379	3.2818	3.02693	2.2843	2.16171
arahy.TJ4W53	0.023485	0	0.045753	0	0	0.055251	0.047607	0	0	0.015749	0	0	0	0.025163	0	0	0	0	0	0	0	0	0.043958	0.119632
arahy.N6716C	0.358428	0.240173	0.297242	0.210353	0.254566	0.289974	0.237289	0.11711	0.634382	0	0.204329	0.128807	0	0	1.89431	0.217796	0.145025	0	0.318473	0.407074	0.45204	0	0.083696	0.327501
arahy.75Q1P4	5.7009	4.82784	5.72779	2.24527	2.97568	2.48345	3.24467	4.11927	4.74164	3.24998	2.55158	4.22858	3.89459	3.6899	3.65128	2.74326	1.808	2.22539	2.63745	3.53532	3.77693	3.9378	2.78528	3.1302
arahy.E2XQ4Y	19.7883	30.6471	22.1062	17.8693	18.3678	18.7439	21.1915	16.9452	18.6363	24.2993	23.127	20.1125	17.7875	21.21	21.2139	25.4767	19.0939	19.6152	20.0002	19.9044	19.3829	18.1034	17.9583	21.4661
arahy.CJT9N9	3.18166	4.05672	2.04069	1.52534	2.36235	1.42005	2.30641	2.20224	2.13938	1.33606	1.42604	1.87556	3.7724	5.05915	3.15547	2.55827	2.96975	3.08024	2.55035	2.25059	1.92443	2.05178	1.62838	0.732989
arahy.9DZU8H	1.69128	2.14121	1.77873	3.49419	3.96272	3.56525	4.1844	2.80048	3.38624	3.49584	2.23082	2.71649	1.88706	1.82239	2.09093	3.07949	3.73601	3.39421	2.57769	3.36668	2.89558	2.18435	2.25148	3.18344
arahy.85LDPV	7.94141	5.8287	6.39633	6.02482	6.46117	5.71554	5.64354	5.19786	6.16871	4.61953	4.78235	6.22037	6.03746	5.48612	6.40924	10.9946	9.23709	9.23109	4.57349	7.44217	8.37803	6.41975	4.83334	5.5729
arahy.KWE45A	0.023791	0.046468	0.225664	0.33537	0.873329	0.426364	0.257738	0.380414	0.239733	0.384226	0.886591	1.22131	0.025857	0	0	1.26631	0.688603	1.77608	0.201686	0.632233	0.812466	0.506338	0.356684	0.561996
arahy.QM4LV1	0	0	0	0	0	0	0	0	0	0	0	0	0	0.0608	0	0	0	0.068956	0	0	0	0	0	0
arahy.V2EWWT	0.095719	0	0	0.515356	0.578405	0.094719	0.205303	0.481367	0.078848	1.47555	0.742812	0.490543	0.097791	0	0.143701	0	0.101285	0.070398	0	0.101467	0	0.733109	0.952858	0.922394
arahy.new__9994	6.48555	8.6684	1.95827	2.19736	5.76031	4.7962	5.07223	6.14295	6.64759	7.82669	6.36916	2.48973	5.40706	6.80544	4.59312	4.86329	6.33873	4.0663	5.34378	6.41343	6.06475	6.36032	6.6387	3.85156
arahy.new__1647	0	0	0	0	0	0.095248	0.408646	0	0	0	0.110818	0	0	0	0	0	0.103939	0	0	0	0	0	0	0
arahy.NM7RU6	13.8768	15.1801	13.9628	4.82653	9.58865	6.71729	7.83784	8.75658	8.04669	3.64502	2.60782	3.3932	14.1019	12.4936	14.5206	8.98152	7.28796	5.76792	7.01022	7.3653	9.9959	4.1002	3.82322	3.44205
arahy.AV02JU	3.51606	6.218	5.21165	2.38024	3.84941	1.12386	1.77922	1.41762	4.4632	1.11145	1.50109	1.60192	3.55537	3.62934	1.8938	1.9566	1.33778	1.53921	3.74252	1.36474	3.36821	1.28219	0.585506	1.43315
arahy.T69UQ6	7.03712	7.39356	6.33673	6.57437	5.7762	6.11745	6.73321	6.95738	6.59057	6.04392	6.10663	7.06334	6.73238	7.12411	7.89413	6.12719	5.02055	6.15208	7.34352	5.87283	7.51842	6.94646	6.03013	6.21375
arahy.RC3JIS	0.062521	0.425557	0	0.126239	0.292933	0	0	0.066087	0.323828	0	0.228885	0.125596	0.171587	0.567071	0.517521	0.100112	0	0	0	0.395627	0.737929	0.787737	0.2568	0.091666
arahy.HW5QP5	14.4061	13.1907	13.3817	2.52861	6.50018	2.79739	2.07555	1.15348	1.79629	1.2596	0.466054	4.15555	20.6414	17.0115	19.307	4.86232	3.97076	1.363	1.81052	1.62941	2.29964	3.87606	2.86048	0.855662
arahy.GGEE3T	0.147642	0.255798	0.489346	0.280641	0.438383	0.53485	0.649746	0.914525	0.107737	0	0	0.141878	0.070898	0.123446	0.315805	0.621414	0.113206	0.239149	0.222123	0	0.07292	0.043542	0.030686	0.125059
arahy.5U6P8X	0.714563	0.697778	0.418809	0.852663	0.883008	0.84003	1.13116	0.990294	0.852283	0.704382	0.919349	0.811726	0.690221	1.04234	0.706365	0.800249	0.535712	1.17691	1.13674	1.27727	0.914172	0.703335	0.663089	0.317023
arahy.288XHX	0.180547	0.69308	0.255348	0	0.091938	0	0.028389	0.012407	0	0	0	0	0	0.01418	0.076321	0.068448	0.004846	0	0.004823	0	0	0	0.037158	0.066634
arahy.WS14NC	0	0.452786	0	0	0	0	0.171299	0.040776	0	0.35773	0	0	0.068703	0.322654	0.351369	0.64811	0.212669	0	0.283143	0.248078	0.092698	0.04068	0	0
arahy.4E9YQ9	4.70451	5.32085	5.4456	6.09203	5.66456	5.92962	5.8876	6.58073	5.38849	7.0044	8.99139	5.28361	5.24584	5.92321	5.95035	4.92185	4.94164	6.60491	5.29801	5.76339	5.83123	6.99108	6.99233	7.59378
arahy.L6NNIX	1.62515	1.64681	2.19825	7.1403	4.33332	5.39245	5.14338	6.25241	4.56769	6.32425	5.55851	5.39409	1.9761	2.61583	2.47939	3.87615	3.56648	4.57794	5.36995	5.40461	5.90923	5.7396	7.30866	9.12323
arahy.5GL5JK	4.20064	4.28624	3.99171	12.3371	5.976	7.32571	15.7202	14.913	12.1859	19.4956	17.8551	16.6272	6.099	5.74038	6.10241	7.53529	10.1647	8.92071	15.5761	11.9786	10.928	21.5561	21.7102	19.5902
arahy.Y6NHJS	10.4669	10.0723	9.54593	9.4706	11.315	9.37856	12.4626	12.2001	12.3571	8.43228	9.44959	10.3341	8.16846	9.71887	10.5708	9.65766	8.73681	8.9999	12.7796	11.6518	13.6638	11.3642	9.02588	9.43366
arahy.new__16514	7.03483	3.28488	3.66445	1.82825	13.9607	3.70517	6.37649	3.52335	3.24917	3.02193	10.1547	24.4703	3.63495	13.2609	13.9668	16.5052	5.86583	16.4828	4.92242	15.1019	16.6289	4.26048	2.57387	28.8845
arahy.30BUB6	1.46422	1.73671	1.52506	1.25794	1.21371	1.2248	1.44388	1.61683	1.56296	6.37343	5.04071	6.71462	2.27128	1.82919	2.45594	1.15901	0.959974	0.782317	1.83846	1.06767	1.47769	10.3055	9.06682	6.23023
arahy.7QY6I1	3.39835	4.34307	3.72074	4.84717	8.04128	6.84971	4.91722	2.98189	5.62174	3.69668	1.97788	4.63425	7.38061	6.71575	3.1527	9.20597	14.6563	7.71851	3.85231	5.13157	4.0115	4.55533	3.39468	3.66798
arahy.05WFIQ	0.718211	2.55496	3.4833	0.441036	1.16869	0.599259	0.434399	0.673108	0.449407	0.082707	0.272386	0	0.748298	1.37938	0.204988	0.449847	0.513844	0.368292	0.062461	0.341355	0	0.223083	0	0.229366
arahy.M32WB3	0	0	0	0	0	0	0	0	0	0	0.025314	0.028559	0	0	0	0	0	0	0	0	0	0	0.104373	0.059034
arahy.8X5LLL	4.24508	3.31589	4.4012	2.15503	4.85272	4.42559	1.90123	3.06602	2.50659	1.28699	1.22426	1.14229	5.50145	2.38025	4.57061	2.62366	2.14787	2.16275	3.32098	2.47816	3.30132	1.22826	1.03057	2.25317
arahy.UC07MD	7.93169	2.35067	4.37441	3.03198	3.85699	3.08461	4.90883	4.90125	4.29112	3.444	3.04408	1.24616	6.10448	5.98829	3.97696	1.22484	2.97686	3.60467	4.57609	3.44903	4.29355	5.36118	4.57421	1.93599
arahy.6379ZA	6.9818	5.53389	6.30648	4.89392	5.6855	5.61749	4.46883	4.15284	4.77912	6.25336	4.11578	4.07944	7.76682	7.60706	5.39895	4.92563	3.72137	3.75179	4.48982	4.9343	5.77435	6.86661	4.84563	5.85444
arahy.5D1G3K	0.024273	0	0	0	0	0	0	0	0	0	0	0	0	0	0	0	0.544085	0	0	0	0	0	0	0
arahy.911QSK	0	0	0	0	0	0	0	0.115998	0	0	0	0	0.02224	0.022096	0	0	0.117172	0.023111	0	0	0	0	0	0
arahy.7Q90JW	0	0	0	0	0	0	0	0	0	0	0.042724	0	0	0	0	0	0.01603	0	0.176344	0	0	0	0	0
arahy.new__2847	0.438541	0.398885	0.096366	0.402178	0.588833	0.377623	1.181	0.739039	0.912141	1.85504	1.31026	2.0413	0.608168	0.854428	0.485155	0.777962	0.659439	1.46691	0.71003	1.13301	0.935517	2.4464	1.91254	1.28375
arahy.2T9F1Z	7.22855	5.90118	8.15903	4.76718	5.14585	4.07531	6.01755	7.11524	7.29851	3.37031	3.79501	5.04903	6.55692	6.00184	13.7062	5.20984	5.23801	4.60945	6.44157	5.18623	5.5395	5.10805	4.37077	4.75784
arahy.new__20225	0	0	0	0.205507	0	0	0	0	0.248303	0.115487	0	0	0.181718	0.353863	0	0	0	0	0.043608	0	0	0	0	0
arahy.C4E5JR	0.028681	0	0.103141	0	0.031906	0	0.03534	0	0.026115	0.023332	0.040544	0.02712	0.013767	0	0.014457	0	0	0	0.0146	0.014397	0.014148	0.013311	0.050478	0
arahy.new__15866	0	0	0	0	0	0	0	0.342372	0	0	0	0	0	0.097827	0	0	0	0	0	0	0	0	0	0
arahy.ZTJ0QN	1.55163	0.330029	0.292768	0.317124	0.913314	0.439233	0.897113	0.846677	0.888744	0.125826	0.850923	0.480572	0.610241	0.654133	0.277765	0.369878	0.587027	0.284641	0.248934	0.559922	0.758333	0.190676	0.842619	0.653454
arahy.5X61ZK	3.16015	2.2272	3.32869	3.08108	7.53042	2.68744	4.02474	4.1809	7.22526	4.74779	5.3972	3.02665	3.41894	2.90541	1.96921	3.20081	5.33363	3.5996	4.61055	3.80318	4.08937	3.29201	2.84241	3.22257
arahy.FJH25Q	0	0.031161	0	4.99988	3.32294	4.92793	15.145	16.7529	10.9332	23.8415	15.6884	18.1447	0.603999	0.320355	0.408512	4.5394	6.98709	3.85284	8.9402	13.6144	10.8206	14.2156	16.4758	7.81367
arahy.BPY5MM	0.157835	0.169469	0.079808	0.312245	0.587576	0.531544	0.132756	0.196079	0.154805	0	0.552101	0.182318	0.056044	0.034487	0.266225	2.61731	1.54109	2.24005	0.189017	1.38164	2.68731	0.210091	0.016047	0.388578
arahy.Q6RF9X	24.118	14.3343	21.3775	11.3465	12.2906	11.2577	8.10776	6.98402	9.79879	7.39688	6.55365	8.36475	18.3974	17.8179	8.54061	13.0612	13.238	12.7611	9.12307	11.9488	10.0393	7.22502	6.47788	7.99366
arahy.G7X379	3.97534	4.47633	4.47501	2.69638	3.14216	3.59772	2.96251	5.30324	5.75509	4.20337	3.4011	4.07896	6.06305	5.02476	3.16558	6.36893	3.20817	6.5231	4.57437	2.66946	3.821	2.70279	2.38873	2.61474
arahy.9SPN5G	2.11358	1.92886	1.35559	2.83288	3.22677	3.55271	3.37779	3.36823	3.45299	3.05521	3.60637	3.63064	2.37865	2.69788	3.36797	3.55785	2.98003	3.53118	4.1025	3.29702	3.64799	3.74506	2.69809	3.25652
arahy.R541Y6	0.694028	0.963729	0.263008	0.69989	2.20272	0.517502	0.561784	1.06003	0.073245	1.03201	0.160027	2.55839	1.21789	0.506487	0.901344	0.375398	0.423889	0.079385	0.221727	0.119556	0.127166	0.203941	1.24755	0.463323
arahy.HJ0R1G	0	0	0	0	0	0	0	0.017019	0	0	0	0	0	0	0	0	0	0	0	0	0	0	0	0.023159
arahy.Y27KNC	119.664	114.004	53.5303	62.1051	179.26	55.2438	109.786	87.2507	105.572	32.3722	54.2577	68.6764	85.7186	326.489	191.53	334.189	177.61	177.438	165.361	186.965	233.286	38.5248	33.6471	67.7798
arahy.VKL24F	0	0.073477	0	0	0	0	0	0	0	0	0	0	0	0	0	0	0	0	0	0	0	0	0	0
arahy.new__4032	0.312518	0.150956	0	0.129131	0.198465	0	0.86816	0.1354	0.052065	0.28833	0.059748	0	0.170032	0	0.34872	0	0.100262	0.415293	0.162424	0.112249	0.22921	0.267599	0.198177	0.040807
arahy.new__13050	0	0	0	0	0	0	0	0	0	0	0	0	0	0	0	0	0	0	0	0	0	0	0	0.840507
arahy.QRAR3K	0.718443	0.590006	0.227225	1.13426	0.921804	1.23541	1.47942	1.23344	1.40288	1.72032	2.18776	5.13387	0.155663	0.189762	0.277378	2.03367	1.57419	0.828525	1.19514	1.0046	1.92446	3.72281	4.16997	1.76922
arahy.T0AAPV	30.2033	36.2801	35.8716	27.5344	28.5243	26.178	31.423	33.2499	28.9623	37.3499	37.1661	38.1817	29.0617	33.8461	34.6572	27.648	29.7033	28.5493	31.7522	30.3303	31.0674	39.8503	33.0895	41.8969
arahy.456QL1	26.4596	27.9561	20.4358	20.828	18.1072	21.9107	19.2026	18.3316	20.762	19.0599	18.5268	27.5377	27.2272	28.9097	34.3213	19.7181	24.5653	22.774	26.2415	28.6071	29.8484	30.7688	25.2915	23.3708
arahy.VFYD46	1.69209	1.93414	1.66821	0.048704	0.171096	0.100659	0.242271	0.223657	0	0.018716	0	0	0.499106	1.48118	0.270309	0.305873	0.104263	0.168527	0.026575	0.153113	0.042677	0.031799	0	0
arahy.8NA4BZ	3.23542	5.83623	5.23204	2.24853	6.08171	1.64275	8.30234	6.70352	7.57762	1.50987	3.24048	2.0172	1.32882	1.64349	3.15961	4.31852	4.05685	5.28787	5.1901	6.07644	4.93587	2.14025	1.74473	1.52672
arahy.7U8F1S	2.4689	1.8461	1.46248	1.75458	1.85586	2.47346	2.38972	2.1169	3.09463	2.324	1.76811	2.47628	3.50582	4.53009	2.78433	2.15948	2.83925	1.74632	1.74296	3.29012	3.43682	3.46924	2.03788	1.02592
arahy.TBRY8S	5.39001	5.55576	5.70794	2.5811	3.58389	3.0728	3.49231	2.29702	4.9896	3.97469	3.55256	2.52523	4.93343	5.02646	4.67695	2.31605	3.1445	3.52946	5.58555	5.18506	5.91478	4.60153	3.66424	3.10776
arahy.07543H	7.00137	8.97925	5.77701	5.34975	4.55606	5.29735	6.69056	9.57479	6.87502	6.7696	8.57473	10.4801	8.09139	5.87819	6.50359	6.18544	8.065	6.47621	6.65081	7.26939	8.83934	10.4108	6.42052	6.80129
arahy.RH60A4	2.24802	1.40208	1.18337	0.933308	1.41978	0.57457	3.20104	1.98795	2.29371	0.70033	0.60953	0.430098	2.04853	1.41212	1.77403	1.39177	1.10359	1.56614	1.84162	2.23029	2.34436	0.534373	0.216068	0.306665
arahy.FJ1AK4	165.398	182.359	125.427	98.6286	120.545	111.647	98.5297	77.6321	88.9592	84.4734	90.994	111.051	117.451	136.054	109.382	154.43	115.816	122.928	87.7476	115.663	139.655	96.5758	48.8927	137.307
arahy.I42NGS	0	0.042514	0	0	0	0	0	0	0	0.274212	0	0.088598	0	0	0	0	0	0	0	0	0	1.10231	2.19315	0.027413
arahy.E6QW8T	0.267653	0	0	0.019185	0	0	0	0	0	0	0	0	0	0	0	0	0	0	0	0	0	0	0	0
arahy.9892BY	21.1158	18.8336	21.5062	7.92037	7.61043	8.11182	4.50637	4.18879	5.49868	2.4609	2.52563	4.07397	22.2207	19.0215	17.7761	6.7351	6.53351	4.62831	4.197	3.09449	3.82963	6.6424	4.63859	4.21604
arahy.RG5I3R	0.019566	0.027549	0	0.01971	0.007357	0	0.002106	0.034736	0.2069	0	0	0.027868	0.043041	0.002133	0.06059	0	0.027874	0.014747	0.020613	0	0.016676	0.006012	0.039052	0
arahy.9Q5ZL0	8.34982	7.84427	5.83957	7.56993	6.55084	7.20498	8.17165	8.94225	7.62999	8.00313	7.4022	8.8452	8.69613	7.14535	8.62471	8.28267	8.82053	8.16084	10.1688	10.0163	9.68568	8.66011	7.67851	6.38984
arahy.BC87BJ	9.29561	13.6546	7.72714	10.4871	9.14778	8.78933	23.1534	27.8628	25.2558	21.878	23.0901	17.4302	8.63118	5.68669	7.39621	12.2785	10.7652	14.5526	28.8938	26.8787	20.3117	21.8653	20.1505	15.2747
arahy.N7G5LN	1.86046	1.23336	0.728708	0.402115	0.711885	0.858658	1.44558	0.374349	1.19579	0	0.089587	0.467949	1.3482	0.96479	0	0.355977	0	0.845194	1.26589	2.49911	1.07068	0.546597	0.348756	0
arahy.IYC01E	0.132327	0.056273	0.106227	0.064239	0.109122	0.19457	0.157702	0.017251	0.065071	0.180062	0.025535	0	0	0.106337	0	0	0.156634	0	0.032139	0	0.024443	0	0.123737	0.167677
arahy.EYR4CZ	37.7156	31.9333	43.9176	9.08021	21.3713	9.88746	12.411	11.6771	15.3638	6.75741	9.95983	5.65624	29.5056	29.806	26.9004	13.5471	12.3255	14.2474	11.824	9.25232	9.2063	7.87235	7.83851	8.7896
arahy.JFZB9X	0	0	0.037727	0	0	0	0	0	0	0	0	0	0	0	0	0	0	0	0	0	0	0	0	0
arahy.AS0YWT	0	0	0	0	0	0	0	0	0	0.062819	0	0	0	0	0	0	0	0	0	0	0	0	0	0
arahy.577H6Y	0.09357	1.25145	1.37406	0.133139	0.113421	0.053199	0.142256	0.305699	0.230062	1.79636	0.941454	1.3573	0.201818	0.601537	0	0	0.177803	0	0	0	0.205502	0.93996	1.87135	0.413994
arahy.06T4QA	0	0	0.05111	0	0.016392	0.01543	0.078553	0.0574	0.037956	0.071817	0.11814	0	0	0	0	0	0.036892	0.072436	0.027158	0.014843	0.029027	0	0.098251	0.075953
arahy.FP9JA4	0.587939	0.096544	0.133608	0.079158	0.235009	0.157339	0.138218	0.048422	0.211061	0.054137	0.235976	0.165304	0.183893	0.463251	1.10755	0.114461	0.708437	0.404524	0.180372	0.285869	1.08912	0.200512	0.085832	0.071608
arahy.9V28L0	0.488779	0.688302	0.158748	0.412814	0.40067	0.306858	0.669556	0.900585	0.900799	0.549847	0.629454	1.0086	0.903459	1.29196	0.647501	0.304778	0.878342	0.746585	0.63477	0.845535	0.876512	0.897645	0.515099	0.492096
arahy.7CLK78	0.177241	0.219473	0.230231	0.700905	0.77592	0.902512	1.05389	1.29247	0.931219	0.870436	1.50951	0.939209	0.300614	0.314819	0.334614	0.534183	0.377256	0.407548	0.755626	0.624679	0.476483	0.896538	0.979721	1.12844
arahy.TSPL2B	30.5578	34.5723	29.4659	51.1387	44.5836	49.877	60.8243	64.2402	58.1039	56.3648	70.2218	61.9398	33.869	32.2503	38.8196	43.2868	41.8319	50.6161	62.9207	58.647	61.8205	65.9549	62.4706	82.8789
arahy.QNRR2Z	1.62793	1.36362	1.24585	2.08366	2.05112	1.99388	2.64441	2.80639	2.9533	2.75964	2.46303	2.96407	2.58724	2.10972	3.55412	3.13062	3.16813	3.12928	4.34639	4.11832	3.37572	4.1267	3.64474	3.32259
arahy.M82ZKQ	0	0	0	0	0.033247	0.099775	0.079458	0	0.071167	0.06062	0.319805	0.132013	0	0	0	0.025976	0.176191	0.059215	0.110168	0.07506	0	0.373794	0.38107	0.253085
arahy.PW8IDM	2.3987	2.91484	2.91948	0.397278	0.709812	0.728718	0.86717	0.776932	1.70566	0	1.0574	0.915921	3.12091	1.03081	0	0.93043	1.30918	0.754832	0	0	1.3703	1.86195	0.929731	0.923034
arahy.K2PXHZ	16.4643	18.0476	12.0029	15.4616	15.1464	16.5918	19.7299	15.8066	17.8289	24.7485	19.2866	26.0007	15.0497	19.6537	18.4527	16.7202	19.4042	18.3441	22.2835	22.1486	23.8543	28.4268	23.1931	19.7976
arahy.99E3QT	4.21166	5.01919	3.61147	5.85882	5.53473	6.16531	5.52374	5.88881	7.17107	5.50699	4.62008	5.1681	6.91195	6.71146	7.21293	4.68458	6.44556	7.2419	8.27531	7.35673	7.14916	5.37473	5.77257	5.83103
arahy.INBH69	2.67284	2.17249	2.59825	1.59394	1.64452	1.13301	2.03687	1.78852	1.83711	2.67136	5.72429	3.87402	4.79904	2.47184	1.71935	2.35672	0.879088	1.82797	1.52392	1.06604	0.814147	4.95926	4.46423	2.69536
arahy.M1DIX9	3.56598	3.55479	3.10368	4.174	4.02792	5.17176	4.15299	4.15592	4.73119	4.05266	4.54878	4.03401	3.08522	4.34536	4.57247	3.88121	4.33145	4.16866	4.15857	4.44965	5.06689	6.52084	4.6071	5.03103
arahy.F8MW8X	0	0	0	0	0	0	0	0	0	0.234468	1.59574	0	0	1.47316	0	0	0	0.588793	0	0	0	0	0	0
arahy.new__10581	1.62365	1.68606	1.65326	0.899245	1.48328	1.29752	1.29415	1.59718	1.37485	1.0919	0.925312	1.25037	1.97721	1.87566	1.83443	2.19225	1.5774	1.6145	1.71033	2.06807	2.10609	0.89726	0.905551	0.720763
arahy.U4EY6G	0.93038	1.37425	0.951088	0.592447	0.392342	0.743153	0.778387	1.05151	0.314231	1.12032	0.704637	0.704434	0.585152	0.690996	0.27082	0.381127	0.609137	0.302476	0.108518	0.202672	0.36387	0.420723	0.889201	0.952578
arahy.L5JYGR	29.5432	23.8121	26.4227	24.8965	24.731	24.252	24.6979	20.9956	23.3679	14.6817	15.8796	9.99472	36.0077	24.4601	24.4648	21.7789	25.0573	29.8288	25.3278	23.0582	22.0771	12.3257	11.7522	13.858
arahy.QMY2CQ	27.9882	27.6602	27.0753	56.2829	48.9936	51.8	56.0904	57.7486	42.945	56.9591	28.2517	30.2091	20.8992	24.1155	32.1331	34.6166	36.6628	51.2356	48.5106	52.7715	51.3625	30.9907	40.0441	68.909
arahy.F20K0V	0.051175	0.063862	0.018906	0.027739	0.02288	0	0	0	0	0	0	0	0.009198	0	0.047844	0	0	0	0	0	0.009453	0.112052	0.015964	0
arahy.TD4UZM	19.3689	20.9309	19.5006	65.1998	40.7365	56.5528	74.4443	107.98	87.1104	73.3586	91.166	65.5355	18.2941	33.7929	79.2682	55.634	87.4674	90.4819	152.501	185.375	74.7132	80.5915	86.4758	55.4138
arahy.7EDN8J	0	0	0	0	0	0	0	0	0	0	0	0.028269	0	0	0	0	0	0	0	0	0	0	0	0
arahy.3M9N2T	1.69752	0.99963	1.06012	0.191999	0.613156	0.265567	0.31435	0.739041	0.236025	0.198911	0.214671	0.460993	1.4281	1.70216	0.523259	0.231225	0.246954	0.399568	0.231435	0.448425	0.437104	0.482202	0.123172	0.122262
arahy.BYEE6B	3.07443	2.71285	4.50486	2.98684	2.65275	3.21875	3.09361	3.14441	4.43028	2.96146	2.05036	3.49598	4.82966	3.46118	5.04948	2.93567	4.14091	2.38959	3.67562	3.29661	3.27884	4.22877	2.6506	2.03356
arahy.Z1XI1M	4.3472	4.42033	4.5246	1.37273	1.89632	1.63326	1.76161	1.52274	2.265	1.75866	2.28324	1.95172	5.16106	4.55972	4.34404	1.46282	1.2109	1.23538	1.82671	1.57137	2.02535	2.14181	1.3409	1.93898
arahy.7ESB3K	0	0	0	0	0	0	0	0	0	0	0	0	0	0	0	0	0	0	0	0	0.012277	0	0	0
arahy.CU5T29	0.422704	0.211447	0.286363	0.051178	0.127662	0.045355	0.044333	0.081203	0.11973	0.028784	0.142195	0.110421	0.372409	0.286696	0.422457	0	0.083914	0.077069	0.09782	0.24948	0.104668	0.284829	0.28181	0.055944
arahy.6ER5HC	0.814915	0.276021	0.744832	0.410921	1.81793	1.03198	0.96675	1.67647	0.328766	1.38847	17.1172	13.3177	0	0.159188	0.803964	1.28756	0.068469	1.11749	0.087667	1.11876	0.720383	2.11847	1.29866	26.6825
arahy.RSDU29	0.145899	0.068879	0	0.630732	0.899531	0.10821	0.343079	0.357569	0.677219	0.488935	0.207152	1.17324	0.059524	0.673038	0.010418	0.037232	0.251646	0.020619	0.171413	0.009437	0.059403	0	0.068516	0.163115
arahy.57P81C	2.53591	1.9315	1.9147	2.70739	1.9774	3.13529	2.58126	2.66376	3.00109	10.3494	11.4995	15.5646	2.82717	2.67328	3.74949	1.83512	2.53233	1.96919	2.56416	2.32798	3.20879	23.4959	23.1561	9.06099
arahy.ZIE5B9	4.17981	3.28882	4.08362	1.59221	2.89407	1.46704	2.35276	2.71899	3.63998	3.2478	3.05353	3.26161	4.47318	3.03212	2.67786	2.49872	3.23745	1.9536	3.12001	3.10578	3.29588	2.2738	2.63056	1.21103
arahy.24ECRJ	7.83825	5.98589	4.9937	3.61773	5.4459	2.89678	3.79605	3.01315	3.70667	2.9978	3.93094	3.12881	8.9771	10.4127	8.63654	4.23404	4.90609	3.96078	4.34271	4.61228	6.48605	3.25266	3.44586	6.34652
arahy.new__3358	0	0.140402	0.187742	0	0	0	0	0	0.034967	0	0	0	0	0.573249	0.020845	0	0.056486	0	0	0.060138	0	0	0	0
arahy.60E57G	1.91439	1.25498	1.89185	1.70649	1.92029	1.43662	1.85578	2.07268	2.28637	1.41874	0.758321	1.19084	2.22728	2.80472	2.86099	1.76079	2.37687	2.57437	2.63987	2.50641	2.58528	1.24287	0.738528	1.39523
arahy.ZLNV7B	0.418435	0.322437	0.196245	0.233091	0.12317	0.137856	0.035011	0.105244	0.084875	0	0	0	2.61698	2.31746	2.5455	0.327478	0.316289	0.274346	0.173787	0.341234	0.7127	0	0.128617	0.051264
arahy.9PNG8Q	0.055795	0.023338	0.041029	0.233594	0.022424	0.103517	0.093901	0.011735	0.103028	0.032211	0.013235	0.042381	0.720333	0.107889	0.067156	0.922552	0.503687	1.0321	0.071517	1.03229	1.39995	0.35221	0.074101	0
arahy.9Z9HW6	5.94347	6.5515	3.50537	3.26529	5.67879	5.13327	5.00007	7.1106	8.06046	4.08085	4.01151	6.50729	9.26053	6.32667	9.71822	5.6808	4.80616	5.64582	6.30744	5.48334	7.60735	5.69421	3.50907	3.65325
arahy.ANH030	0	0	0	0	0	0	0	0	0	0	0	0	0.161821	0.1283	0.136392	0.021889	0.027979	0.007087	0.033584	0.010107	0.041038	0.00544	0	0
arahy.EC2XF8	7.76844	8.52352	7.94655	9.46279	9.09166	8.42348	14.2328	11.729	12.1095	12.2811	19.631	11.3805	6.50992	6.72719	7.03334	6.54358	7.33362	7.18131	9.67172	7.65669	9.04254	11.1748	9.98875	22.2599
arahy.RP1DZ8	3.30822	2.97712	1.40377	5.10243	4.04739	4.06843	7.45306	4.27421	5.11631	2.53689	2.51632	3.19439	3.81943	4.82681	4.6696	5.55037	4.772	5.37642	8.86331	6.71514	8.59409	3.29722	2.21082	1.75925
arahy.E5VRK2	0.020471	0	0.005952	0	0.036167	0	0.016169	0	0.015212	0.018552	0.017417	0.025001	0.029249	0	0.013857	0.039006	0.020499	0.006086	0.01575	0.027599	0.016713	0.008257	0.035489	0.017892
arahy.8T1UF6	13.1214	17.4503	12.2828	15.8936	25.2664	15.0963	10.6484	13.0549	10.0523	10.8376	6.66032	16.3899	4.85521	13.6317	5.58527	26.9583	19.1433	14.8627	7.58455	14.3408	10.981	10.4203	11.4106	9.69518
arahy.D266HF	0	0	0	0	0	0	0	0	0	0	0	0	0	0	0	0	0	0	0.155996	0	0	0	0	0
arahy.K9W603	5.99314	5.77241	6.40081	4.81911	5.26992	5.21973	4.56729	5.39534	6.47257	4.16869	2.58826	4.56838	6.35743	6.17684	6.1501	6.00018	6.00461	5.55471	6.44709	5.55643	5.36816	3.43226	4.00866	3.66693
arahy.6ZS5B3	5.10938	4.52908	3.96317	3.64888	6.19727	3.50843	3.70199	2.58293	5.07558	2.3717	1.67011	5.23797	5.40868	4.33312	4.677	2.76028	2.01986	2.30827	3.2731	2.52891	2.83057	5.83568	3.72282	1.81396
arahy.XVN2S5	0.036381	0.034121	0	0	0.045558	0	0	0.034177	0	0	0	0	0.037139	0	0	0	0	0	0	0	0	0	0	0
arahy.AC6B4W	7.59437	8.62101	6.87565	5.24436	5.63099	5.86906	6.34428	6.47649	5.94191	5.56653	6.5544	5.89019	7.02181	7.05012	5.5906	5.27097	4.06864	5.15109	5.86396	5.6526	6.32288	6.59543	6.83371	4.39384
arahy.FHNV6K	0	0	0	0	0	0	0	0	0	0	0	0	0.268646	0	0	0	0	0	0	0	0	0	0	0
arahy.new__4520	0	0	0	0	0	0.229997	0.252342	0.118577	0.128198	0.199522	0.25745	0.129443	0	0.069832	0	0	0	0.130759	0.055979	0.086659	0	0.021815	0.239007	0.071977
arahy.AHLX63	2.62579	2.96365	1.6609	1.79197	1.82868	1.82973	4.06752	3.62376	3.53253	5.6304	5.79352	4.59592	2.60858	6.1747	3.33581	2.1287	1.80949	2.01652	3.41821	2.69587	3.44481	4.41648	4.79594	4.5739
arahy.Y4HIMP	0	0.033402	0.046038	0.028429	0.043995	0	0.066967	0.203452	0.069904	0	0.198396	0	0.076975	0.448527	0.038777	0.038525	0.033795	0.038373	0.074887	0	0.158478	0.067885	0	0
arahy.22GM2Y	3.6676	5.01128	3.6963	8.57074	6.36337	7.52727	12.9769	11.4583	11.6207	11.2949	11.8063	12.9578	5.83288	6.67242	5.54604	4.19608	6.6227	5.83042	8.44267	9.6016	5.60367	10.4227	8.08448	6.95216
arahy.VH5N8W	29.7346	42.9737	23.6072	9.7012	28.0024	11.4383	10.4887	3.55451	4.03869	4.70076	8.19032	4.5969	21.175	45.43	24.5009	80.1177	32.2135	33.6074	8.67253	15.3968	34.0539	2.65652	2.68823	13.3713
arahy.C4KZJS	0	0.344853	0.075947	0.023206	0	0	0	0	0	0	0	0	0	0	0	0	0	0	0	0	0	0	0	0
arahy.I91R84	14.5446	24.6302	21.7208	16.4016	13.8926	15.7698	22.6762	25.5996	22.7121	23.4539	24.7764	25.0745	15.8026	22.3234	22.4863	16.9641	18.9401	16.3721	26.444	27.5376	22.78	27.0112	23.2271	19.584
arahy.58BRV0	13.4901	9.14985	7.48687	67.1879	76.723	80.1837	76.8499	64.9977	87.9894	50.051	42.1709	47.7956	24.9196	13.1598	35.1307	75.5022	78.7182	104.258	95.6764	80.7153	81.0606	57.9082	47.0091	51.9673
arahy.X1G7WL	1.62326	2.09116	0.861403	1.35581	1.41719	1.091	1.54166	1.40925	1.88073	1.71688	1.90334	2.20822	1.23319	1.08098	1.43099	1.50826	1.08486	1.11029	1.49393	1.9206	2.0356	2.04035	1.76066	1.26749
arahy.QU4SLQ	10.6361	9.99531	10.3979	8.53014	8.2968	9.46741	9.25276	7.96844	7.09541	5.97853	5.63201	6.14126	9.38222	9.97441	6.6066	5.77724	6.70765	7.46261	5.56408	8.40741	8.64227	8.55631	5.38887	6.10366
arahy.new__15051	0.487509	0.529955	0.443081	0.397571	0.078848	0.137424	0.233001	0.340263	0.400721	0.119607	0.14221	0.586036	0.723697	0.270541	0.719346	0.195798	0.220793	0.259367	0.387834	0.409449	0.441953	0.288409	0.297043	0.448859
arahy.57V3B3	0	0.013523	0.019213	0.024057	0.065504	0.228483	0.421329	0.097079	0.057615	0.213636	0.228736	0.053565	0	0.047552	0.100519	0.063025	0.105859	0.105054	0.091375	0.282552	1.9217	0.126837	0.11062	0.692353
arahy.PZH5ZT	10.564	9.4616	6.54624	4.80494	5.00994	5.48484	8.88747	8.11782	6.42655	8.90632	8.36998	10.2445	6.63676	9.45576	7.60933	6.4918	6.0496	4.84013	7.722	8.21003	9.12493	10.8336	9.81902	7.7118
arahy.1831QW	0	0	0.011363	0	0	0	0	0.133488	0	0.663266	0.016456	0	0	0	0	0	0	0	0	0	0	0	0.343702	0.404664
arahy.H3A1N1	0.047645	0	0	0	0.081445	0	0	0	0	0.038605	0	0	0	0	0	0	0	0	0	0	0	0	0	0
arahy.HU4QU4	0.071645	0.047896	0.106166	0.171441	0.1279	0.201057	0.143985	0.265666	0.059993	0.08374	0	0	0	0.211981	0	0.429817	0.169415	0.208313	0.20096	0.631476	0.113356	0.219964	0	0.090784
arahy.K3ZWQ5	3.27474	2.39387	2.49064	3.31306	3.34884	3.47542	3.93568	2.99653	4.46507	3.44752	2.36915	6.28752	2.97521	3.11383	2.19067	2.53277	2.74488	2.27185	3.2184	2.34476	3.46072	2.11538	2.07736	3.38563
arahy.PW78BB	5.3376	5.01976	5.07764	4.70237	4.31427	3.80363	2.67736	2.65024	3.31626	1.64727	2.31663	2.06065	6.6764	5.55848	6.14593	4.09859	3.98854	4.29728	3.99551	3.80368	3.18445	2.8396	3.34481	2.54638
arahy.6C9V7B	1.4143	2.23392	0.953419	1.85653	2.00091	1.38611	2.95697	2.10071	2.06244	2.52531	1.97331	4.24644	1.8678	2.87994	3.80509	1.3622	1.74332	1.66873	1.93743	2.0214	1.72666	3.6101	3.19868	3.36868
arahy.new__10049	0.732811	0.041971	0.166417	0	0.015814	0.015138	0.013043	0	0.025313	0	0	0.012865	0	0.598339	0	0	0	0.360263	0	0.471255	0	0.240118	0	0
arahy.11DKXG	0.142941	0.070364	0.148377	0.047582	0	0	0.138483	0	0.06554	0	0.037448	0.101978	0	0.026733	0.031047	0.065297	0	0.05735	0	0	0.006302	0.113564	0	0.136299
arahy.8W0EBA	4.86774	5.78557	6.14508	3.42864	4.49233	3.28466	4.85626	6.16902	6.36359	3.27799	3.79404	5.1917	6.19928	5.49302	5.60416	3.75139	3.94731	3.83456	5.16479	4.94431	6.63423	4.87101	4.17655	4.0491
arahy.IHZE0I	83.1572	87.5441	78.8068	104.861	87.7116	100.077	108.922	106.501	121.2	109.163	119.334	100.782	120.855	103.355	155.66	114.5	147.805	149.105	161.473	136.856	140.255	138.169	127.495	115.181
arahy.RES0SR	0.280715	0.261221	0.060832	0.146661	0.24212	0.081541	0	0.055032	0.029737	0	0.123343	0.015608	0.28814	0.069868	0.342593	0.290726	0.062242	0.127842	0.132885	0.032093	0.205619	0.117109	0.073057	0.042205
arahy.93S04R	2.43131	0.230941	12.703	0	0.108454	0	0.03461	0	0.040186	0	0.023357	0	0.765291	0.335819	0.446915	0.047498	0	0	0	0	0	0.013743	0	0
arahy.07YC75	13.2108	12.9485	10.9334	9.66566	10.3708	10.1052	12.1345	11.1526	12.8174	9.92866	11.4405	11.1588	12.4148	11.9996	13.4638	10.2807	8.72335	8.41731	12.4776	11.0045	12.9065	10.2149	7.79356	12.2773
arahy.new__7280	0	0	0	0	0	0	0	0	0	0.397988	0	0	0	0	0	0	0	0	0	0	0	0	0.310345	0
arahy.M4RUY8	3.80115	4.57287	5.91364	2.58492	3.00743	2.68213	4.22163	4.08718	2.44268	2.27877	3.85445	2.78294	6.98	3.90316	2.82081	2.86495	3.03787	3.63248	1.98992	3.52229	3.9138	1.57282	3.70284	2.19637
arahy.H47S4B	3.61466	5.94599	5.41074	1.11451	1.98344	1.31858	1.59231	1.45405	2.38243	1.45671	1.84238	3.35223	2.64372	3.89355	3.12176	1.57591	2.02693	1.34502	2.3098	2.40644	3.30707	2.20222	2.84665	2.14581
arahy.NEG1KJ	14.5675	16.0183	14.2351	25.9391	26.4702	27.3328	25.1736	22.0709	24.8736	17.0701	24.191	17.5951	17.1118	17.5493	21.1734	21.7794	26.5676	28.6634	25.8421	24.0502	28.6235	20.2993	21.2465	27.631
arahy.E8CH2M	0	0.032753	0	0	0.033469	0.020376	0.09402	0.594988	0.017209	0.232792	0.232439	0.232264	0.111208	0	0.124474	0.148244	0	0.104233	0.14865	0	0.25264	0.25387	0.024563	0.17589
arahy.5P1FU9	9.30432	12.1607	9.00491	2.21557	6.84289	2.76832	6.37804	5.33304	7.69453	3.24663	3.04092	2.21047	13.2584	5.83008	12.4208	5.03136	5.5471	5.65207	8.77464	5.70821	7.30192	5.25817	4.28478	1.41374
arahy.KXQV93	0	0	0	0	0	0	0	0	0	0	0	0	0	0.27843	0	0	0	0	0	0	0	0	0	0
arahy.ZWX2MJ	2.26725	1.52336	1.17223	4.44787	3.15331	4.45666	5.5168	6.44953	5.3841	4.40045	6.11877	6.3014	2.45506	1.67203	2.81609	3.59019	3.29046	2.93501	4.71303	4.48828	5.03121	5.2448	5.27466	6.02684
arahy.TCIE48	0	26.6948	27.351	0	60.2546	72.9088	0	100.316	76.4273	85.6991	99.9467	64.1613	31.2256	0	0	0	81.6544	78.091	0	0	0	0	0	100.535
arahy.BL6FL8	0	0	0.074206	0	0	0	0	0	0	0.026106	0.032241	0	0	0.091827	0	0	0.108208	0	0.088423	0.02838	0.025354	0	0	0
arahy.VPB6CA	1.70605	2.39027	1.60116	1.34693	1.36165	1.49118	2.11593	2.3239	2.70203	2.49572	1.93898	2.42286	2.33854	1.47165	2.74078	1.20905	1.03537	1.9198	1.61831	1.4244	2.05005	2.6624	2.32101	2.83502
arahy.9FGC6P	7.98656	7.67874	5.78689	2.16289	8.01265	2.95322	2.51147	1.55749	3.15636	1.1071	1.4903	1.14216	12.3281	7.70889	8.37373	13.299	8.22062	7.4862	2.62089	4.48936	10.1957	1.74494	1.09289	0.57335
arahy.new__2633	0.157167	0.28852	0.302716	0.249653	0.284286	0.29469	0.08847	0.23886	0.304723	0.218458	0.424506	0.440553	0.46904	0	0	0.35491	0	0.121426	0	0.05922	0.105425	0.346578	0.514302	0.117164
arahy.79M87P	0.152128	0	0.920089	0.162137	0.626462	0	0	0	0.099553	0.16953	0.274563	0.1267	0.50272	0.175159	0.229075	0.187414	0.094662	0.190484	0.471866	0.192863	0.157286	0	0.081354	0.064133
arahy.HWX1MU	7.45081	7.56851	5.58862	12.4829	11.6562	11.5183	13.8812	14.3321	12.1497	9.15552	9.57712	7.03131	10.4594	7.93071	12.5632	12.9074	12.3174	14.3394	22.3402	21.1456	22.5802	9.04561	7.91299	14.281
arahy.59CN8W	2.1289	4.44701	2.41475	2.8805	2.77211	2.88008	3.10255	2.29585	3.6329	3.12182	3.10442	3.13136	2.74364	3.97367	3.74019	3.57837	3.67419	3.10337	2.71523	3.48952	3.18499	3.12742	2.50805	2.46325
arahy.53CX5B	1.54393	1.72531	1.39031	3.39212	2.04837	2.98502	1.23214	5.2886	2.73722	2.50033	3.33818	4.39389	1.80319	1.25584	0.957674	2.92343	3.12908	1.55034	1.48597	2.46449	1.38876	3.33816	2.13548	0.753139
arahy.B4CBXE	0.293678	0.257348	0.193297	0.242456	0.443244	0.12041	0.462795	0.414589	0.388592	0.168167	0.051923	0.114981	0.024807	0.342804	0.509936	0.122501	0.239465	0.180108	0.418548	0.364217	0.319746	0.043172	0.1705	1.23724
arahy.UQF3WB	30.8465	24.8534	32.6098	4.56487	11.4534	8.80199	6.35945	3.67996	8.5789	5.28908	3.80132	3.70081	29.5602	14.7575	19.1987	13.4818	13.6558	8.65744	5.57302	1.5005	2.64896	3.46576	4.02248	2.29421
arahy.L0KBB2	3.14914	3.07833	2.87321	0.398902	0.519937	0.074673	0.276657	0.36317	0.347381	0.179549	0.036364	0.346889	2.27958	5.41762	2.04015	0.898432	0.648767	0.388572	0.598397	0.552778	0.917823	0.78247	0.428991	0.244966
arahy.M2KSU0	0.118686	0.135509	0	0	0.555489	0.109786	0	0	0.108015	0.01983	0.02699	0.07305	0.113726	0.056109	0	0.185889	0.176031	0	0	0	0	0	0.063327	0
arahy.B1DGRD	0.128115	0.019555	0.068633	0.132974	0.187045	0.390455	0	0.406323	0.184217	0.549863	0.391719	0.105892	0.273194	0.185197	0	0.037481	0	0	0	0	0	0.16456	0.191966	0.351657
arahy.VAQ4DL	25.3967	23.4443	16.4555	32.7619	34.3788	32.9706	42.1902	46.6459	40.7564	28.7933	35.5799	38.5971	28.495	28.2442	29.0064	30.5714	32.808	37.0136	48.0864	42.9451	46.201	41.4641	36.2682	37.4886
arahy.new__20718	0.115877	1.37242	0.367209	0.215671	0.299607	0.066679	0.131851	0.780746	0.326253	0.114153	0	0.616772	0.049528	0.21077	0.188594	0.729298	0.092316	0.182121	0.198863	0.068148	0.098162	0.744429	0.093292	0.049232
arahy.AR7LZG	0	0	0	0	0	0	0	0	0	0	0	0	0.817304	0.153557	0	0.306412	0.281607	0.41027	0	0.064517	0.287346	0.316707	0.214167	0
arahy.NIS2HC	3.64784	4.24161	4.03964	24.5019	20.6463	28.5186	24.8748	26.8484	17.1288	40.102	47.3656	42.4698	4.58716	5.27228	6.93308	19.3981	16.5806	12.6458	16.2882	18.0779	14.3434	17.7459	24.4074	52.6904
arahy.U3SJP5	1.60279	2.62513	2.0736	1.63104	1.24162	1.42617	1.7233	1.30427	1.95776	1.33699	0.531104	0.902748	2.24673	1.90887	1.35344	1.48953	1.58463	1.12112	2.28328	2.14378	1.31417	0.962994	1.34314	0.221732
arahy.W1M1TV	4.90543	5.01194	4.30652	0.249664	0.532737	0.364866	1.11148	0.927982	1.25969	0.432665	0.228262	0.541824	3.86125	2.32001	5.0753	0.895508	0.44249	0.305841	1.06676	0.630149	1.73915	1.21974	0.465386	0.3894
arahy.TRA7C7	66.7559	98.1151	74.0675	28.1179	45.8692	32.7227	33.9525	22.5081	39.6478	17.2243	12.5783	19.1739	82.2371	64.2786	80.3269	64.1353	54.1748	42.4668	47.4484	37.2121	41.3412	24.8663	15.8208	15.0871
arahy.35XBQI	2.38552	0.914164	1.20319	0.375637	0.571546	0.293203	0.603268	0.736553	0.615789	0.568792	0.430254	0.508094	1.12205	0.637412	1.42439	0.456446	0.405679	0.754661	0.847306	0.693935	1.15212	0.782933	0.72516	0.420646
arahy.89X9UR	0	0	0	0	0	0	0	0	0	0	0	0	0	0	0	0	0	0	0	0	0.039433	0	0	0
arahy.J3V5GW	6.38688	7.46821	6.27553	2.97902	4.1154	3.7944	4.99412	4.17604	7.887	2.33184	2.73463	4.34867	9.15432	7.82459	7.50528	3.94501	4.51647	3.59965	5.27176	3.076	5.09586	5.32818	4.14533	0.993901
arahy.1MG8UL	18.2543	15.4861	16.1982	20.868	24.888	23.3728	16.7134	19.227	22.3465	18.416	23.7204	10.547	18.2318	20.046	12.8415	20.8084	18.8941	32.3604	16.8602	19.2634	19.7086	14.6696	14.8035	21.836
arahy.DWY9WF	3.44809	2.9126	5.28842	0.181205	0.863831	0.144711	0.498447	0.40146	0.534861	0.536093	0.206544	0.884484	4.58477	3.1023	2.56012	0.567541	0.301831	0.214778	0.282807	0.965539	0.413876	0.513392	1.19063	0.384692
arahy.61643A	0.722759	0.397854	0.85911	0.291447	0.544643	0.539795	0.493739	0.213864	1.1059	0.369549	0.103133	0.359415	0.358044	0.648968	0.339852	0.318419	0.572995	0.249265	0.375486	0.828584	0.579254	0.06744	0.142721	0.022038
arahy.J5Y3U9	2.54216	1.50335	1.52573	6.68587	5.72775	7.43748	6.74563	9.37022	7.32451	8.16011	8.29134	8.05699	2.57683	1.92849	2.10067	2.76144	4.20854	4.03672	6.08613	4.33262	4.13566	6.4988	6.11995	8.1705
arahy.733TCI	5.93208	6.64358	8.04486	2.95147	3.06672	2.67121	3.60152	3.04619	4.0674	4.54149	5.03852	6.71751	5.09296	5.94893	5.1569	1.96539	2.35831	2.36131	4.27058	2.87501	3.02706	7.65132	5.74003	7.30648
arahy.RN5NMY	15.1473	14.2373	14.699	20.2671	14.0534	18.831	19.7578	4.11339	19.4116	3.66912	18.1282	15.0421	18.1393	16.1002	21.3355	16.1833	18.6369	18.1771	25.0063	21.3744	21.4064	19.4894	15.5287	15.7135
arahy.N7G3Q4	0.050822	0.111111	0	0	0	0	0	0	0	0	0	0	0	0.011061	0	0	0.143625	0	0	0.04852	0	0	0	0
arahy.L3EAWL	1.04363	0	0.552496	0	0.094871	0	0.140043	0.633895	0.66402	0.226168	0.071116	0.533043	0.224059	0.190072	0.17195	0.524778	0.408341	0.18519	0.069684	0.160063	0.222968	0.033009	0	0.084976
arahy.new__21891	9.92188	8.82431	9.28385	8.59613	8.551	8.36726	9.26429	9.09013	9.1592	7.33141	8.13325	9.36744	9.29064	8.00021	10.5936	7.72706	7.71815	8.51872	9.56397	11.4807	11.319	8.93769	7.7847	8.57409
arahy.B2R8YU	5.5666	4.64776	4.62802	2.09991	3.49615	2.44422	2.52424	3.19397	3.37728	2.09976	1.20948	3.22522	4.19361	4.69536	4.85098	2.62382	2.78233	3.08326	4.15914	2.54596	3.30308	3.05407	3.14572	1.68589
arahy.CHV0QA	0	0	0	0	0	0	0	0	0	0	0	0	0	0	0	0	0	0	0	0	0	0.572781	0	0
arahy.7SID9S	0	0	0.075713	0	0	0	0	0	0	0	0	0	0	0	0	0	0	0	0	0	0	0	0	0
arahy.new__18755	0	0	0	0	0	0	0	0	0	0	0	0	0	0	0	0	0	0	0	0	0	0	0.339879	0.3116
arahy.H1FZKX	9.63761	16.9696	14.0685	16.3864	8.05005	16.8631	15.3424	13.7919	10.2253	9.45718	22.7649	11.2142	10.1597	10.2244	19.9823	12.8459	9.08994	12.7479	13.8645	11.1045	10.7603	19.155	17.9472	20.075
arahy.HPB1RW	6.68767	5.60493	11.1375	0.171111	0.617687	0.951097	0.537908	0.321831	0.097064	0.16089	0.636103	0.136328	1.85498	2.52663	1.19854	2.82958	1.76488	0.158146	0.051084	0.853538	3.45014	0.109438	0.507928	0.437498
arahy.DL9HNY	14.695	13.5106	13.1114	15.2338	8.36106	15.321	8.25529	13.115	11.2505	14.1694	13.7854	15.3852	9.83903	9.13966	9.39748	16.3998	15.3389	12.552	9.65858	12.11	13.3436	13.2496	12.6647	15.2172
arahy.LT98XL	20.6795	17.8637	20.2945	33.6744	16.1744	25.4573	45.5403	47.0248	37.9192	68.1125	62.0729	77.1317	22.4293	21.5205	18.3223	14.4305	21.5675	18.422	40.3471	29.2711	31.0129	134.305	106.634	75.9054
arahy.new__8339	0.158212	0.428927	0	0.128638	0	0	0.285432	0.460234	0	0	0.178558	0	0.208726	0	0.341018	0	0	0	0.40017	0	0	0.595841	0.289714	0
arahy.9PS12T	2.85474	4.18928	2.59571	3.05007	3.19328	3.00804	3.08903	3.15676	3.44448	2.89569	2.11087	3.69439	3.011	2.39774	4.09312	2.27583	3.35409	2.98695	3.77391	3.54692	3.0815	2.53152	2.7894	2.32606
arahy.RK7RJ4	0.731256	0.453538	0.407959	3.26168	4.2197	3.40959	1.18851	1.56944	1.79315	1.15669	0.567401	1.36575	0.734408	1.85054	0.170825	2.52608	3.08107	4.25856	2.05015	3.1583	1.95745	1.31284	0.865608	0.668192
arahy.1H7D7B	0	0.171507	0	0	0	0	0	0	0	0	0	0	0	0	0	0	0	0	0	0	0	0	0	0
arahy.E5CV98	14.9712	15.5108	15.7124	15.346	15.6316	15.5307	15.5609	14.7887	18.1845	15.4907	15.7904	16.7137	16.7079	15.4355	21.1271	15.5524	13.9798	14.0354	19.486	15.3154	20.1452	15.9357	13.468	16.2158
arahy.ILHI1M	0.242003	0.21575	0.496401	0.056596	0	0.08188	0	0	0.034001	0.031805	0	0	0.093834	0.223124	0	0	0	0	0	0	0	0	0	0
arahy.new__21812	1.15465	0.789593	1.10351	1.44983	0.903485	0.815668	1.42108	1.2638	1.56382	1.04643	0.727382	1.27418	1.49762	1.00016	1.52102	0.59001	0.588554	1.18659	1.95671	1.03255	1.2265	2.40369	1.46163	1.39596
arahy.NH8KX3	0.018239	0.01149	0	0.009982	0.022961	0	0	0.016956	0.006037	0	0.006928	0	0	0	0	0	0	0	0	0	0.006803	0.00576	0	0.021182
arahy.new__8898	1.60372	3.4741	2.71428	2.83599	2.33205	2.34128	2.83857	3.30552	4.30303	2.68777	1.02249	3.24852	2.41588	2.68769	2.94149	3.17773	3.19939	3.10304	3.01681	2.0868	2.90581	1.95548	2.32276	1.39178
arahy.N8MLZ0	1.61691	1.55703	1.1391	2.5302	2.29819	2.19731	3.46912	2.14601	2.49195	3.47116	2.73284	3.43616	2.83441	1.96072	2.93426	2.46372	2.70039	2.98143	3.18492	3.04948	3.48399	3.53162	3.76781	3.4637
arahy.W4IL1P	2.52035	2.26707	1.60717	4.17303	3.36802	3.66054	4.52402	5.81877	5.69981	7.57627	8.57062	5.6127	1.95276	2.00255	2.19921	3.06546	2.44374	2.95762	4.35253	3.78761	5.38438	5.36827	3.75107	5.80537
arahy.XPD3NZ	47.2182	36.8988	45.3434	27.7485	26.6628	30.6154	38.4177	28.3929	39.3324	33.6267	22.8495	31.8398	43.3887	41.8986	44.3201	35.524	52.5054	29.1669	45.17	38.7873	48.0303	40.5289	30.9248	35.3041
arahy.G1AAHV	1.35232	0.393151	0.964884	0.785053	1.1204	1.1908	0.972912	1.04047	0.987824	0.620388	0.515775	1.57929	1.27374	3.13168	1.63931	1.14869	1.77758	1.6028	2.04273	2.89251	0.971622	2.28646	1.57004	1.36647
arahy.247CUK	12.9709	12.0162	10.9433	8.13739	9.61311	9.01096	13.0058	11.4145	14.2578	11.7739	9.76125	12.8674	14.3652	13.5177	15.4689	10.0207	10.3767	9.10452	17.216	13.0862	15.8388	15.6862	12.2142	13.3856
arahy.W4HSG5	0	0	0	0	0	0	0	0	0	0	0	0.010935	0	0	0	0	0.010358	0	0	0	0	0	0	0
arahy.TB6E52	0.547763	0.588727	0.733631	0.345296	0.264951	0.261544	0.253365	0.297673	0.511801	0.145133	0.19639	0.446464	1.88225	0.638578	0.777096	0.336505	0.712961	0.674199	0.612803	0.143163	0.303684	0.151916	0.374058	0.175351
arahy.Q8UF2P	2.39907	1.13096	1.68942	0.25733	0.550786	0.112893	0.305596	0.206489	0.385445	0.18944	0.187379	0.089905	1.31278	0.965207	1.04973	0.403502	0.16805	0.199655	0.138499	0.226892	0.162389	0.277063	0.093789	0.105131
arahy.S4AEC7	58.2695	27.1968	43.4785	25.9123	35.2385	35.1208	26.0072	19.6051	27.12	11.973	5.79393	7.25076	52.214	68.8307	20.6875	43.3956	38.374	26.0668	17.9241	20.0659	30.1748	11.672	10.416	7.5364
arahy.UBHF2S	66.9666	63.7185	64.9983	55.2025	86.1352	52.9368	77.136	101.279	70.7059	79.6541	51.326	56.8492	70.4177	53.9554	68.2854	63.1607	75.0716	105.163	85.0286	110.707	95.1154	51.0267	54.9524	70.3499
arahy.0LE775	1.04486	0.983751	0.618005	0.63164	1.15662	0.939304	1.04045	1.49221	0.621449	1.60894	1.97086	0.923532	1.31725	1.26621	1.05493	0.900422	1.28374	0.822782	0.576236	1.4216	1.20386	1.41902	1.94099	2.43363
arahy.WRI301	0	0.084506	0.569362	0.032396	0	0	0	0	0	0	0	0.034191	0.053973	0.12881	0	0	0	0.02736	0	0	0	0	0	0
arahy.ZG7I69	2.69248	2.65485	3.04639	0.465028	0.815112	0.350607	0.337571	0.282552	0.117349	0.021808	0	0.119284	2.83134	2.74787	1.0174	0.801398	0.929262	0.538882	0.25939	0.29585	0.433039	0.166162	0.153216	0
arahy.CVI481	3.23879	3.66181	3.68527	2.78165	2.53575	1.93636	1.63013	3.05085	3.78502	2.11338	2.46256	2.59182	4.48856	4.54406	3.77156	3.86351	3.23196	2.58238	2.66848	1.55792	2.63047	3.40463	2.57741	1.98074
arahy.U54Z4W	0.213393	0.440039	0	2.99606	3.89072	3.5675	6.79574	4.65705	6.12202	2.15286	1.5647	1.10585	0.554675	0.138737	1.27459	3.52456	4.93772	9.85394	9.62987	11.2467	7.66832	2.07592	1.47935	2.80049
arahy.FX95F9	0.869046	0.867074	0.588282	0.395775	0.351333	0.335936	0.337965	0.476948	0.294209	0.295249	0.230926	0.664541	0.530733	0.924238	0.896663	0.1086	0.364422	0.312586	0.584321	0.722846	0.784334	0.474386	0.108128	0.464859
arahy.59ZZV8	5.20841	4.37342	3.74251	4.93139	5.33934	3.42478	9.91265	9.44793	6.54594	2.37104	4.73638	3.4082	3.79876	5.37444	3.13593	5.13974	4.22907	7.81489	11.6205	8.00641	8.16647	2.42249	3.16091	6.27435
arahy.QR7ILI	2.55969	2.41098	2.08052	1.32407	1.77578	1.0528	1.72892	3.00001	2.04007	1.63876	1.89441	2.16425	1.77138	2.11796	1.76027	1.1889	1.89959	1.40306	2.53229	2.56212	2.32941	2.04533	1.36153	1.99493
arahy.GU7A1M	0.757546	0.935599	0.750897	0.71657	0.868725	0.96824	1.41547	1.0365	1.10891	1.90395	1.79436	1.98545	1.18834	1.33192	1.4971	1.47787	1.64822	1.18917	2.24054	1.38354	1.61724	2.16518	1.8021	1.3385
arahy.new__20730	0.048425	6.85455	0	0	0	0	0	0	0	0	0	0	0	0	0	0	0	0	0	0	0	0	0	0
arahy.QLL4PD	0.459327	0	0.15892	0	0.425046	0.251581	0.264794	0.333417	0.064179	0.077404	0.295325	0	0.40571	0.070847	1.03507	0.144367	0.481633	0.47996	0.27132	0.751154	0.129166	0	0.079845	0.201244
arahy.HS8YG8	0.080022	0.307165	0.455467	0.064741	1.51823	0.068869	0.52831	3.92184	1.13742	0.171214	0.126427	0.462097	0.502274	0.565857	2.03349	0	0.09499	0.530618	0.461048	0.242019	0.197256	0.112388	0	1.3611
arahy.TI4NWN	2.29928	1.76873	2.03805	0.223834	0.466502	0.335455	0.869398	0.547587	0.66656	0.753456	0.537907	1.10168	1.63742	2.42109	1.77137	0.404162	0.391976	0.259008	0.484579	0.80268	0.704708	1.01142	1.28724	0.649816
arahy.7IDQ3T	2.12963	2.04816	2.07492	1.64887	0.474917	0.968546	1.39874	1.84021	2.80529	1.43562	0.484573	2.56398	1.66785	2.26071	2.4704	3.77693	1.84116	2.08564	0.832205	1.53478	1.02241	0.851759	1.24554	0.610134
arahy.9498MH	0	0.026554	0	0	0.04692	0	0	0.021702	0	0.106383	0.033283	0.051578	0	0	0	0	0	0	0	0	0.039684	0.072595	0	0
arahy.YU3HKG	0.726247	1.29463	0.501656	0.767244	0.76615	0.38042	0.973814	0.575382	0.663879	1.07017	1.24262	1.37861	0.992956	0.928375	0.930934	0.888948	0.654335	0.53834	0.909808	1.06064	1.16739	1.73139	1.89125	1.05629
arahy.DLXF41	10.9444	12.9093	6.23241	13.2429	25.2072	15.8695	20.0438	18.2658	13.693	27.5393	69.6497	61.6165	7.10593	27.2744	15.4342	25.4499	12.0253	22.7851	11.5873	14.3652	26.0528	46.618	26.6921	81.3112
arahy.VMJL2M	0.070736	0	0	0	0	0	0.02342	0	0	0	0	0	0.243529	1.0156	0.177649	0	0	0	0	0	0	0.154438	0	0
arahy.WMQ7N5	0	0	0	0	0	0	0	0	0	0.14832	0	0	0	0	0	0	0	0	0	0	0	0	0	0
arahy.Y35SJI	0	0	0	0	0	0	0	0	0	0	0	0	0	0	0	0	0	0	0	0	0	0	0	0.107581
arahy.HN6722	1.34094	1.43374	1.67771	3.60788	4.01775	4.47073	4.40528	5.57523	6.12614	10.5004	23.647	2.96118	0.649845	1.97933	5.42879	1.96321	1.4438	1.1737	6.33451	2.70203	7.29667	2.61233	2.48855	19.1883
arahy.N24EG7	5.93144	6.16298	5.04951	9.76411	7.81181	6.57852	10.4887	10.7768	10.5281	8.15962	7.51584	6.21021	8.35176	6.36002	7.2521	8.33803	8.90497	8.69203	13.8147	10.4235	11.0028	10.5352	7.68703	8.82817
arahy.TK66KG	2.56378	2.25678	1.93475	0.954449	1.9456	1.52504	1.96079	2.44727	1.66813	0.902199	1.21846	2.37395	2.18645	1.79121	1.90364	1.74865	1.67126	1.35951	2.67548	1.72905	2.44923	1.92688	1.47825	1.27784
arahy.QE0IQ6	3.70068	5.01364	2.67245	0.031092	0.213441	0	0	0	0	0	0	0	2.08915	6.29164	3.18448	0.394791	0.104222	0.042854	0	0	0.438915	0	0	0
arahy.718DXV	3.9776	0.278699	0.556218	0.25019	0.169457	0.326909	0.207984	0.177439	0.226553	0.111641	0.1922	0.797602	1.49872	0.843332	0.058404	0.239399	0.230803	0.162357	0.093773	0.209844	0.090287	0.479254	0.412968	0.843867
arahy.U15FS5	6.84741	3.57003	9.70287	4.55134	4.18909	4.81634	7.10413	4.68295	6.15922	3.28421	3.84979	2.32031	3.83015	3.97346	4.60426	4.13951	3.8233	5.57087	6.82902	6.75783	5.03599	2.80731	4.03394	3.93243
arahy.E6PGMW	3.27888	2.5737	2.61364	4.10358	2.97728	2.70384	3.3273	4.15382	5.64936	1.28453	1.49649	1.90253	4.54518	3.31171	2.59723	2.17112	2.64895	2.51483	4.51213	4.85086	2.98516	2.24992	1.76753	1.59766
arahy.8D90VP	0	0	0	0	0	0	0	0	0	0	0	0	0	0	0	0	0	0	0	0	0	0	0.010494	0
arahy.new__17249	1.03639	2.5439	3.30072	1.99744	2.03639	2.53731	1.55351	1.78422	1.64151	1.49134	1.79567	2.02965	1.04387	2.65607	1.71853	3.40608	0.842699	2.31271	1.64882	2.7675	1.59167	2.07779	2.03154	1.03026
arahy.G56NCJ	1.07778	1.11172	0.83098	1.03427	1.16146	1.07278	1.50306	1.10234	1.83947	1.6449	1.49386	1.46968	1.8355	1.79852	2.43564	1.4452	1.59028	1.56516	2.2594	2.4416	2.48487	2.61047	2.10235	1.68962
arahy.MUV7N5	1.32925	2.7774	2.62486	0.795304	1.78098	0.087897	0.954558	0.937637	1.45066	0.559044	0.532425	0.619744	2.35347	2.38936	2.9859	2.58933	1.40327	0.812489	1.0753	0.939078	0.918808	0.837758	0.527511	0.289842
arahy.P4GYAP	0	0	0	0	0	0	0	0	0	0	0	0	0.022924	0	0	0	0	0	0	0	0	0	0	0
arahy.5S97B2	0	0	0	0	0	0	0	0	0	0.075046	0	0	0	0	0	0	0	0	0	0	0	0	0	0
arahy.new__7910	0	0	0	0.495545	0	0	0	0.316337	0	0	0	0	0	0	0	0	0	0	0	0	0	0	0	0
arahy.PB6F44	0.393181	0.420599	0.27105	0.269073	0.280609	0.148121	0.280681	0.291135	0.226377	0.26221	0.480976	0.21898	0.694466	1.5465	1.2202	0.266017	0.193461	0.083407	0.42599	0.325421	0.542536	0.365857	0.422898	0.202576
arahy.new__15649	0	0	0	0	0	0	0	0	0	0.359389	0.266313	0.353845	0	0	0	0	0	0	0	0	0	0.145684	0.180593	0
arahy.AI0UA8	4.57045	4.81281	6.50655	4.2983	6.79246	6.34193	4.54204	6.94399	5.49491	6.41734	3.96681	6.24837	0	2.48944	6.30455	4.72323	5.65794	0	3.97469	6.11837	4.22105	0.704952	1.3316	2.99852
arahy.new__8246	6.40349	4.95066	3.64412	1.61452	3.64953	4.08143	4.42657	5.36008	4.57142	4.82391	3.56413	4.50065	2.39896	3.80725	4.23996	4.35786	2.41777	3.52561	4.68416	3.9198	2.61267	4.06762	3.71043	4.64749
arahy.5MB0W9	7.56905	5.31964	9.57212	0.874965	1.10905	1.05713	1.37521	1.88469	1.34615	2.71624	3.62798	2.99407	5.17574	4.05889	5.42075	1.08366	1.23272	1.06671	0.95283	1.48871	0.733649	3.40281	2.41752	3.34253
arahy.PNPF4F	9.0632	5.18324	7.06884	0.633323	1.61506	1.13612	0.660233	0.530735	0.269212	0.491846	0.225025	0.658403	11.6744	12.7327	6.61194	1.46643	0.954513	1.01103	0.306989	0.403051	0.581631	0.516631	0.657507	0.496719
arahy.59PT6M	11.228	12.1605	11.6548	26.4566	24.4068	27.4578	29.3324	27.6922	26.7994	28.6798	29.9721	28.5778	14.4403	14.4764	16.6045	23.5048	22.3307	23.9698	24.6881	24.1472	26.3528	24.5071	24.9866	31.771
arahy.5GG3JY	0.069384	0	0	0	0	0	0	0	0	0	0	0	0.087992	0	0	0	0.059217	0	0	0	0	0	0	0
arahy.FYIF45	0	0	0.15795	0.014221	0	0	0.02269	0	0	0	0.078957	0	0	0	0.139837	0	0	0	0.036211	0	0.038768	0.130863	0.011894	0
arahy.new__19342	0	0	1.38586	9.41012	9.75666	13.72	11.9311	17.4611	16.1059	12.0748	4.76134	12.2752	0	0	0	5.01312	6.39729	8.1442	11.3514	11.2696	9.48602	0.119778	0	0
arahy.R2Q3Y9	0	0	0	0	0	0	0	0	0	0	0	0	0	0.13017	0	0	0	0	0	0.039726	0	0	0	0
arahy.K23Z11	11.8536	14.6018	12.0734	20.495	17.8236	20.6543	16.0976	14.2377	16.2065	2.76267	18.954	13.9724	20.6805	17.644	24.007	16.0856	19.8744	17.2047	17.6822	16.4003	16.343	22.2642	23.0147	21.1244
arahy.LM1XTI	0.030974	0.015075	0.01938	0.00657	0.013914	0	0.016379	0.030148	0.015894	0.029536	0	0.017459	0.03047	0.110327	0.018301	0.017212	0	0.036069	0	0	0.026865	0	0.060446	0.020477
arahy.IH4GAK	9.58448	9.62206	10.4435	12.2159	8.33181	11.8394	10.9683	12.5196	9.75417	21.9274	22.1138	18.6206	12.4958	7.98644	10.478	8.62307	8.30182	11.2146	8.56849	9.32864	7.87797	19.7764	20.8637	18.9754
arahy.HE2B7Z	0	0	28.7968	26.0568	0	37.1866	40.0649	45.0615	44.4257	42.0502	0	35.7446	17.6733	0	25.6112	17.8187	20.1129	0	0	0	0	0	26.3978	69.958
arahy.LPJ2JQ	2.19328	1.64375	1.82708	0.923355	0.796981	0.963322	1.6648	1.26623	1.13352	0.80457	0.656139	2.73312	2.60198	1.56144	2.5965	1.38016	1.14574	1.13837	1.80293	0.903622	1.62641	2.38731	1.11487	0.861946
arahy.89V7LU	0.194429	0.118811	0.184846	0	0.029642	0.027902	0.024458	0.110852	0.180798	0	0	0	0.349521	0.226867	0.21687	0.025264	0.044924	0.033228	0.042153	0.127488	0.089964	0	0	0.022543
arahy.391DWJ	0	0	0	0	0	0	0	0	0	0	0	0	0	0	0.043541	0	0.020952	0	0.012071	0.041774	0	0	0	0.050872
arahy.KQ4R6B	6.09703	4.56013	5.28335	2.79664	5.24307	4.28821	6.41306	5.28294	5.92865	6.62406	7.13417	6.53607	6.50819	4.93335	7.02267	4.41504	5.40177	2.73017	4.7464	6.3115	8.34895	6.48583	3.49616	8.81608
arahy.USI8UZ	1.8371	2.12164	5.15333	2.71854	1.99528	1.78791	2.51235	3.94518	1.72778	6.57844	4.31559	3.49825	3.65256	3.66809	2.26279	2.46747	5.47346	4.48797	2.24445	4.22898	3.95906	2.88253	6.93783	14.9893
arahy.5Z3HWW	0.053225	0	0	0	0.115766	0	0	0	0	0.046286	0	0.057264	0.071374	0	0	0	0	0	0	0	0	0	0	0
arahy.new__20432	1.50807	0.288947	0.789638	0.782002	0.910103	0.697509	0.766792	0.383696	1.18133	0.448228	0.018137	0.051333	0.924109	1.38078	0.56446	1.20708	1.86843	0.745137	1.99667	1.47631	1.34517	0.178092	0.045974	0.163008
arahy.Z0X0W1	30.347	21.9887	33.6803	41.1716	23.2495	43.8371	45.5261	49.903	27.2081	87.9382	77.5346	73.2794	40.5338	52.5128	39.9208	31.6572	37.3526	31.2762	38.9783	34.5759	36.9474	88.9523	84.2145	83.7023
arahy.ZGM5A8	0.026268	0.034584	0.025588	0	0	0	0	0	0	0	0	0.052521	0.014164	0	0	0	0	0	0	0.029723	0.02329	0	0	0
arahy.new__8090	0.039193	0	3.47484	0	0	0	0	0	0	0	0	0	0.035848	0	1.61637	0.008457	0	0.026388	0	0	0.023328	0	0	0
arahy.4A5SH7	5.11753	3.6887	1.96334	1.64349	3.83392	3.36855	4.28075	2.86754	5.43436	2.59002	3.58741	4.14734	7.47286	5.92903	5.45671	4.12739	3.42884	4.40626	6.89178	4.74073	5.65756	5.8341	2.63915	3.80629
arahy.S9QWNL	0.02435	0	0.421542	0.19095	0.035382	0	0.382861	0.148642	0.055693	0.07469	0	0.141527	0	0	0	0.257912	0.024309	0.41331	0.365696	0.287693	0.263171	0.205206	0.212922	0.035878
arahy.STSP6P	0.202142	0.04104	0.041674	0	0	0.03944	0	0	0	0.064862	0	0.124164	0.080507	0	0	0	0	0	0	0	0	0.092839	0	0
arahy.P8M8R5	0.760954	0.060089	0.150845	0.266791	0.347824	0.311042	0.107316	0.254231	0.215213	0.181071	0.068752	0.058201	0.065782	0.420283	0.094625	0.173398	0.129889	0.617879	0.156941	0.272534	0.180711	0.104042	0.138576	0.100223
arahy.8NU106	0.046367	0.017382	0.074669	0.2031	0.480524	0.192239	0.585237	0.291154	0.53315	0.027175	0.021628	0.037132	0.060084	0	0.061353	1.10946	0.373881	0.764903	0.800281	0.894093	0.882263	0.031702	0.015808	0
arahy.new__4272	3.33652	17.4383	7.27566	3.3116	4.44887	3.62968	5.41043	3.99639	6.48852	2.66589	4.63612	1.59074	4.82529	2.26554	4.1448	3.02836	3.23546	1.83133	2.37076	2.41923	4.25264	4.95762	3.70659	3.43563
arahy.Y821N5	0	0	0.107761	0	0	0	0	0	0	0	0	0	0	0	0	0	0	0	0	0	0	0	0	0
arahy.GU0YFX	6.24375	6.07567	5.99517	6.15591	8.38256	5.70633	8.51983	8.32384	10.8343	6.42039	6.23752	6.99404	6.58579	5.4824	7.59958	8.70445	6.81735	6.97171	9.73254	7.04761	9.04471	8.69391	6.23762	5.57149
arahy.KA7C9L	1.37548	1.5706	1.88373	1.73191	1.61214	1.76221	1.33945	1.62793	1.08274	1.54437	0.870093	1.04314	1.35539	1.14205	1.87204	0.732523	1.21263	1.32014	1.70237	0.798099	0.926345	1.23527	1.18083	0.738805
arahy.RTUG1E	0.229365	0.115526	0.150144	0	0	0.377072	0.059285	0.10967	0.129549	0	0	0.11603	0.024835	0.051322	0.163255	0.156485	0.058879	0.265301	0.060551	0.058888	0.255732	0.398488	0.044828	0
arahy.new__12662	0	0	0	0.019564	0.209347	0	0.035458	0.052336	0	0.05564	0	0.073809	0.054763	0.876928	0.458013	0.071248	0.318625	0	0.089115	0.08432	0	0.056277	0.045245	0
arahy.91WX57	2.58018	2.61372	2.58831	2.99253	2.93364	3.7894	3.96319	4.09841	3.28236	6.66896	6.031	5.74548	2.36415	3.27566	2.41747	2.23922	1.97195	2.78189	2.18935	2.65857	2.22587	5.23627	6.37705	4.46483
arahy.new__5985	2.8525	9.5398	1.91399	0.541048	0.897923	0.548344	0.401989	0.434342	0.401216	4.13157	0.184892	0.301609	0.428176	0.834727	0.373012	1.77279	0.509585	0.859581	0.382476	0.134469	0.242541	0.181837	0.126295	0
arahy.J8QG6N	5.05266	5.1586	3.31114	6.81178	5.82657	6.28495	6.8497	8.68092	10.2182	6.24109	6.51694	4.96495	7.12012	5.44969	8.5839	7.18716	7.48806	6.6385	11.3316	8.31797	8.32382	6.54055	6.01098	4.71067
arahy.YP07ID	0.291601	0.326403	0.056334	0.24176	0.337317	0.510802	0.15228	0.158063	0.164127	0.033374	0.082109	0.109531	0.111902	0	0.229177	0.048623	0.102293	0	0	0.020662	0	0	0.034179	0
arahy.7R2GAN	39.9158	20.5794	24.5073	15.2929	21.0695	18.491	21.2417	20.6352	19.971	19.5886	14.677	38.5244	29.9461	23.9924	16.4374	27.9386	24.5525	27.2047	16.0938	20.8382	17.3276	18.6428	12.9355	13.6475
arahy.P38CZV	0	0.109395	0	0	0	0	0	0	0	0	0	0	0	0	0	0	0	0	0	0	0	0	0	0
arahy.STP4KF	0.24523	0.277442	0.897692	0.150981	0.357161	0.087843	0.202758	0.238881	0.175098	0.160319	0.218536	0.04234	0.985138	0.263348	0.533102	0.178679	0.083543	0.111314	0.059098	0.129524	0.322245	0.235255	0.520176	0.388538
arahy.new__8021	0	0	0	0	0	0.175695	0.153605	0	0	0	0	0	0.151557	0	0	0.517375	0	0.139723	0	0	0	0	0	0
arahy.DP8G4M	25.7298	32.7349	27.2545	20.9113	23.9746	14.8136	18.7144	17.639	23.956	6.19238	6.63654	7.52277	20.3003	17.442	33.2558	19.7717	23.6152	19.0666	26.7143	21.2084	21.0199	6.82415	6.53253	8.60737
arahy.new__21082	0.207772	0	0.548395	0	0	0	0.653248	0.785241	0	0.801064	0	0.439223	0	0.334376	0	0	0	1.47229	0	0	0	0	0	0
arahy.3XUI20	0.510444	0.301067	0.308525	0.258051	0.038106	0.03897	0.299725	0.247535	0.299323	0.74286	0.083791	0.195008	0.859217	0.838964	0.247318	0.202042	0.31052	0.163359	0.054873	0.081034	0.058649	0.415062	0.332446	0.083903
arahy.H02ACK	3.65817	3.40591	4.19285	6.12055	3.76905	5.65704	4.57683	4.27076	5.91235	3.7891	4.72676	4.82982	4.98858	5.20399	4.38711	4.23899	5.08249	4.62445	5.98124	6.05011	4.84131	8.00868	5.22154	4.18908
arahy.9J7RGN	80.0078	84.0203	94.6361	190.435	179.449	192.06	132.753	118.455	142.481	121.913	126.987	99.9909	114.606	95.0879	176.709	131.577	184.541	149.002	156.828	123.848	117.978	122.956	119.32	156.452
arahy.REAP7F	2.97551	2.86065	3.65202	2.62844	3.16839	2.36912	3.26812	3.90124	4.17619	3.74802	2.95912	3.51966	3.19624	3.28316	3.37735	3.44325	2.72067	2.22597	3.25666	3.45861	3.0632	3.60963	3.67545	3.7005
arahy.ZB99CZ	0.078384	0	0.067719	0	0	0.049009	0.18461	0	0.153325	0	0	0.036622	0	0.08484	0	0.160814	0.060422	0.032438	0.215902	0	0.097023	0.097856	0	0.089786
arahy.57KHAW	3.46968	6.57571	6.00762	54.4297	64.4113	58.7569	56.7674	62.7666	83.4519	8.20439	10.3657	1.41393	9.81028	10.5321	6.90823	70.4735	105.38	134.529	97.8201	111.662	107.578	3.41145	4.07339	12.9116
arahy.new__12754	0	0	0	0	0	0	0.390899	0	0	0	0	0	0	0	0	0	0	0	0	0	0	0.166417	0	0
arahy.new__20082	0.554101	0.506098	0.178638	0	0.61346	0.055471	0.520661	2.02943	0	0	0	0.494851	0	0.287584	0.347127	0	0	0	0.165469	0.97913	0.794758	0.346637	0	0.238822
arahy.7K8IWY	3.20328	1.01455	3.42842	1.98503	2.97374	2.13019	2.87723	2.97875	4.84305	3.53654	1.60568	1.59389	3.24213	2.07281	1.10309	0.855064	1.57451	2.27018	2.94213	2.08255	0.933255	1.48528	0.775635	0.879947
arahy.SEL59B	0	0.020113	0	0	0	0	0	0.022384	0	0	0	0	0	0	0	0	0.045222	0	0	0	0	0.26888	0	0
arahy.UYB94Z	0.132084	0.165675	0.200597	0.861089	0.386924	0.751239	1.13269	1.04828	1.1578	1.59362	2.20991	1.16829	0.330275	0.29765	0.134892	0.456999	1.0253	0.70941	0.881706	0.659656	0.31448	1.46625	1.55247	0.960271
arahy.S7HMRF	0	0.108751	0	0	0	0	0	0.242975	0.062955	0.060558	0.071079	0	0	0.069844	0	0	0	0.06792	0	0	0	0	0	0.157488
arahy.new__3194	46.1397	62.4512	65.9114	17.383	24.1525	18.4027	28.588	24.0822	25.4906	16.2855	9.3425	7.08586	50.8493	39.1514	40.8306	20.4543	16.3185	23.2883	26.6317	23.9917	22.0333	10.1856	11.5814	8.89028
arahy.L607EV	1.51381	0.981984	1.57337	0.400147	1.35641	0.625911	1.02197	0.873259	1.30371	0.923112	0.297424	1.22887	1.0897	1.19474	0.635017	1.01315	0.776041	0.875065	1.25982	0.397786	0.441403	1.68254	0.955086	0.780954
arahy.new__2031	0.211757	0	0	0.301306	0	0	0.428536	0.546081	0	0.151955	0.111529	0	0	0.085083	0.149302	0.112206	0.350916	0.117271	0.657266	0.209652	0.322107	0.094301	0.346809	0.335407
arahy.C3AXLX	0	0	0	0	0	0	0	0	0	0	0	0	0	0	0	0	0	0	0	0	0	0	0.044986	0
arahy.B91BB5	0.960068	0.918065	1.10124	2.86231	2.07029	2.18324	1.87513	2.08081	1.46087	1.79242	2.07218	6.58824	0.947116	0.820385	1.88831	5.24791	2.15984	5.98781	1.74196	1.8732	2.47123	3.61234	1.89392	2.12804
arahy.W7YZT9	32.9296	23.8001	30.5976	13.345	13.9697	11.1042	17.1411	15.0054	14.364	18.5758	14.5451	18.7428	23.1447	26.6632	22.758	13.0049	11.0747	10.9059	14.2548	11.799	14.4848	18.9517	17.1224	14.859
arahy.K8QLTQ	4.50417	4.73852	4.65685	5.59029	3.95401	3.69544	5.83174	6.22567	5.94717	14.0924	11.5633	20.9505	6.06911	5.4721	6.55636	3.66586	4.36863	3.18645	3.55562	4.56891	3.53298	17.5109	16.6895	10.4971
arahy.9KCZ17	4.85368	6.9417	4.53918	5.58181	7.19542	6.21039	5.92929	5.95974	8.30132	3.66493	4.32782	5.62371	5.37227	7.69367	5.86032	5.77492	7.58105	6.35775	6.47154	5.8424	6.7626	5.69928	4.64662	2.91246
arahy.08S4VV	5.05287	7.10988	6.11299	1.94149	2.56783	2.08415	2.5604	2.748	2.31095	1.5077	1.15355	2.75958	5.14974	6.41746	4.64115	3.48737	2.5686	3.01596	1.9463	3.90442	3.37338	2.41294	1.44272	0.916388
arahy.F8045A	1.578	2.18726	2.47763	7.40897	4.62541	5.56983	4.46315	5.55821	5.61154	8.90911	9.9123	7.57614	2.29335	2.20027	2.94455	2.3761	3.92765	3.94144	3.94354	3.6234	2.61622	5.75232	7.17573	7.27445
arahy.84F6DM	9.32604	10.7015	8.56027	3.11183	3.89199	2.48365	3.33386	2.48202	4.31689	1.5428	1.95888	3.54507	5.65473	7.53635	5.26455	3.57012	2.92213	2.99488	3.34683	3.57201	3.62947	3.19768	3.04147	2.26922
arahy.QZ6NJI	0	0	0.288882	66.8943	23.446	52.7193	77.4267	123.436	63.5964	208.896	249.526	185.701	0	0	0.19226	6.60897	15.9038	27.0927	35.0719	31.3624	22.3044	190.084	204.695	154.507
arahy.A1RBDG	0.057947	0.018078	0.147547	0	0	0.022645	0.097887	0.071948	0	0	0	0.07724	0	0.020696	0	0	0.054873	0	0	0	0	0	0	0
arahy.THM8C1	5.94079	5.22471	3.58312	11.4871	7.48581	11.1122	9.57726	9.03724	10.5995	6.95665	7.65726	7.82953	8.98405	6.58011	9.8951	10.1008	13.3072	10.2607	11.3373	9.63541	10.0253	9.22287	8.53239	9.87628
arahy.V61LZZ	108.055	95.0259	120.813	319.477	296.25	358.217	257.401	306.558	259.97	270.451	297.99	263.453	168.421	89.707	199.204	168.06	252.594	293.17	202.638	205.292	188.498	304.209	309.405	396.342
arahy.X6QATA	0.758382	2.16659	0.439787	0.353376	1.36087	0.235009	3.59213	2.33251	5.09544	0.116787	0.744733	0.187289	0.431911	0.504463	2.12103	1.42767	0.787929	1.31769	9.86418	5.58773	9.48321	0.452246	0.147126	0.510283
arahy.TJ22VY	2.01988	1.98427	1.52592	0.811693	1.73264	0.690024	0.731992	0.360619	0.5739	0.397677	2.8651	0.586562	1.75756	0.469584	2.69323	1.99627	1.04741	0.78667	0.598338	0.666008	1.11639	0.548855	0.635381	2.2554
arahy.VU46U9	9.05253	9.55721	8.46551	7.10513	10.4664	6.65289	9.81039	9.77198	9.18783	6.19622	9.1194	7.26974	11.9525	10.0782	9.2878	10.4477	8.13992	8.92781	10.618	10.1529	14.8498	7.62362	6.34835	7.35065
arahy.6D2G91	11.3648	10.5773	9.26464	0.792401	1.68856	1.80388	0.859496	1.24676	0.618928	0.371909	0.615519	1.56623	3.18214	5.59141	2.63109	1.72326	1.29781	0.287346	0.448193	1.18296	1.02537	0.580331	0.701824	0.147185
arahy.5BK3NQ	2.16022	2.75117	2.54353	3.81671	2.95924	2.6351	4.57934	3.8903	2.83849	7.60197	5.81296	2.62925	3.81298	3.80079	3.98307	3.6336	3.38043	3.06178	4.16644	4.20771	2.99471	3.58434	6.20151	8.0596
arahy.G9C3B0	12.2656	6.27666	14.215	6.81894	9.90303	8.33649	9.44284	14.2516	16.9994	9.68704	7.53567	8.22087	8.35918	12.0242	13.7306	9.91241	13.4051	9.74292	10.4537	11.2163	16.0314	9.69649	7.13484	15.0127
arahy.new__17091	14.2214	13.2494	11.3593	9.92229	8.70163	9.08426	14.3802	15.8646	14.9533	20.5774	23.3393	14.9953	11.3547	12.2903	16.9654	11.4023	9.17424	8.70463	15.9239	13.9432	11.6606	17.1545	18.5312	16.3443
arahy.new__14830	0.050305	0	0	0.940336	0.874326	1.09468	1.14156	2.00453	0.477756	1.63401	3.0611	0.395728	0.052443	0	0	0.259324	0.393832	0.225502	0.184305	0.325014	0.248098	0.703989	1.32399	2.39453
arahy.HQ66FD	12.6356	16.1541	13.8361	24.2857	32.5728	30.2004	15.0037	19.4628	13.2411	13.1174	13.1444	13.988	9.53873	12.6969	19.7652	28.3651	18.6938	28.4788	12.2504	13.7854	22.9018	14.0482	14.7918	10.9622
arahy.new__2150	0.095688	0.37823	0.356631	0.196968	0.167209	0.253374	0.282533	0.56867	0.038798	0.304673	0.747762	0.04761	0.027108	0	0.10778	0.188354	0.037117	0.12446	0.134949	0.155747	0	0.053881	0.042584	0
arahy.3KS0IU	0	0	0	0	0	0	0	0	0	0	0	0	0	0	0	0	0	0	0	0	0	0	0	0.07444
arahy.KXY93B	0.217323	0.377826	0.250068	0.11295	0.213712	0.161455	0.069558	0.10737	0.022498	0	0	0	0.303939	0.342497	0.624775	0.21706	0.322988	0.073577	0.142088	0.051596	0.136889	0.064329	0	0.086962
arahy.ES973T	3.2979	6.47295	3.6154	1.13404	1.60868	1.36789	2.26412	2.78683	2.03577	1.14575	0.224203	0.574081	2.97592	2.99	2.37337	1.44059	1.95527	1.34682	2.30763	1.52203	1.42976	0.674997	0.701071	0.495044
arahy.90IY2T	0	0	0	0	0.075602	0	0.595275	0	0	0	0	0	0	0	0	0	0	0	0	0	0	0	0	0
arahy.L9U4X5	8.32695	5.4905	4.11617	3.43869	8.30432	4.93116	5.67769	8.37795	8.928	5.0027	6.70238	6.10499	9.29955	3.81253	9.91235	3.57322	4.69695	6.29869	5.83476	4.47554	8.70785	4.52207	7.55526	4.30147
arahy.P9T7FJ	0	0	0	0	0	0	0	0	0.010448	0	0	0	0.475409	0	0	0	0	0	0	0	0	0	0	0
arahy.GRVM6J	8.26397	10.0384	8.50948	11.1436	14.1331	12.5608	13.9428	14.853	14.5626	15.087	15.7083	15.0152	8.6924	8.1797	8.85569	11.2444	9.43133	11.778	11.3728	12.0173	11.0797	10.7524	11.2552	14.3521
arahy.M3PRRA	4.74646	5.06711	4.55776	4.96802	5.26083	5.14682	7.50644	6.47036	6.18828	8.58861	8.58845	6.57775	4.86663	5.78015	6.88247	5.66139	5.68351	5.19211	7.14982	6.47941	7.5636	7.48512	7.10482	9.6867
arahy.TS9750	0	0	0	0	0	0	0	0	0	0	0	0	0	0	0	0	0	0	0	0	0	0	0.023887	0.032343
arahy.NC6GJT	2.3211	2.24036	2.6532	1.4108	2.03237	2.05562	3.03896	2.57805	3.2165	1.03413	2.05369	2.86288	3.19525	2.01706	3.47224	1.95374	2.31261	1.31388	4.60674	1.71813	2.26668	3.11315	1.29906	2.83553
arahy.FW92KJ	0.692532	0.895869	0.848795	0.115927	0.214561	0.16646	0.04752	0.116277	0.197832	0.136449	0.041607	0	0.552338	0.770804	0.320877	0.143534	0.039953	0.01254	0.023523	0.038101	0.111929	0.007565	0.010722	0.068452
arahy.new__12929	6.62943	10.7083	7.39624	3.82396	2.53976	4.73301	4.56252	2.6779	7.11355	0.813595	4.19501	4.15419	5.1748	4.03059	3.10333	4.67209	6.07587	2.22143	2.67044	2.31119	3.42255	2.92873	4.22001	0.598766
arahy.new__1819	0.512567	0.544381	0.282124	0.378126	0.434796	0.503144	0.687104	1.67693	1.33756	0.260319	0.264426	0.203335	0.137804	0.827614	0.529848	0.855985	0.943302	0.702199	1.07103	2.41419	0.952431	0.427086	0.230821	0.155809
arahy.8TQ98L	1.13512	1.92171	1.6463	1.73103	1.32719	1.21772	2.70564	2.0009	1.7477	0.829391	2.10017	1.3674	1.51795	2.18444	0.843903	1.5737	1.3103	1.06054	2.65233	2.23638	2.20452	1.86369	1.36927	1.41492
arahy.2J15ZE	0	0	0	0	0	0	0	0	0	0	0	0	0	0.015448	0	0	0	0.00355	0	0	0	0.003602	0	0
arahy.new__9829	0	0	0	0.225098	0.296902	0	0.264675	0.1868	0.133374	0.450502	0	0.254092	0	0	0	0	0	0	0	0	0	0	0	0
arahy.QD3ZBY	8.04118	9.07194	7.56134	4.62943	5.2183	4.47117	6.36466	5.33444	4.66525	3.40834	3.03192	5.03172	10.1859	7.19673	9.82483	5.31552	4.58964	3.53842	7.54087	5.26092	6.75021	6.45624	5.60792	4.12236
arahy.9D2PT6	2.9543	2.49238	1.7853	1.01671	1.65628	0.723029	1.09375	0.833128	0.972261	1.24961	1.33078	1.43998	2.22569	1.70848	2.30369	2.73669	1.78044	2.16795	1.27954	1.38916	1.68957	1.35863	1.05773	1.85933
arahy.H1EMIC	0.084173	0.265774	0.247523	0	0.119079	0.157674	0.466167	1.08673	0.667892	1.14248	3.90032	0.26483	0.005481	0.235511	0	0.078826	0.130842	0.079736	0	0.203423	0.105609	0.529369	1.19887	3.9786
arahy.HT9G48	2.16733	2.05494	1.95464	1.19911	0.864132	1.27138	1.03194	1.04878	0.971622	1.32009	6.77301	1.11735	1.75893	1.38508	2.46387	1.50442	1.39815	0.877152	0.622026	0.741015	1.59497	0.906326	1.32706	3.8981
arahy.X3YUGG	0.387791	0.832602	0.115395	1.65114	1.98089	2.55346	3.10375	1.39403	1.82484	2.37446	17.3839	4.701	0.319085	0.310665	2.17216	4.16853	1.7049	3.6739	1.20151	2.18791	3.50588	1.90177	1.50357	8.75207
arahy.new__12785	0.345521	0.360653	0.157529	0.111896	0.137581	0.157135	0.517127	0.154818	0.436274	0.113857	0.185963	0	0	0.564851	0	0.203841	0.325627	0.091817	0.264225	0.602109	0.226344	0	0	0
arahy.K6TCUJ	4.95951	5.58041	4.88311	7.30989	5.97878	7.23038	9.11454	6.82294	8.76107	8.1187	10.8691	7.91976	6.28322	4.94111	5.79948	5.70178	6.53584	6.27476	7.83291	7.58279	6.91511	8.85489	7.6629	9.23785
arahy.Y7FF37	0.166251	0.245223	0.144647	0.082758	0.148564	0	0.226805	0.129082	0.112616	0.230813	0.112002	0.23989	0.153919	0.143037	0	0.052939	0.16554	0.028326	0	0.203705	0.236515	0.239191	0.23163	0.209442
arahy.BTM1YE	228.576	139.954	224.08	238.226	332.355	263.006	234.936	167.13	230.541	46.2448	30.059	28.9513	245.505	253.458	98.0284	362.962	324.594	305.104	211.492	254.023	220.639	52.763	67.7426	37.6921
arahy.077RRC	5.24809	3.29302	4.36167	2.82695	2.80004	2.59034	2.23197	3.48027	3.36399	2.4241	1.82686	1.84849	3.86366	3.6628	4.7972	2.7433	2.47495	2.16833	1.95926	1.18317	2.26859	1.39913	1.5317	2.46003
arahy.A245TJ	6.72182	7.0129	4.99902	8.69837	9.62073	8.3395	10.3444	10.3234	8.98121	7.40948	7.93287	8.17118	6.10014	7.56445	9.24146	7.75422	8.49945	8.85933	9.44271	9.61391	10.3264	8.43596	7.52719	10.526
arahy.XQUA9L	5.71205	4.21555	3.86614	2.51929	3.45791	1.93162	5.01657	5.00017	4.54178	4.27855	4.21281	4.27792	4.48514	3.39512	3.43255	3.05928	4.66549	3.49006	5.4284	6.49642	7.49962	4.27893	2.53784	4.01112
arahy.D5NCPP	0.078061	0.080642	0.037536	0	0.036086	0	0.219299	0.033867	0.049544	0.424122	0.270099	0.021669	0.034392	0.091609	0	0.030782	0.013319	0	0	0.003652	0	0.066446	0.006762	0.086977
arahy.new__21940	1.76055	1.45069	0.587979	0.57241	0.925671	0.24091	0.262786	0.260345	1.14967	0.569732	2.27113	0.045378	0.318197	1.77969	0.49314	0	1.08795	1.41623	0.069547	0.719509	0.087376	0.473924	0.426678	0.0531
arahy.68UH5I	23.3416	23.2232	19.8458	45.9597	37.038	48.974	41.2919	41.6808	34.7208	53.2969	53.9804	52.6545	27.6345	28.0973	30.7192	40.8926	40.3543	40.547	40.4555	41.2367	48.9668	52.3246	48.0461	68.8077
arahy.33R3MR	2.14805	1.86889	2.47174	1.12273	1.79102	1.35359	2.52107	1.81988	2.36496	1.39204	1.89642	2.28344	2.60739	1.74061	3.33186	1.69653	1.87176	1.51184	2.19344	2.65846	1.99714	1.17401	1.48861	1.90247
arahy.V86M3D	28.3658	28.1843	29.8484	33.2063	32.6178	27.5175	48.6337	68.4365	70.5645	46.9166	46.8186	43.7535	34.558	29.5188	31.64	28.6562	31.7584	35.3549	56.9482	40.5215	40.488	50.61	57.3909	44.0011
arahy.FCQ45K	1.16371	1.08633	0.847225	1.5765	1.45023	1.0061	1.09489	0.936322	1.26463	0.372478	0.600942	0.751591	2.17772	2.00313	1.22715	1.23014	1.29466	1.80803	1.34721	1.68025	2.26191	1.14378	0.869279	1.07187
arahy.UKMX5Y	1.25302	1.71426	1.38043	1.13203	1.54504	0.745049	1.12862	0.992753	0.882149	0.730681	0.735027	0.822663	1.78533	1.80187	1.90706	1.52236	1.28046	1.03058	1.25575	1.41388	1.37423	0.60953	0.391284	0.894425
arahy.8US839	25.7364	30.5024	23.8997	15.989	23.5884	15.7745	22.2141	20.5059	23.971	15.3196	15.7194	19.0465	22.58	26.2738	22.7835	23.8657	21.1008	36.0419	20.4593	19.993	16.2689	19.7194	11.705	8.90493
arahy.3JDG4T	5.01659	4.60325	4.53116	5.14065	6.41178	5.96538	7.60292	6.1704	8.24007	5.58563	6.86341	7.07262	6.87359	6.04283	7.81482	7.15525	6.40389	7.57916	8.79166	6.29061	8.29935	6.77923	7.41623	5.64231
arahy.new__13066	0.874129	0.855356	0.966978	0.720908	0.337795	0.482875	0.37231	0.339193	1.42853	0	0.654049	0.701916	1.03123	0.037617	0	0.226931	0.10738	0	0	0	0	0.52633	0.466869	0
arahy.0F9TFU	3.1232	3.52272	2.92162	1.69833	3.16625	2.24525	2.68762	2.25221	2.42928	1.74337	1.2972	2.47979	3.73639	3.37272	2.17182	2.2972	1.61908	1.75788	2.7387	2.7576	2.80651	2.21174	2.30084	2.02058
arahy.573ERA	13.4531	14.4607	13.9483	12.3428	14.8347	12.9801	15.7661	14.5518	14.9222	19.1007	20.4814	19.1457	15.8677	14.874	12.7069	13.3369	12.8288	13.9147	12.879	14.4457	15.1533	20.1785	22.157	24.6197
arahy.1FZ4R6	0.300918	0.668199	0.243941	0.02491	0	0.090111	0.320244	0.004552	0.051965	0.283925	0.15962	0	0.040565	0	0.231588	0	0.034721	0.259948	0.014765	0.522914	0.083375	0.008811	0.369427	0.018193
arahy.XP1AI4	5.29505	2.91113	3.23261	1.40525	1.7435	1.62577	1.93691	2.6063	2.4267	3.12078	2.48615	3.26993	2.86583	3.00099	2.89423	1.39593	0.962444	1.60119	2.02137	1.4595	2.94178	3.67874	2.74945	2.31657
arahy.LTHX1H	33.3123	26.1588	32.0574	32.7281	31.5402	37.4197	31.5598	25.6097	35.4795	30.0622	25.8931	41.6425	54.4936	41.7644	53.3114	30.7941	44.4901	27.8917	37.367	30.3009	29.496	41.0605	34.7448	47.5388
arahy.Y2C9I0	2.45878	4.24288	2.52027	1.70766	3.33755	1.1436	3.91648	2.0515	2.42277	1.95339	2.28429	2.08711	3.41449	4.15428	2.58231	1.18772	2.94588	2.65155	3.00283	3.97102	3.53155	4.10011	3.25607	1.85356
arahy.new__21220	1.92494	2.03346	2.12505	1.81519	1.50214	1.67172	1.95149	1.93182	1.77899	1.95171	1.55899	1.50217	1.57381	1.80303	2.05975	2.02842	1.82549	1.75806	2.16833	2.30268	2.04674	1.48021	1.43097	1.62229
arahy.4F27GG	0.602718	0.449472	0.551068	2.19344	1.10182	1.84058	1.75064	0.743083	1.33595	1.23099	1.61909	0.908546	0.894933	0.677775	1.71741	2.10035	2.71313	2.15116	1.82011	2.04361	1.64652	1.10851	0.529066	1.73198
arahy.W2JFNW	3.86079	4.51551	5.09344	3.84042	3.93776	3.86831	4.2969	4.75213	4.74829	4.37723	3.54493	5.95372	4.03022	4.96373	5.45162	3.96836	4.39026	4.16896	3.56823	4.45076	5.83475	5.69533	3.72725	3.47423
arahy.KWM0H4	19.3	21.1078	17.5841	113.245	100.555	131.377	87.5565	83.6515	88.194	83.3356	82.707	61.318	25.2987	78.5818	39.2664	118.58	125.778	130.03	94.1362	97.8816	95.5463	57.0352	67.3681	92.1295
arahy.E39P6R	0	0	0	0.021876	0	0	0	0.017469	0	0	0	0	0	0.124871	0	0	0	0	0	0	0	0	0	0
arahy.33TMW6	7.45908	8.25154	6.86967	6.5281	6.62161	7.04841	6.88875	4.80431	6.37046	4.45513	4.04831	5.94755	8.02213	8.73165	10.3635	6.74588	6.7896	7.36049	9.96595	7.81454	8.9866	7.44809	4.6437	5.39087
arahy.QS45GW	2.87771	3.3432	2.21045	1.75672	2.38346	2.14857	2.75685	2.49116	3.16577	3.58825	2.33752	5.54898	5.11949	4.2782	5.4794	3.24473	4.03462	3.5181	6.50694	5.3669	5.81742	6.59905	3.85242	4.05352
arahy.09XT1N	5.52401	3.86	6.06922	9.22337	5.00299	8.01853	7.52886	10.6936	7.71282	4.30267	6.18562	6.96422	4.80914	6.17731	3.76098	5.01054	4.44282	7.04166	4.32914	5.19313	7.45775	3.44179	5.57452	5.77468
arahy.D23SI7	1.00576	0.524581	1.39597	2.09985	3.46045	3.42998	3.28765	3.76722	3.01222	10.0989	7.8456	13.4364	1.48174	1.47316	0.67674	2.67919	2.26776	2.50261	2.08583	5.0889	2.78334	4.04599	6.98255	8.29428
arahy.63FKND	0.31078	0.173897	0.115403	0.084172	0.543495	0.148779	0	0.208744	0.031359	0	0	0	0	1.67815	0.087084	0.359102	0.089576	0.1072	0.216801	0.324708	2.89003	0.386785	0	0.320536
arahy.IXB4R4	0.636457	0.345719	0.773759	0.419499	0.688548	0.562378	0.52697	0.798751	0.685411	1.24486	1.12452	1.5765	0.837352	0.715881	0.247802	0.532154	0.095853	0.411498	0.235517	0.824921	0.314061	1.31667	2.17582	1.08477
arahy.GB2WAI	2.57598	3.27646	2.70507	1.86038	3.17172	1.42521	2.78878	2.12073	2.04509	2.65582	2.96751	2.0103	1.75343	2.69493	3.0503	2.66161	2.98969	2.95321	2.29724	2.68913	1.57756	2.26306	2.06134	1.24343
arahy.new__19669	4.8469	6.99886	6.89173	0.520098	0.020623	1.51444	0.334621	0.214338	2.02247	0	0.293316	0.51014	3.85752	3.90895	4.2336	2.00215	1.09988	0.77417	0.568792	1.57026	0.886176	2.97764	1.28257	0.393232
arahy.Q38LJP	7.26065	6.01141	6.80921	5.6013	6.31177	4.59147	7.1811	6.25393	6.73398	7.63816	5.89939	5.84529	6.16703	4.32412	5.43479	4.62296	4.89514	6.24759	5.70235	3.70759	5.25542	7.81595	6.62516	4.77675
arahy.RA272M	1.07635	1.01001	1.35351	2.05329	1.64336	2.53734	2.56185	2.68167	1.97158	2.77215	2.5105	0.992303	0.988288	1.25444	1.8906	1.68505	1.93514	1.80273	2.13619	1.53866	1.95167	2.19955	2.88926	3.15635
arahy.EAT06N	0.376714	0.064639	0.043545	0.034405	0.012275	0.195027	0.070805	0.625955	0.161227	0.143618	0.03671	0.230054	0.948802	0.264024	0.162314	0.142271	0.349583	0	0.024807	0.058128	0.024905	0.621803	0.114051	0
arahy.8WS310	41.8232	36.4344	37.9668	23.252	35.5019	25.864	35.4051	33.7562	33.9868	25.1298	21.3783	24.7466	37.7448	36.6368	37.4511	28.9122	30.8412	31.3991	31.3689	33.8521	40.3365	32.6662	26.271	24.2201
arahy.J06XH2	12.7883	11.0093	7.30671	12.0392	13.1428	12.8145	15.5055	23.0006	12.53	18.9074	20.4977	10.5122	7.81826	9.52945	6.90783	10.901	10.5356	11.2358	12.0695	12.9697	10.5962	10.7893	14.9931	17.8475
arahy.new__17609	0	0.459217	0.365623	0	0.176188	0	0.071451	0	0.252736	0	0	0	0.455136	0	0	0.069077	0.457946	0.070049	0.135955	0.536557	0	0	0	0
arahy.IG4CN6	0	0.021637	0	0	0	0	0	0	0.040541	0.070078	0	0.161165	0	0	0.026094	0.024623	0	0	0	0.051183	0.076713	0	0.053585	0
arahy.JE6SP3	11.2297	10.7285	11.0334	10.9224	9.25055	7.25075	10.3047	12.7143	8.00671	12.8636	6.53698	10.0231	10.2481	12.5377	14.681	6.90633	9.57868	8.53465	15.2944	14.4309	10.1477	9.01752	6.05378	9.69602
arahy.P6IVR8	0.279709	0.064596	0.120093	0.01772	0.042558	0	0.091365	0.013154	0.018576	0.076384	0.044263	0.035949	0.237483	0.121642	0.295466	0.11695	0.032824	0.14105	0.276304	0.043154	0.31506	0.035354	0.020396	0.07147
arahy.N37HG5	0.900966	1.03261	0.706261	0.651518	0.229378	0.528796	0.749007	0.869953	1.10103	0.737245	0.164125	1.09216	1.41444	1.79148	1.3716	1.04323	1.24872	1.15717	0.842662	0.834043	1.73376	1.41732	0.290464	0.812978
arahy.Z46Y2B	0.993557	0.853451	0.401317	0	0.213932	0.393135	0.678346	0.462096	0.10128	0	0.651147	0.7606	0.844491	0.54344	1.15686	0.805627	0.754617	0.528631	0.714773	0.032174	1.74137	0.448037	0.596541	0.051427
arahy.ZTTB8N	23.1158	28.2249	29.0547	23.0205	27.7412	25.5322	19.8755	19.7038	22.0971	15.6372	20.4978	14.8352	31.6364	25.7906	27.2759	24.3255	22.7848	26.2166	21.0128	20.7145	18.6835	16.9607	14.9683	20.3277
arahy.DBN3G1	0.904816	0.017302	0.596934	0.142951	0.045634	0.261554	0.125154	0.004006	0.156013	0.535104	0.225058	0.24834	0.068616	0.431258	0.381972	0.444141	0.767546	0.291634	0.001229	0.165541	0.485741	0.245971	0.193536	0.68441
arahy.QYVZ3N	1.41139	0.91676	0.527927	0.12727	0.42445	0.274971	0.82611	0.47237	0.180106	0.295623	0.908353	0.218262	1.44575	0.222191	0.534029	0.151473	0.249401	0.146222	0.36083	0.223566	0.425897	0.561859	0.422146	0.497112
arahy.SIHD8Y	0.193701	0.01933	0	0	0	0	0	0	0	0	0	0	0.053219	0	0	0	0	0	0	0	0	0	0	0
arahy.4Y3U5N	0	0	0	0	0	0	0.05083	0	0	0	0	0.154998	0.0756	0.021384	0.088013	0	0	0.005161	0.072474	0.109604	0	0.012806	0	0
arahy.0I6I28	2.99448	2.00189	1.81138	1.42833	1.35915	1.3419	0.934069	0.833831	0.800771	0.644822	1.20902	0.447682	2.89764	2.25973	1.51386	1.44404	1.09878	0.590115	1.15982	0.618129	0.812934	0.26928	0.542172	0.601145
arahy.1NY0MW	5.84042	6.53938	4.13893	9.97996	9.53337	10.0325	9.32432	10.1287	10.143	6.79492	5.71325	8.90928	7.03288	6.1932	6.99025	10.7575	10.6755	11.1967	12.8283	12.7152	12.0188	9.6994	6.73793	7.39862
arahy.DPIX5V	12.533	15.3195	12.5488	10.2811	8.78676	9.49037	10.4632	8.62051	10.5325	11.8545	10.7514	12.7771	14.2651	13.4513	14.2652	9.23282	8.20672	8.61715	11.3218	9.58599	10.6955	13.7345	10.5033	10.2458
arahy.SU3JCE	0	0.035929	0.050449	0.010813	0.048996	0	0	0	0	0	0	0	0	0.061956	0.038372	0	0.065127	0	0	0	0	0	0.008937	0
arahy.ZLH777	3.68543	3.2509	3.46856	14.5797	11.9835	14.3683	9.66569	8.61157	8.30344	13.1402	11.4868	10.7501	4.11343	4.0605	2.37702	8.87982	10.0084	10.6473	7.89559	9.47064	7.54259	7.99663	7.63732	9.61158
arahy.RUN3GV	0.11092	0.042599	0	0	0	0	0.018829	0	0	0.013072	0	0	0.069654	0.162787	0.073635	0	0	0	0.097917	0.036786	0	0.029243	0	0
arahy.LQCR4Y	4.8788	3.98545	4.5052	5.76196	5.27281	5.30593	6.68152	7.4178	6.56049	7.07704	7.83617	7.27803	3.86924	4.46198	4.57779	5.46453	5.39448	5.52052	5.57525	5.89427	6.44003	10.0343	10.2801	5.64107
arahy.3ELH3Y	0	0	0	0.105191	0.032334	0	0.026225	0.626996	0	0.484006	0	0.024401	0	0	0	0.068392	0.024502	0.235921	0	0	0	0	0.024215	0
arahy.RE82SP	0	0.009124	0	0	0.036039	0.048736	0.014965	0.08814	0.02914	0	0.05016	0	0.015923	0	0	0	0.027964	0	0.015336	0	0.016419	0	0	0
arahy.M2PBL6	3.92339	1.99826	2.35186	5.27771	4.47609	4.75342	10.5492	9.63906	10.7256	9.41562	6.32624	7.31221	3.94742	3.36748	2.51685	2.84254	3.58706	4.44856	11.4037	8.6916	13.3309	10.2353	7.3982	12.9767
arahy.8C3NVI	0.034687	0	0	0	0	0.081606	0	0	0	0.031593	0	0	0.032817	0	0	0	0	0	0	0	0	0.071286	0	0.037279
arahy.CQ2G6Y	22.595	0	14.0523	0	5.79657	24.0188	23.0314	14.964	17.8461	8.80082	4.68215	14.8803	28.1211	11.5794	9.18438	4.27783	3.89501	4.7931	2.58333	1.564	4.63178	5.79598	11.168	0
arahy.0B9AIN	0	0	0	0	0	0.030666	0	0	0	0	0	0	0	0	0	0	0	0	0	0	0	0	0	0
arahy.27NEX2	11.5611	14.7359	11.2284	0.561894	2.98127	0.982609	3.07279	1.96372	2.77103	1.01482	1.09165	1.70999	6.43261	9.0161	7.17984	2.13452	1.12191	1.15278	2.32368	2.10039	2.5317	1.30103	1.27962	1.29476
arahy.T8DWUL	5.59292	7.30701	6.71062	4.25434	3.32083	3.7215	5.12544	3.45136	5.42951	3.94744	2.81575	4.32569	7.70683	7.0944	9.03203	4.6442	4.44532	3.05994	5.53828	4.90978	4.71795	4.26799	2.81589	3.44649
arahy.GZ47R7	35.9668	33.8235	43.4124	20.3993	26.1511	16.7151	15.6331	15.9385	22.7131	6.38391	5.49055	7.66181	30.4069	30.349	30.861	23.1231	18.1844	14.3666	14.1729	16.9851	11.4476	7.64413	7.24436	3.39116
arahy.6V6NN7	0.792554	0	0.53045	0.354996	0.77534	0.41717	0.52228	0.295155	0	0.087585	0.158764	0.171983	0.909868	0.698703	0.531174	0	0.769125	0.663161	0.749254	0.675285	1.13709	0.214793	0.112263	0.210952
arahy.6AV2XZ	19.5819	23.9062	27.7543	9.57977	10.6701	9.9156	10.4969	11.0697	11.8847	5.66786	6.23132	7.39612	20.5909	14.8442	18.1808	9.16874	8.65888	9.0351	9.02629	14.1703	10.2431	7.78	8.94073	7.09124
arahy.W17ZP3	3.41912	2.02372	2.46727	7.77901	8.58112	6.79604	6.73409	7.30825	6.72463	9.98723	10.7318	4.63228	3.52785	2.95937	4.33166	5.81461	5.72078	9.00953	5.93667	5.50327	6.26873	6.54551	8.57446	9.58479
arahy.T39EX2	4.37408	4.93297	4.13775	3.40083	4.04516	5.24306	4.67428	3.98112	3.6789	3.5971	3.40344	3.77425	4.57794	4.07043	4.75079	5.39903	3.91711	3.75418	4.4856	4.33232	4.45718	3.97899	3.49722	3.6451
arahy.HF6EG5	2.29518	2.08569	2.73821	1.15213	4.25906	2.89969	5.61968	3.36213	3.25091	1.37057	1.98658	0.629262	2.50609	2.13495	1.84024	2.70745	4.44605	4.97952	5.7706	5.34498	4.4186	1.57337	1.90291	0.224465
arahy.JI8LYR	45.8589	40.3632	40.7861	47.9042	50.6507	48.4073	53.8301	60.125	50.0511	50.516	50.3376	60.1052	40.7388	49.9644	57.4534	46.2465	48.2708	56.2668	59.1261	63.3464	66.537	66.9435	58.857	44.4259
arahy.V8Z0W5	0.073856	0.307321	0.186539	0.063844	0.043893	0.051909	0.050612	0	0.090735	0.169439	0.072796	0.087752	0.177616	0.137227	0.260404	0.175155	0.061195	0.223546	0.163308	0.047339	0.06139	0.057237	0	0.023396
arahy.CC2J1D	0.508961	0.242474	1.43009	0.047203	0.156938	0.083293	0.039879	0	0	0	0	0	0.172595	0.818919	0.036438	0.144636	0.102888	0	0	0	0	0	0.063333	0
arahy.0T11RW	7.4868	7.81139	8.13085	1.9729	2.20749	1.65147	1.86681	1.22149	1.86439	1.49151	1.1986	1.76783	9.14381	5.84646	7.7226	2.21519	1.99771	1.59665	3.3307	1.97274	3.88494	2.67218	2.18984	1.57462
arahy.KR0ZCF	21.0128	24.4187	20.0411	14.5335	18.1436	19.6664	23.1174	24.3789	19.0887	23.4757	24.3842	21.7602	12.9026	16.3805	15.5789	19.8626	17.2506	19.4305	14.489	20.5533	17.6498	16.8912	19.9921	19.1697
arahy.DZ16HD	0.183477	0.100016	0.025846	0.04854	0.670556	0.175406	0.735479	0.36148	0.596044	0.145481	0.312032	0.417708	0.418055	0.074591	0.164737	0.562446	0.177261	0.362321	0.63394	1.16651	2.62083	1.07659	0.625848	0.876842
arahy.F92SL8	18.2753	21.1841	17.4276	14.6917	17.3869	13.7569	17.7631	16.8971	19.0674	10.9235	10.0858	13.27	16.1256	17.0335	17.0284	16.9623	16.1223	17.0785	16.895	17.1811	17.2801	12.8568	11.0012	10.4832
arahy.4CHZ3Z	0.054819	0.104114	0.071204	0.141757	0.039477	0	0.089402	0.479021	0.035619	0.278225	0.049454	0.092602	0	0	0.070238	0.196289	0.233864	0.040405	0	0.188229	0.191104	0.131649	0.043229	0
arahy.GKC2FH	0.837776	0.368917	0.8272	0	0	0.081739	0.0471	0.07622	0.241994	0.51618	0	0	1.24879	0.932994	0	0.035934	0.02204	0.057056	0	0	0.068726	0.098137	0.059179	0.132025
arahy.A5XQNM	0	0	0.35758	0.071698	0	0.286536	0	0	0	0	0	0.127495	0	0	0.340589	0.434952	0.105811	0	0	0.082224	0.650531	0.171329	0	0
arahy.15VWWC	9.22831	9.18249	11.9676	6.38814	7.2573	6.52712	10.1135	8.73602	9.62979	9.06259	9.67926	10.425	7.63454	10.0546	9.61366	7.13159	9.33514	7.73862	7.73398	7.85919	9.38512	9.69458	8.66238	7.09407
arahy.L78ELK	9.28901	9.45495	8.25133	8.70831	8.55362	9.77982	9.60311	8.7893	9.49286	10.8455	11.287	11.1705	11.7724	9.74776	10.2772	9.16278	8.38191	8.78303	10.4512	9.92413	11.8314	12.0876	9.96154	11.2629
arahy.ZW7PV2	7.45939	9.66535	6.20564	16.6898	14.6596	14.4181	16.7788	14.0459	15.6093	13.1031	12.2936	13.9164	8.36718	9.69209	13.8026	15.7176	15.402	17.4871	20.5101	17.5413	17.6912	13.1989	12.5028	16.054
arahy.L1DSY1	0	0.012936	0	0	0	1.32319	0	1.21766	0.131683	0.01057	0.023128	0	0	0	0	0	0	0	0	0	0	0.026917	0.006671	0
arahy.UP5FVB	19.9325	21.4943	19.3274	17.9851	20.2432	23.9822	27.1755	22.4219	23.5516	17.5622	19.2842	20.4051	26.0494	20.5475	27.2791	24.8634	24.9047	25.7812	25.915	26.4993	31.9421	25.0161	22.9577	23.8842
arahy.NU762S	2.14581	3.46225	1.95326	0.084709	0.171311	0.68579	0.448279	0.177285	0.147389	0.219655	0.380949	1.67944	1.41537	2.11859	3.14083	2.7292	2.77184	2.39969	2.47027	2.45312	6.08897	1.45312	1.06248	3.09402
arahy.YQC48T	0	0.058604	0.083067	0.140029	0	0.05274	0.17749	0.06761	0	0.213842	0.167319	0.467391	0.184125	0	0	0	0	0.23026	0.318373	0.490066	0.041235	0.241247	0.606329	0
arahy.SXCF01	0.148548	0.300246	0.16386	0.36409	0.149154	0.138549	0.154429	0.512824	0.134098	0	0.317651	1.44816	0.220072	0.406517	1.28264	0.212401	0.13422	0	0.347573	0.154782	0.289257	0.168507	1.47868	1.10089
arahy.CECC7V	6.78163	7.2394	7.02125	1.906	2.52259	2.00691	1.93903	2.35174	3.11606	0.894387	0.037443	1.69944	4.85417	8.11498	3.33523	3.78109	3.54073	1.91831	2.20643	1.90083	2.7761	1.20264	1.48835	0.12788
arahy.680K8M	0.087186	0.123437	0.028285	0.017885	0.054612	0.033866	0.177065	0.248655	0.085961	0.38396	0.229614	0.116852	0	0.035119	0.123728	0.114188	0	0	0	0	0.072651	0.081952	0.454659	0.344647
arahy.RUW1QS	0.315973	0.371742	0.272355	0	0	0	0.027018	0.07497	0.026217	0.014339	0	0	0.555214	0.447848	0.301477	0.084986	0	0.059747	0.206412	0	0.044315	0	0.124653	0
arahy.XT6XQE	6.68355	6.35614	5.15501	10.0115	8.19122	8.40404	9.14842	10.1714	13.0577	8.11907	10.93	10.967	11.9712	7.99839	10.2789	9.51459	13.3109	10.5565	16.9288	12.001	11.568	15.3437	12.5153	10.862
arahy.02DIMQ	0	0	0.136467	0	0	0	0	0	0.103338	0	0	0	0	0	0	0	0	0.058876	0	0.11889	0	0	0	0
arahy.4N8MCT	0.153745	0	0.451864	0	0.062109	0.114221	0	0.139782	0	0	0	0.248437	0.214401	0.159761	0	0	0	0	0	0	0	0.08815	0	0
arahy.9732XC	0.904279	0.311653	0.429585	0.133054	0.21866	0.554422	0.71271	0.280799	0.354557	0.650198	0.131017	0.708235	1.92457	0.726289	0.443418	0.401528	0.523183	0.604354	0.232759	0.166959	0.628401	0.657143	0.927425	0.484472
arahy.9NRB0Q	3.95258	3.25691	3.51233	5.24348	3.07401	4.56009	4.97389	6.64883	6.32561	6.38431	5.30606	6.8197	4.95925	6.5413	5.75219	5.14794	5.07655	3.22272	6.85516	6.77922	7.80893	7.2117	10.4241	5.49751
arahy.GJS7Q8	52.3875	54.1802	49.2696	78.33	61.3511	77.7534	70.9858	71.9642	59.2736	115.061	118.026	122.14	73.8614	69.9347	74.5384	59.8159	61.4514	66.7663	61.6441	64.6839	63.6833	114.987	112.157	125.31
arahy.RJV3W7	0	0	0	0	0.035376	0	0	0	0	0	0	0	0	0	0	0	0	0	0	0	0	0	0	0
arahy.new__5136	3.72543	4.93043	3.89652	8.40768	4.01519	6.96967	2.7068	2.778	2.61305	7.68593	4.04274	2.63429	4.84515	5.70037	4.83491	3.25112	3.08978	4.11485	2.71651	1.57392	3.20828	5.15765	2.18582	2.29989
arahy.J6L1EX	23.4308	29.2326	22.2512	10.0861	16.509	9.33936	12.6769	12.2602	13.5282	10.7655	7.59844	11.3028	20.0539	28.1407	21.2518	12.1125	8.81906	9.4553	10.5388	9.52418	12.8132	11.7448	8.8165	10.5096
arahy.RV2MLL	2.32446	3.18084	2.34481	3.54428	4.22159	3.13745	2.70514	2.49022	4.24257	2.62142	2.42641	1.98041	4.68383	2.80275	4.68189	2.33402	2.71868	2.88128	4.20852	2.58792	2.76769	2.352	1.69435	2.08811
arahy.RY1VLM	5.80631	6.18598	5.49261	6.70333	7.66175	6.21671	9.44476	10.4831	10.8377	6.29145	7.45608	8.75439	7.60009	7.08952	8.81843	8.17401	5.9064	7.05182	10.5174	8.7891	9.81454	8.99653	6.50475	7.31515
arahy.L4XZUR	2.75685	0.955926	1.22222	2.932	2.5956	2.95386	3.99787	4.51044	2.63885	2.97594	2.80133	2.65623	1.65224	1.80255	1.75116	1.64802	2.00732	1.65283	3.34176	2.39634	1.65172	4.35942	2.99259	3.35364
arahy.NRM1UC	14.2152	15.1742	17.1511	19.5304	20.872	18.5185	28.6841	23.8436	25.792	16.7549	17.6327	14.942	14.0086	13.4429	20.9391	18.8751	19.0891	22.3147	27.5118	24.0835	25.6262	16.2842	15.3631	19.1778
arahy.XP1NDF	315.709	242.28	316.772	355.798	162.739	287.516	462.55	513.397	590.524	457.574	719.813	266.756	451.903	288.173	447.588	236.296	614.326	327.166	537.42	404.435	452.016	366.199	299.171	786.401
arahy.V7J6Z4	1.5958	1.55957	1.2237	1.20264	2.25413	2.00262	1.48585	0.517585	1.63428	1.51345	1.81763	1.75912	1.52604	2.2143	1.79664	2.38657	1.81666	1.92071	1.4385	1.35149	2.03814	1.56917	2.03301	2.37549
arahy.G6ARYH	10.2185	11.7393	8.74413	6.23161	7.49486	6.28458	8.13591	4.99148	8.17974	4.46942	5.18823	8.78717	14.7453	13.4286	15.717	9.1408	9.39238	6.9909	10.4767	9.49516	12.0731	10.5279	7.58615	6.4465
arahy.H3NIN5	4.82818	4.95551	3.72591	4.18852	5.46722	4.5044	5.88111	3.9303	6.02136	3.61409	2.91681	3.47696	5.43666	5.74425	4.85151	4.63145	5.05707	4.98475	4.29192	5.07346	5.3948	4.57319	4.77187	4.47524
arahy.YGZX15	0	0	0.022802	0	0	0	0	0.041037	0	0	0	0	0	0	0	0	0	0	0	0	0	0	0	0
arahy.IQQ61N	9.13158	8.8511	7.02026	7.4798	6.57679	7.2893	7.20377	9.18783	8.62037	5.27308	5.76337	8.60149	11.2932	7.76516	8.78553	6.79128	8.04637	7.79277	7.22068	6.22803	8.24144	7.92115	8.11071	4.12167
arahy.D2NSP5	2.80737	2.67567	1.77852	2.49394	3.00222	2.09931	3.43424	2.90861	3.50571	2.43487	1.76205	2.23954	2.79606	3.15263	2.64359	2.64851	2.87731	3.11727	3.55835	3.42196	4.13021	2.3557	2.25783	2.40288
arahy.5E2DVT	44.1922	38.9789	51.7137	22.2056	22.1688	20.6373	20.6762	17.195	18.4056	14.4881	10.7719	13.5176	30.5971	31.255	21.1561	19.7826	15.8479	15.856	16.2387	15.2664	17.9266	11.7654	12.01	11.7085
arahy.A7PA2P	0.038758	0.158453	0	0.04727	0	0.022795	0.049103	0.109002	0.126297	0.127626	0.092572	0.164349	0.020899	0.112513	0.141771	0	0.070999	0.06289	0.110001	0.131563	0.021477	0.290901	0.199497	0.073667
arahy.8Q6EW7	50.653	23.7243	21.721	15.8273	29.4277	23.2322	7.15341	8.11546	6.78392	4.32653	1.7216	3.28045	71.3126	68.8097	31.961	17.1605	16.6996	12.895	4.51779	8.51135	10.4334	2.112	1.97874	1.68045
arahy.XQ2AST	40.9927	36.1199	54.0297	25.3023	25.7339	25.9605	20.2316	20.7935	22.0223	17.407	15.3529	9.9646	42.0678	32.0727	42.7968	13.0988	18.3349	16.2364	18.2229	14.7497	13.6538	18.8391	15.9119	20.1967
arahy.new__3382	0.23718	0	0	0	0	0	0	0	0	0	0	0	0	0	0	0	0	1.75541	0	0	0	0	0	0
arahy.L5RDD1	0	0	0	0	0	0	0	0	0	0	0	0	0	9.5846	0	0	0	6.68072	0	9.6358	0	0	8.20873	0
arahy.L5Q3AX	0.138172	0.428479	0.444648	2.519	1.15033	3.45938	10.4799	8.30379	2.08274	8.16769	21.3241	8.98924	0.099339	0.568821	0	1.54457	2.98319	2.20947	1.85278	3.17823	2.50253	10.0991	10.5675	20.5753
arahy.Z186RR	5.80118	5.6318	5.01726	4.99659	5.54068	4.2752	7.46681	5.51756	6.87319	5.5583	5.85565	5.34095	4.81204	5.00194	5.39463	7.45011	4.67565	5.37369	5.17622	5.49529	5.26059	6.71745	5.11992	5.60303
arahy.new__12407	0.15998	0.000834	0.144093	0.022326	0.329525	0.013473	0.025727	0.46499	0.516496	0.01833	0.009365	0.405216	1.28604	0.311028	0.047216	0.374364	0.251833	0.306081	0.002645	0.012792	0.066858	0	0.406771	0.126252
arahy.Z7F4DY	0.251328	0.015426	0	0.026712	0	0.019387	0.016705	0	0	0.015061	0	0	0.088754	0	0	0.017554	0.093332	0	0	0.102134	0	0	0.030849	0.04811
arahy.new__801	0	0	0	0.132976	0	0.334888	0.227873	0.491373	0.221783	1.38597	0.920159	1.72937	0	0	0	0	0.797246	0	0.274698	0.976341	0	2.99798	4.39258	2.45526
arahy.W7M9R2	0.037523	0	0	0	0	0	0	0.165178	0	0	0	0	0	0	0	0.080199	0	0	0	0	0	0	0	0
arahy.I0H4A0	0	0	0	0	0	0	0	0	0	0.068839	0.027163	0.330446	0	0	0	0	0	0	0.026886	0	0	0.024372	0.140568	0
arahy.new__2640	2.24844	2.5369	3.7025	2.75847	2.77268	1.71045	2.35398	1.20987	3.80205	1.78805	1.20325	1.55942	2.37646	4.07789	2.38308	3.23476	2.19431	2.97756	1.97415	2.62957	2.75193	2.59701	2.18778	0.462564
arahy.new__5218	0.815131	0	0	0	0	0	0	0	0.473091	0	0	0	0	0.988442	0.606103	0	0.430417	0	0	0.504263	1.52795	0.866187	0	0
arahy.EPBT31	0.064539	0.056253	0	0	0	0.033263	0	0	0	0	0	0	0.007343	0.07129	0	0	0	0.028542	0	0	0	0	0	0
arahy.IR3FU7	5.65022	4.27883	4.90768	11.458	11.1766	11.2594	9.77311	9.39373	8.43534	5.97789	7.82804	12.2799	5.35966	4.7847	4.8122	14.0731	12.4581	12.9966	10.2026	11.8807	11.7253	8.72408	7.33482	3.79154
arahy.YI82QK	1.02573	1.7517	1.20903	2.00702	3.09996	3.92972	2.43635	2.81024	4.13659	1.52861	2.11181	3.08173	2.41362	1.63439	2.64216	2.57127	2.39741	2.93589	1.36363	2.53228	2.53331	3.1561	1.94263	1.04832
arahy.M5G7Z1	0	0	0	0	0	0	0	0	0	0	0	0	0	0	0	0	0	0	0.030452	0	0	0	0	0
arahy.3BBB4R	0	0	0	0.030309	0	0	0	0	0	0.168019	0	0.074531	0	0	0	0	0	0	0	0	0	0	0.069772	0.039303
arahy.RWFH5R	17.2716	21.9112	19.6389	15.4484	16.3994	16.456	19.1741	18.667	21.6141	20.8231	19.7173	20.3153	18.1778	17.4505	19.0447	18.3743	19.0805	18.4579	20.9402	22.2999	18.4649	20.3275	20.9288	15.6044
arahy.UCUK6Y	0	0	0	0.552052	0.376814	0.128049	0.880201	0.725933	0.91565	1.12281	1.64745	3.98157	0	0	0	0	0.045882	0.02715	0.025079	0.191885	0.014116	2.56311	1.96875	0.091379
arahy.314GF1	5.0829	4.13151	5.3449	0.171366	1.34928	0.826335	1.00595	0.128206	0.28265	0.026405	0.027215	0.206327	3.81005	3.37511	2.05121	0.484836	0.992411	0.027088	0.176728	0.345183	0.582372	0.077358	0.084443	0.167384
arahy.new__22256	1.26461	0.982172	2.31726	1.50595	1.59051	1.2273	1.51597	1.87004	1.77487	1.84331	1.90174	1.30049	1.16654	2.11266	1.43218	1.41469	2.42912	1.42238	1.73236	2.18737	1.5676	1.93952	1.90274	2.12985
arahy.UK6EYH	13.7585	13.7365	10.185	2.11566	2.94221	1.05985	4.12623	3.39888	5.63823	1.44707	1.50843	2.29333	6.91358	6.42737	10.3893	3.80911	2.46043	2.46015	4.75143	6.2547	5.7298	2.56383	2.2599	1.31168
arahy.UPIP6Z	0.425841	0.470058	0.43626	1.70958	1.68254	2.23761	4.57234	3.98367	4.69638	5.62696	6.03285	3.84886	0.553508	0.608462	0.528184	2.2686	2.25537	3.84996	4.71625	3.09884	2.68547	4.5184	3.61768	5.40316
arahy.BA35D7	1.92907	0.551744	1.36988	0.378186	0.540552	0.234213	0.355048	0.416954	0.368938	0.360296	0.091239	0.403335	1.81491	2.02638	0.496827	0.358556	0.209738	0.313427	0.183258	0.311652	0.129833	0.115007	0.044519	0.060393
arahy.EAWM9A	0.041878	0.036499	0.89235	0.028565	0.446009	0.003361	0.033822	0.033482	0.034951	0.038191	0.017487	0.049377	0.002026	1.19374	0.04001	0.031749	0.00283	0.612338	0.061315	0.038281	0.055771	0.717786	0.402352	0.887015
arahy.STND79	22.9106	11.7707	5.47511	0	2.21901	3.62892	1.78106	2.52173	2.85297	1.54001	0.503926	1.15703	7.2556	6.39838	1.95154	2.99743	2.21083	3.2778	1.5304	1.56895	1.56659	1.2474	0.027989	1.02641
arahy.MEZ0IG	0.243034	0.06061	0.128983	0.653363	0.82889	0.548434	1.19337	1.1745	1.08081	0.684376	0.386596	0.867135	0.330926	0.035526	0.3059	0.647329	0.653194	0.504992	2.70766	1.47305	1.69111	0.758666	0.481394	0.66735
arahy.2TV28S	7.00685	3.77987	3.72103	2.71849	6.0036	3.99525	2.02625	3.14599	2.42242	2.51536	0.759071	2.84908	4.39757	6.91717	3.09356	4.66938	2.97239	2.70338	3.1156	2.07092	1.81821	1.54445	1.52668	2.19605
arahy.4NT8ND	1.02055	1.25286	0.851002	0.192771	1.17569	0.402219	1.27598	1.84913	1.93813	0.288451	0.417752	0.586332	1.95291	1.23545	2.35667	1.49433	0.257427	0.296014	1.66231	1.05123	1.54068	1.53301	1.03514	0.520488
arahy.new__14850	2.48176	2.60185	0.292591	2.04768	1.09647	1.05844	0.75628	0.585685	1.64964	5.82457	1.50989	1.59058	0.43248	0.138948	3.18678	0.698725	1.11672	0.197092	0.814285	1.52859	0.908414	1.53862	0.302014	2.54203
arahy.new__18236	2.32163	2.05157	2.35741	1.05094	2.00185	1.67699	1.60936	1.58668	1.84808	1.28932	1.58096	1.88284	4.35322	2.65715	1.71638	1.41423	2.5405	1.53673	1.99341	1.4705	2.64027	3.58148	1.81592	1.64317
arahy.J5GSJM	0	0.02018	0	0	0	0	0	0	0.118091	0	0	0	0.016341	0.114032	0.25978	1.17107	0.704895	0.292399	2.70545	0.752031	1.92957	0	0	0
arahy.21BGD2	11.5884	13.8187	11.8424	2.72833	4.54126	3.02946	10.9375	7.60868	8.53544	4.26901	4.07091	3.38737	7.39538	12.8176	8.23682	3.9655	3.31003	2.62001	10.8738	9.67474	9.64966	4.12916	2.72553	3.78123
arahy.74P1QG	0.263984	0.058136	0.160182	0.116721	0.179305	0.249561	0.323255	0.297106	0.304226	0.477752	0.371859	0.284131	0.289682	0.309696	0.222284	0.306556	0.081143	0.452314	0.330553	0.314165	0.331201	0.515057	0.18784	0.570112
arahy.4G9RAC	57.6402	50.9575	67.9985	29.2622	29.8751	30.5062	28.885	27.2328	35.1293	15.5814	15.1769	12.7617	46.603	40.1474	36.7148	22.1917	27.3028	22.4824	39.7549	21.4974	19.3668	17.1686	16.9526	13.4228
arahy.2LKP7I	8.03923	6.89588	7.26851	3.22089	4.88414	4.55105	5.42027	5.54768	4.45614	6.96768	5.05893	5.0271	8.69589	6.56149	6.61791	3.98155	4.09129	4.04916	3.81984	4.9034	4.68773	4.15466	5.0046	8.08948
arahy.80KEYX	0.914158	0.654535	0.574258	0.70368	1.07022	0.417482	1.13497	1.5826	0.921259	0.98064	1.43328	1.25866	0.695918	0.832212	1.03336	0.791845	0.987727	0.460227	1.59691	1.70368	1.41833	1.24032	1.30897	1.65406
arahy.63GRQU	4.29179	3.98278	3.50284	3.56336	2.64249	2.70489	3.23436	3.7925	2.49729	2.28638	2.24268	2.67115	4.26605	3.42887	4.1757	2.55951	2.29589	1.86116	3.0753	3.32607	3.48575	2.18725	2.2599	2.40721
arahy.P33UNN	2.28931	2.1185	2.17487	1.64408	2.29938	1.65805	2.80039	2.24977	2.63766	1.94569	1.69528	1.60728	2.64538	4.44734	2.97054	1.87602	2.7275	2.00399	2.24268	2.50307	1.9734	2.8296	2.61931	0.910233
arahy.1ZYH04	28.0856	40.1988	28.6186	29.8686	23.2183	29.2219	25.5334	20.6706	21.5786	19.9357	16.8093	17.6963	18.938	24.187	23.9368	35.032	25.4938	24.0033	23.0982	25.3075	22.7575	20.5198	20.0755	20.1804
arahy.G66ML0	1.0799	1.1653	1.13566	0.849015	0.963921	0.895499	0.767747	0.708837	0.516659	0.480844	0.660005	0.518459	0.931434	1.14257	1.37615	3.79936	1.64276	2.14776	1.2237	1.34848	1.86599	0.541637	0.524006	0.675279
arahy.EV1KHF	5.73015	5.04812	4.73644	7.7227	7.3279	7.13496	9.44953	9.90062	8.80599	9.05587	9.9831	8.77744	5.95662	6.69995	8.17952	4.39834	7.39065	5.83393	12.5431	8.44901	9.77495	13.7578	10.9162	10.2789
arahy.DL8VF6	0.000364	0.000467	0.000919	0.002247	0.00136	0.002594	0.107393	0.097022	0.001461	0.001267	0.001381	0.001249	0.164063	0.001474	0.002181	0.001088	0.003693	0.000805	0.005999	0.001728	0.000337	0.004235	0.100093	0.001258
arahy.new__9521	0.069019	0	0	0	0	0.053054	0.033689	0.268458	0	0.058835	0	0	0.060332	0	0	0	0.159392	0	0	0	0.245668	0	0.102592	0
arahy.351FAU	1.19496	0.842272	0.97481	0.443888	0.518674	0.556085	0.490462	0.169426	0.426433	0.468053	0.412926	0.39376	1.46726	1.1265	0.925129	0.754269	0.509355	0.822922	0.307712	0.783124	0.808172	0.486499	0.330254	0.301263
arahy.NN7C7R	10.8963	7.43455	4.88429	3.61806	4.3622	5.07544	3.53088	6.02308	4.11002	6.26569	7.08183	6.58224	8.6963	5.73804	7.34785	4.68622	5.20155	4.0391	5.43251	4.49596	5.21649	9.23604	4.99058	5.07438
arahy.ZKYF3I	2.27476	2.1515	2.26733	1.89755	2.25053	1.42918	1.47854	1.71082	2.48388	1.67427	0.89587	1.92381	2.63043	2.82071	2.22162	1.38878	1.48848	1.94923	2.09542	1.49025	1.54881	2.28423	1.3512	1.10497
arahy.YBNU8P	11.0585	3.30939	11.5247	0.390028	1.43541	0.937757	0.393894	0.124326	0.379717	0.291556	0.025373	0.028018	3.07035	11.0553	3.49512	2.42234	1.28672	0.802471	0.392806	0.157081	0.387545	0.084882	0.105976	0.199746
arahy.Q0FKJ2	1.7711	1.36523	1.21477	0.470833	0.961621	0.515002	0.929357	0.661307	1.08413	0.584103	0.69384	0.728594	0.893887	1.02045	1.42389	0.474418	0.772283	0.647149	1.16717	1.17897	1.34296	0.606763	0.468425	0.940559
arahy.C46LV5	11.7059	13.5602	11.1606	13.279	13.0733	11.6632	13.7079	12.8823	12.1322	14.2484	12.3063	15.8451	13.9269	11.8157	14.0538	11.1835	10.7227	10.1002	13.6221	12.3206	15.7554	14.152	11.8513	13.7737
arahy.44LVMI	9.26079	8.79633	6.37029	11.375	8.76592	11.0043	16.2277	15.8087	13.2059	10.5247	10.0281	14.753	7.71935	10.0428	5.81937	8.35152	7.46266	9.88448	14.6212	12.6849	11.7672	12.3489	11.9017	11.1333
arahy.ZU3NW2	8.54838	8.34746	5.88511	3.93223	5.00482	4.80825	4.73748	3.90179	4.23832	4.1393	4.02785	5.76218	7.18741	5.67685	6.47427	7.82199	5.59184	5.51244	4.16719	4.79312	4.2397	7.0983	5.40582	2.79784
arahy.TE0765	0	0	0	0	0	0	0	0	0	0	0	0	0	0	0	0.092266	0	0	0	0	0	0.025198	0	0
arahy.2R4S5U	26.0834	16.2723	33.9348	35.0307	39.2701	36.0752	63.8764	85.113	94.4249	15.1757	13.6862	13.066	24.6874	19.3676	23.654	48.569	39.8595	32.3382	81.8731	72.0346	61.481	21.4128	15.6644	13.739
arahy.new__15335	0.210856	0.243969	0.325411	9.58041	0.366943	0.249268	0.79313	0.504835	0.198408	7.24888	9.57625	9.23959	0.321437	0.267216	0.062696	4.40155	0.378861	0.393004	5.71548	7.16496	0.135988	2.54274	6.14112	6.47386
arahy.V177AF	10.2722	12.7792	11.969	8.60658	9.67859	8.59934	11.2754	9.80012	10.8444	9.24038	8.59265	9.12488	9.67047	13.8188	12.8803	11.3402	8.70734	9.59283	12.3734	11.8489	11.266	10.1844	7.38553	7.47838
arahy.T2GFFQ	7.9892	8.59232	6.80884	2.14377	3.71901	3.18003	2.67837	2.67205	3.3399	2.07377	1.57157	2.47521	5.97794	5.65405	6.75237	4.36415	3.12969	2.651	3.90879	3.24119	4.35328	2.77694	2.28459	2.4802
arahy.Z6QUW3	0.177317	0.523488	0.016719	2.76652	1.76175	2.65385	4.07292	4.49929	2.63597	2.92078	3.33942	2.09989	0.078176	8.53882	0.095775	2.98565	2.48793	4.70719	3.30274	3.60319	3.35617	1.31904	1.96087	5.77367
arahy.4DUV6V	7.90252	13.9917	11.5757	309.633	124.249	230.831	200.668	195.302	163.135	288.957	290.225	206.996	6.03223	24.5898	17.1226	107.431	181.701	189.87	183.287	175.416	163.575	247.206	228.208	346.659
arahy.XB2C52	0.534244	0.808498	0.37556	0.267439	0.815243	0.418556	1.03499	0.949447	1.3183	0.34689	2.36491	0.493511	0.761255	1.06141	1.3737	0.562505	1.2024	0.805973	1.77098	1.53468	1.3283	0.451544	0.604689	1.41059
arahy.P2QV17	5.38237	4.49113	4.83566	0.697692	1.95199	0.740507	1.15847	1.4463	0.936743	1.70854	0.672519	1.83166	6.82424	7.4677	3.59131	1.84808	2.18794	0.869386	0.902326	0.84123	1.18679	0.595537	0.771738	0.499065
arahy.C93D89	0.018236	0.70322	1.01898	0.556927	0.291319	1.09908	0.642595	0.264307	0.729169	0.49397	0.103444	0.250029	0.539363	0.956309	1.64873	0.020251	0.123362	0.986247	0.864244	0.884547	0.655781	0.625796	0.810932	0.163966
arahy.03KRNB	2.23073	2.06605	2.29063	2.26269	2.73479	1.2769	3.86879	2.01438	2.97107	1.68057	2.72266	2.50584	2.07491	2.33698	6.89628	2.75244	2.58954	2.58025	5.73964	3.04235	3.43857	2.31802	1.74679	2.79024
arahy.CKY0R5	0.220892	0.166181	0	0.391291	0	0	0	0	0.207526	0.185092	0.216307	0	0	0.408294	0.22798	0.654262	0	0.398571	0.418094	0.239203	0	0.433837	0.192915	0
arahy.new__19389	0.271963	0.423036	2.27806	0	0	0.065361	0	0	0.163942	0	0	0	0.87368	0.416023	1.20229	0	0.05851	0	0	0	0	0	0	0
arahy.5U7DNF	31.3867	41.5083	32.4252	33.4459	34.1915	32.3552	68.9542	55.3363	73.5918	32.8339	30.8291	27.5435	26.3987	25.6217	31.3571	32.0992	31.1907	36.058	70.9534	63.3642	63.823	25.5805	30.0892	36.2362
arahy.AY8SNM	0	0	0	0.070274	0	0	0	0	0	0	0	0	0	0	0	0	0	0	0	0	0	0	0.14791	0
arahy.K04KZH	0.255447	0	0	0	0.106583	0	0	0.027585	0	0.038971	0	0.042633	0	0	0.048295	0.045421	0	0	0	0	0.047263	0	0.039911	0.108076
arahy.71DGVH	0.792274	0.653112	0.88988	0.057353	0.223071	0.121282	0.118335	0	0.126974	0.124351	0	0.153914	0.298395	0.108518	0.135091	0.156664	0.02094	0.079505	0	0.022935	0.179117	0.133147	0.11306	0.05154
arahy.EBK9DT	0	0	0	0	0	0	0.448746	0.560477	0	0.046661	0	0.824213	0	0	0	0	0	0	0	0	0	0	0	0.415898
arahy.8T9KRJ	0	0	0	0.013875	0	0	0	0.031943	0	0.17097	0.541875	0	0	0	0.019261	0	0	0	0	0	0.018063	0.048042	0.063883	0.58507
arahy.08WRUD	0.191512	0	0	0	0	0.007723	0	0	0.632665	0.01873	0	0	0.664076	0	0.727601	0	0.010478	0	0	0	0.006773	0	0.044877	0.01365
arahy.new__939	1.02166	0	0	0	0	0	0.17453	0	0.009629	0.055373	0	0	0.528452	0.234032	0	0	0.457125	0	0.074614	0.173738	0.008253	0	0.182501	0
arahy.X7MPPU	1.9932	2.86483	1.4059	1.9556	3.25829	2.32344	2.07189	2.20586	2.90498	2.56266	3.55089	2.52805	1.84636	1.5955	1.71038	2.72375	2.18526	1.95752	2.432	2.56042	2.51232	3.48616	2.86418	2.21887
arahy.495VLN	0	0	0	0	0	0	0.030082	0	0	0.233215	0	0.044491	0	0	0	0	0	0	0	0.020494	0	0.086086	0.094474	0.680144
arahy.T04XZP	0	0	0.180175	0	0	0	0	0	0	0	0	0	0	0	0	0	0	0	0	0	0	0	0	0
arahy.KS8K1P	3.94869	1.85187	2.27152	3.79496	3.77023	2.66951	5.75303	5.15272	4.95929	4.62788	3.94489	5.17057	3.84411	3.38281	4.3715	4.27368	3.92983	3.95221	5.77942	4.61509	5.12895	6.27408	4.27377	4.28665
arahy.E8Q4P5	2.27589	2.05886	2.54135	2.8574	2.44759	2.12513	2.43124	1.70798	2.57641	2.43833	2.75316	2.47088	2.72327	3.12081	2.74055	2.36342	1.98891	2.74182	2.28702	2.06008	1.54288	3.11837	2.84345	2.11111
arahy.5U7Y9H	5.23826	5.49091	4.19442	6.58178	5.54094	5.43111	6.25847	6.23784	8.79978	6.37304	7.71834	6.11139	7.82281	7.31815	6.3899	5.7711	5.22584	5.44822	9.13627	6.58116	8.06038	7.47547	7.4822	8.44672
arahy.WMEH38	0.017058	0	0	0	0	0	0	0	0	0	0	0	0	0	0	0	0.032307	0	0	0	0	0.015954	0	0.021615
arahy.1G3A4W	7.17969	6.92683	6.12108	8.66996	9.13669	6.75816	11.7713	10.5635	8.73577	10.2063	10.3138	10.4006	9.00451	9.45344	11.0255	8.33144	9.6253	10.332	10.9399	13.1491	11.9297	8.8256	11.1471	10.2362
arahy.new__10510	0	0.344736	0.087821	0.955912	0.140188	0	0.473191	0.179451	0.150443	2.22271	1.19235	0.568987	0	0	0.233366	0	0.10558	0	0.156777	0.079053	0.113762	0.154531	0.450399	0.712122
arahy.77V5P5	0.373164	0.125047	0.090732	0.17811	0.17154	0.047454	0.035726	0.302611	0.126398	0.370793	0.291509	0.495564	0.446378	0.120886	0.100773	0.085935	0.100178	0.050575	0.020881	0.125529	0.11448	0.325645	0.301661	0.038339
arahy.HCXL3P	0	0	0	0	0	0	0	0	0	0	0	0	0	0	0	0	0	0	0	0	0	0	0	0.087834
arahy.ADAM8V	150.987	74.9977	67.6165	4.85917	20.5735	7.83052	5.69522	6.89993	4.21435	3.91127	3.05299	4.59308	107.852	118.172	81.0098	14.0551	9.13357	6.83425	4.19316	6.75923	8.45287	3.67041	3.03503	3.87924
arahy.516IJ7	0.133163	0.142549	0	0	0	0	0	0	0	0	0	0	0	0	0	0	0	0	0	0	0	0	0	0
arahy.DDPG02	3.75624	3.74051	3.98577	1.66536	3.52127	2.49999	3.93044	3.4127	3.3731	2.62405	2.01463	2.8198	3.66982	3.7859	3.98007	2.28888	1.80816	3.09902	2.73017	3.23107	2.81943	2.4419	2.0933	2.6582
arahy.7CR4HZ	1.0903	0.889256	0	0	0.508417	0	0	0.20493	0	0.471653	0.230323	0.78768	0	0.357452	0.381861	0	0.310716	0	0.173089	0.399668	0.203047	0.094058	0.097212	0.388613
arahy.UUMW46	1.36861	1.79728	2.2275	1.50789	1.2515	1.64103	2.18446	1.64151	1.61337	2.53776	1.92724	1.98301	2.56978	0.13394	2.0783	1.28974	1.62673	0.561455	1.0192	1.27911	2.7823	2.3149	2.23011	0.778183
arahy.DAYY2D	4.31155	4.17119	4.57388	3.79402	6.572	3.65233	5.29609	6.95511	5.97665	3.25374	4.26861	4.63697	4.86404	3.90371	3.90129	2.71402	3.42336	4.92621	5.50714	5.03142	5.08428	4.90407	4.09816	4.05464
arahy.JV3LD5	0	0.309614	0.058838	0.018417	0.314493	0.013322	0.071998	0.031852	0.021823	0.055424	0	0.022644	1.15047	0.66637	0.69448	0.175695	0.11912	0.144392	0.046897	0.289025	0.211584	0.089648	0.170431	0.164665
arahy.new__12262	0	0	0	0.220776	0	0	0.160787	0	0.212164	0	0	0	0	0	0	0	0.213679	0.609463	0	0	0	0	0	0.503971
arahy.4L1UA2	0.025074	0.02675	0.076519	0	0	0	0.02808	0	0.0338	0.083482	0	0.055568	0.007942	0.029872	0.05838	0.01438	0	0.030655	0.026622	0	0.032181	0.045825	0.024615	0.009332
arahy.FVVA4B	0	0	0	0	0	0	0	0.109979	0	0	0	0	0	0	0	0	0	0	0	0	0	0.110089	0	0
arahy.6P0CZ8	0.11599	0.263653	0.024134	0.060651	0.039455	0.080996	0.023263	0	0.03386	0	0.036364	0	0.172524	0.036929	0.093227	0.048647	0.254212	0.384761	0.342998	0.230223	0.025437	0.224378	0.004048	0.158241
arahy.U7GG8I	2.3069	1.14482	1.07985	14.9165	7.04375	15.5421	16.6796	22.8329	13.891	25.4178	29.2575	21.6151	2.14248	2.19025	3.68144	6.64277	9.63711	11.9758	15.5008	16.638	13.3996	18.0939	22.7103	35.6125
arahy.8W7DG1	0.420482	0.145173	0.156693	0.594789	0.145658	0.371096	0.5754	0.583216	0.807232	0.641844	0.450148	0.586485	0.223736	0.439451	0.695708	0.16821	0.424173	0.374172	1.00134	1.22623	1.21433	0.458681	0.40742	0.708965
arahy.6DJV34	174.016	109.999	117.498	44.6262	56.4494	57.6022	51.6961	48.8395	33.2746	34.6588	33.7748	30.3919	98.0247	98.575	55.9351	44.3619	37.1847	37.1367	25.5156	34.6917	33.339	29.794	25.5913	25.7001
arahy.8TG862	22.7352	23.563	16.9105	4.28468	13.7391	8.4802	7.30513	5.25132	5.13607	8.5855	16.9443	1.498	10.8607	15.9773	12.3531	23.4843	12.7843	16.7489	5.77886	8.01552	17.9957	1.98346	6.81908	44.469
arahy.0FQ4XJ	0.581283	1.0896	0.924653	0.329165	0.39783	0.113695	0.235098	0.484679	0.673177	0.542111	0.550552	0.246298	0.209872	1.00272	0.12611	0.296977	0.168722	0.194996	0.033576	0.532146	0.353595	0.121645	0.045481	0.266087
arahy.0Z8DMS	1.354	1.93538	1.25798	0.584761	0.830859	0.557725	0.648182	0.607291	0.897376	0.618446	0.973941	0.762522	1.79199	1.48615	1.96828	0.344132	0.658056	0.635031	0.567852	0.517158	0.67343	0.786599	0.63454	0.675268
arahy.LQRE2T	0.198126	0.386835	0	0.058614	0.548172	0	0.310531	0.101372	0.672952	0	0	0.085281	0	0.639683	0	0.364328	0.099098	0.484597	0.261194	0.244163	0.56779	0.101473	0.131447	0.136694
arahy.EBM8RS	1.80145	1.78504	0.929295	1.61748	1.15231	1.85818	2.16285	1.58629	3.1727	0.69831	0.532853	1.76986	1.82318	1.74258	1.99443	1.79979	1.22261	1.493	1.84166	2.21763	1.83989	1.12301	0.748414	1.01459
arahy.KPV5JG	7.00493	5.34683	5.15503	50.1773	42.735	56.3983	58.4712	63.9875	47.6107	28.9846	32.7791	22.7102	5.2014	4.85077	7.33072	44.8618	63.3279	69.0157	77.1317	78.0096	69.1387	29.6678	26.3693	38.9563
arahy.U3IALR	3.92009	5.69197	3.57969	5.40508	5.01779	5.31166	5.82095	4.05018	7.1037	4.42944	3.96546	5.92595	6.63927	5.89678	6.4337	6.24056	7.03882	6.40214	6.63214	5.69728	5.68674	6.31431	5.1107	5.34185
arahy.KF8GDN	0.091639	0	0	0.049673	0	0	0	0	0	0	0	0	0	0	0.032517	0	0.028926	0	0	0	0	0.057329	0.014294	0
arahy.QV5TSY	0.238287	0.475358	0.419665	0.011087	0.017039	0.00802	0.038917	0.025565	0.093737	0.037381	0	0.027263	0.404334	0.04417	0.182403	0.007261	0.024619	0	0	0	0.059742	0.025506	0.051044	0.049415
arahy.EPEJ84	9.94065	10.3585	9.35811	15.8137	14.6023	16.7281	18.3676	16.6195	15.8929	15.4823	16.2309	18.8175	12.6024	12.2966	17.1816	14.9389	14.9583	14.877	18.7534	18.8127	21.3485	20.5601	16.5523	18.5655
arahy.new__7370	3.62249	3.64759	2.55789	1.26353	1.33911	1.69903	1.99224	0.68677	2.55683	1.28388	2.70348	2.1649	2.73887	5.25819	2.55081	2.60725	0.886896	2.16777	1.14707	1.6844	1.5607	3.12697	1.81975	1.85376
arahy.9TDX6K	8.20301	7.31893	6.62351	1.15925	2.77153	1.7717	1.15281	1.27213	1.99161	0.482311	0.700254	1.06714	6.55534	5.93587	4.44987	2.14815	1.45354	2.00993	1.20012	1.10302	1.90029	1.09105	1.06834	1.00424
arahy.NAQH5K	91.6785	103.442	108.743	31.9441	43.4197	39.7444	25.9326	23.097	27.3323	13.9376	14.915	14.5106	66.0929	67.078	69.2479	34.6402	27.973	20.1631	21.9314	24.6532	27.779	14.6542	14.3662	14.8195
arahy.HAG9AR	0.356768	0	0.247108	0	0.383721	0	0.109622	0.33858	0.164944	0.20171	0.657507	4.25734	0.066298	0	1.03163	0.258945	0.134604	0.152003	0	0.400849	0.111246	0.586802	0.438408	2.94546
arahy.6S81H9	0.336699	1.66022	0.574648	7.82827	9.11644	16.1615	20.7914	25.2211	12.43	60.7658	147.921	21.3695	0.229056	3.14557	4.13879	2.77992	5.63118	6.61593	5.7469	7.42849	9.68847	29.639	48.5028	130.895
arahy.KZM1SZ	12.0709	18.6248	11.983	26.0308	41.8516	23.0595	78.0542	54.6212	96.1056	3.30282	5.03683	2.3155	7.81386	128.441	15.6603	77.1595	79.653	108.333	142.524	206.817	140.777	4.19578	4.08547	8.70004
arahy.new__14394	0	0.349932	0.048225	0	0.215025	0	0	0	0.479264	0.537441	0	0	0.136082	0.159119	0	0	0	0	0	0	0	0	0.534538	0.382631
arahy.new__9245	0.105233	0.385073	0.135748	0.41887	0.410404	0.163118	0.54965	0.19606	0.242953	0.548151	0.39287	0.345444	0.060549	0.120201	0.431031	0.45556	0.347198	0.494557	0.387209	0.241893	0.338055	0.26835	0.142588	0.7334
arahy.MU20M7	0.272169	0.154462	0.135593	0.770166	0.765924	0.508668	0.780193	0.504495	0.268984	1.18376	5.58192	1.47286	0.573253	0.193997	0.59425	0.939004	0.409528	0.325995	0.229217	0.573822	1.03667	0.500979	0.505262	1.34716
arahy.BP3FRD	3.1895	2.03667	1.88255	1.9586	1.60255	1.43528	2.15005	2.24155	2.48824	1.3529	1.17944	2.11428	2.31687	1.25991	2.28723	2.21251	2.13501	0.420702	2.68945	1.5804	2.16641	3.0771	1.34027	0.510546
arahy.4RS22V	18.8366	21.0638	16.2438	13.7994	15.2726	16.8171	13.9802	12.4262	10.3143	14.3236	10.174	12.0505	17.4706	12.6666	15.5823	15.991	15.2431	11.8688	17.6296	13.234	17.773	15.7609	11.4789	13.9737
arahy.1KVD1S	16.9249	10.7338	11.5328	17.8869	14.7996	14.566	20.4774	19.2633	18.0665	11.9473	12.0293	15.8134	12.0834	14.6635	15.1161	13.5314	14.1171	12.3813	19.65	17.4825	20.7222	16.9824	15.0628	14.5455
arahy.I649W8	0.16765	0	1.10449	75.4	49.8124	70.6303	27.7096	62.8475	26.5598	40.8413	30.2588	103.816	2.30986	1.0179	2.23731	46.6273	63.748	56.7612	21.2491	26.8849	24.9464	57.0827	38.5948	38.1274
arahy.DS72B3	53.81	54.0738	48.8247	34.7593	42.7322	37.6158	26.8771	29.6986	28.3752	19.7455	18.7264	31.4863	42.6441	44.8354	48.2023	37.5119	32.2524	34.9308	25.5282	23.9684	28.938	32.1403	29.113	28.2013
arahy.5U72R2	0.455777	0.46596	0.315725	0.280373	0.172075	0.357983	0.251478	0.254096	0.367145	0.235952	0.238625	0.371245	0.486142	0.424413	0.920083	0.203707	0.233189	0.271746	0.207518	0.745841	0.262288	0.232432	0.205666	0.375868
arahy.new__8531	3.51054	3.73653	3.73294	4.407	3.79635	3.01516	3.78753	2.59876	4.43637	2.69982	2.0839	1.89765	5.22381	6.46939	6.44916	3.54248	3.55454	3.39817	3.87522	2.32282	4.99673	2.80849	2.78455	2.40142
arahy.TLTS2V	1.55507	2.17938	1.49156	2.08891	1.6133	2.46837	2.99853	3.21517	3.09749	2.70838	2.26204	2.95807	1.81098	2.32603	1.87359	2.34903	2.07129	1.90771	2.96534	1.91193	3.22784	3.08137	2.51688	1.83892
arahy.4J0P39	19.9027	17.3279	17.2137	8.50244	8.16887	9.97449	13.6044	16.2074	14.4222	12.0163	9.67025	12.1133	15.6447	15.3918	14.6734	9.30541	10.1989	6.36888	12.983	13.3078	12.5732	13.3009	11.1317	8.11039
arahy.CVPH5H	6.31806	6.48693	6.53257	6.83007	7.93234	7.95838	6.6833	10.1491	8.05748	9.64543	6.72894	8.20787	6.89022	6.58058	7.37286	6.92341	6.15181	6.47384	7.60226	7.22011	8.31954	5.67356	6.51055	5.36512
arahy.UMN62Y	26.8128	24.3962	29.201	22.7675	29.9581	19.6043	13.8512	12.1484	18.494	11.3126	9.81051	8.09702	31.3234	30.5921	32.3388	28.0832	29.0049	20.6804	15.7211	17.2606	16.1796	10.3089	8.97833	6.76687
arahy.GST19D	1.48687	1.88455	0.130708	2.30174	3.05579	2.70898	3.40977	3.52412	3.91406	4.00915	4.08114	3.29309	1.83589	2.52612	2.16274	1.03372	2.62237	2.13616	3.05229	4.41066	4.13855	2.82931	4.34124	5.02261
arahy.S4R36H	28.7959	30.6579	24.5464	29.0294	22.6664	32.4184	32.8768	36.2574	36.1574	34.6749	30.5967	40.7825	32.5687	31.7964	35.5879	30.688	30.6722	28.4395	41.6563	36.5192	36.8298	47.7087	41.6938	31.1528
arahy.F6LU9D	2.89872	3.36154	4.34288	2.44241	2.45907	1.92156	3.46669	3.15114	3.00951	1.9729	2.3149	2.77449	3.32656	3.66914	4.29969	2.06304	2.37636	2.57004	3.18548	3.52758	3.32432	3.08393	2.57246	3.41488
arahy.PJQQ7Z	0	0.069527	0	0	0.091283	0	0	0.03128	0	0.016971	0	0.067147	0.080112	0.039134	0.041572	0.05934	0.017033	0.057089	0.0769	0	0	0.052282	0	0
arahy.new__3391	0	0	0	0	0.575548	0	0	0	0	0	0	0	0	0	0	0	0	0	0	0	0	0	0	0
arahy.NNAX19	1.21582	0.635299	3.84578	0.916931	0.26207	3.52203	1.11627	2.65978	0.951671	0.772303	0	0.334375	0.454743	1.1513	0.467397	2.06125	1.92663	3.04779	0.741097	2.71092	3.12956	0.642424	3.38801	0.543946
arahy.T59QJ9	1.20751	1.18957	0.981545	0.785013	1.30333	1.11779	1.53233	1.20606	1.2376	0.957558	0.759471	1.24968	1.56804	1.757	2.36226	1.11891	0.936071	1.07729	1.95933	1.09932	1.89127	1.418	1.16054	1.12974
arahy.DE9VRQ	0	0	0	0.000138	0	0	0	0	0.632964	0	0.742157	0	0	0.50956	1.97259	0	0.621592	0.000625	0	0	0	0	0	3.43448
arahy.59QZXR	3.72676	3.15061	3.03535	1.36741	1.92626	1.18702	2.81428	2.44564	2.41877	2.37354	2.32466	3.15422	2.91064	3.46482	3.04584	1.72904	1.1551	1.27562	1.99408	1.6703	2.2738	2.42467	2.18215	2.2555
arahy.PM7ZWD	12.0686	13.3773	11.8051	1.68426	5.46639	2.32853	2.44266	1.56912	2.6785	1.04519	0.831269	1.02104	15.248	18.8213	10.271	5.60302	3.37082	3.60856	2.07343	1.67217	2.16344	1.72853	2.26426	1.55451
arahy.V3MNVK	1.2052	1.8959	3.59866	2.72752	2.56838	2.49121	2.79734	2.23959	3.24175	1.91902	4.23255	4.6331	1.70706	2.14947	3.10696	1.49405	3.77686	2.98084	3.61409	2.42455	4.06524	4.14999	2.97177	2.27754
arahy.65LEM9	4.65795	0.879766	2.71257	0.654265	1.53344	0.676695	0.717569	0.279307	0.097529	0.075518	0	0.064061	3.6124	3.4741	1.13082	0.924413	0.169969	0	0.094924	0.037402	0.2015	0.328235	0.122608	0.209429
arahy.YDGE1J	2.89814	2.29289	2.71421	3.78921	3.88338	2.92652	3.21187	3.8887	3.37176	3.50214	2.88512	3.04139	2.90629	2.62106	2.41566	2.36133	2.99101	3.81859	2.84148	2.79505	2.95778	3.51085	2.78706	2.52092
arahy.HD0QD7	5.44927	5.37019	4.3616	1.93751	3.67804	3.84121	5.49371	5.18412	5.05152	4.64865	3.63704	4.77831	4.64166	5.1848	6.23688	4.63041	4.05554	4.56801	5.07678	4.68	5.57623	5.07607	4.00716	3.43451
arahy.new__17689	0	0	0	0	0	0	0	0	0	0	0	0	0.859667	0	0	0	0	0	0	0	0	0	0	0
arahy.79KFG9	0.26717	0.024931	0.113659	0.437122	0.490897	0.063081	0.027549	0.076152	0.245404	0.308181	0.030677	0.067933	0.283068	0.116494	0.030782	0.716014	0.207174	0.537435	0.178462	0.30017	0.740642	0.063767	0.04095	0.034328
arahy.ZQT8RJ	14.9411	17.251	14.242	11.4587	11.2935	10.7012	11.9027	11.7551	12.9535	7.81066	10.2279	9.73014	18.5821	15.9431	19.0613	12.5362	13.7869	12.8552	14.591	15.2342	15.1397	8.89897	9.22215	10.1949
arahy.PB6M9B	0	0	0	0	0	0	0	0	0	0	0	0	0	0	0	0	0.02571	0	0	0.087875	0	0	0	0
arahy.new__18054	0	0	0	0	0	0	0	0	0	0	0	0	0	0.154315	0	0	0	2.12825	0	0.313104	0	0	0	0
arahy.FAE047	4.02525	4.2888	3.46112	1.44671	1.28981	1.58901	1.4749	1.38568	1.71671	1.54034	1.49127	1.40161	2.48815	5.08828	2.81808	1.2429	0.773875	2.14303	1.20506	1.30809	1.51233	1.51037	1.49971	1.03178
arahy.PHP5T6	2.07606	2.07389	1.59212	1.74607	1.68397	1.23623	4.44189	4.06513	3.34571	3.93565	4.43024	5.27252	1.25335	2.34866	2.0795	2.0141	1.0174	1.43735	3.48888	2.92968	3.71633	4.47281	4.5527	5.91083
arahy.new__2837	0	0	0	0	0	0	0	0	0	0	0	0.06142	0	0	0	0	0	0	0	0	0	0	0.602611	0.082483
arahy.RHC2N4	0	0	0	0	0	0	0	0	0.008909	0	0.014736	0	0	0	0	0	0	0	0	0.046599	0	0	0	0
arahy.UF7VZS	6.26792	2.86297	3.20852	0.964436	1.75934	1.30068	0.42125	1.14013	0.598007	0.597656	0.085872	0.351313	3.00233	6.54605	1.95989	1.33292	0.990994	0.561984	0.698964	0.644853	0.857442	0.420616	0.502845	0.178701
arahy.QFBR4Q	2.93713	3.06281	2.95164	0.656461	1.25825	1.12016	2.37146	2.21591	1.75327	1.46843	0.810745	1.37638	3.0612	3.33675	4.41835	1.29358	0.998245	1.01178	2.08821	1.57978	2.35527	2.10441	1.78736	2.60843
arahy.WYH7K2	13.3057	21.8579	13.9859	25.153	23.6044	17.7828	88.3534	83.3797	94.1222	20.6721	30.1662	11.8374	11.085	58.9412	26.5711	33.3413	32.2145	37.2831	129.124	119.993	105.407	13.7296	16.7179	34.0565
arahy.4LP3QH	4.36451	5.27686	3.06013	0.188462	0.337927	0.223802	0.410667	0.233349	0.27718	0.357144	0.304412	0.302537	0.677879	1.05184	0.954887	0.541614	0.481602	0.259759	0.486425	0.390342	0.449551	0.115643	0.207885	0.195805
arahy.AITI1Z	13.8564	12.8692	13.9874	8.67278	9.75674	7.12639	11.0536	10.8274	11.8536	5.33904	7.06639	10.7761	16.3213	14.6069	16.0326	10.0707	10.6262	8.80206	12.0114	11.5952	13.6526	10.5967	8.57624	7.75577
arahy.BBR22J	11.8262	9.00772	9.69723	4.01354	4.57716	2.91489	4.35724	4.03708	5.25494	1.68971	2.02367	2.55198	14.6421	16.521	13.6837	7.03366	4.88899	2.83147	8.4414	5.41647	6.20039	3.23878	3.05573	1.26277
arahy.E0EB6N	0	0.02044	0	0	0.081875	0	0.030667	0	0	0	0	0	0.023553	0	0.049465	0.023261	0	0	0	0	0.120356	0	0	0
arahy.M3IDM0	4.9758	4.34882	6.01197	4.88251	3.91114	3.41801	8.77933	8.12394	8.23706	3.47877	4.28864	2.99898	4.25422	5.96268	4.85651	3.63253	3.00446	4.60692	8.29984	8.30577	7.30038	3.55643	3.59348	4.53912
arahy.FY4UJ9	28.4402	29.6571	35.1341	20.3311	20.1064	18.2373	24.7036	26.2281	24.821	13.0212	15.268	14.2542	27.1043	27.9738	23.2609	15.2921	13.9966	15.1613	21.5936	15.1983	16.1751	15.1841	17.5028	17.2615
arahy.P0Y5B8	0	0	0	0	0.0377	0	0	0.028282	0	0	0	0	0	0	0	0	0	0	0	0.051203	0	0.02831	0	0
arahy.BFSH12	0.896004	0.721757	0.321115	0.337891	0.459614	0.511577	0.355793	0.462389	0.594568	0.876863	0.279115	0.552259	0.52146	0.870736	0.905369	0.652755	0.410208	0.398352	0.799875	0.654779	0.575455	0.92799	0.296413	0.670983
arahy.ECK8LG	68.8966	71.8598	87.8667	41.7679	33.9484	39.4692	40.0608	31.4716	32.0845	31.582	34.4697	43.6718	61.2916	56.5133	50.3236	29.6602	38.3494	22.1441	29.2191	25.1829	23.447	51.6076	39.583	44.0726
arahy.JR6IQW	0	0.008089	0	0	0	0	0	0.008398	0	0	0	0	0	0.000903	0	0	0	0.005551	0	0	0	0	0	0
arahy.new__1373	3.13086	3.98516	3.4064	3.6428	2.12841	2.37365	3.95154	2.96061	3.51063	3.25084	6.81661	5.78616	4.44775	6.26985	3.96264	5.80276	3.57156	5.36635	4.26455	5.68088	5.43477	4.83965	3.08589	3.12507
arahy.G2LGPB	7.07141	6.96077	6.28776	10.9163	10.4264	10.3572	10.9617	8.53001	11.1959	8.31365	9.83079	16.5577	9.15908	10.1205	10.5116	15.5176	18.6259	18.844	11.7792	13.7686	14.1283	10.7334	10.7808	9.42851
arahy.41EE5L	3.69982	2.55576	2.22714	2.45717	3.18655	3.0448	4.31771	4.03253	4.89806	2.39451	1.9429	3.90371	3.89106	3.95988	4.94251	4.03148	4.63502	2.52214	5.28794	4.41642	4.74104	3.91918	2.17965	2.03815
arahy.8RST7H	2.51521	1.84087	2.47907	3.73435	4.17596	2.73954	4.52228	4.17978	5.58015	3.23327	4.81266	4.65524	2.62412	2.48097	3.13782	2.45042	3.41037	3.48501	7.07949	3.41346	3.65989	3.22674	4.29785	3.41965
arahy.M0CEE4	2.6644	2.88072	1.78008	1.60286	2.28743	2.18474	2.84464	3.57072	2.11733	5.3827	5.10531	3.41717	3.15193	3.39437	3.55478	2.34978	2.11935	1.94246	2.43753	2.74045	2.52622	4.59651	5.26328	4.23277
arahy.VK45Y5	63.2646	59.0344	45.3396	42.2056	35.042	46.4855	40.2453	41.041	45.6067	35.0879	25.738	44.1433	74.9309	60.3411	79.9527	52.4712	56.5544	47.4884	62.0051	56.1319	71.5262	62.4047	40.2538	31.2221
arahy.PC6LAR	1.79044	1.46548	1.784	1.21436	1.86872	1.05367	2.34628	2.04281	1.5578	0.436158	0.628869	0.411599	1.96036	1.56427	1.07181	3.66451	2.1632	3.32831	4.03135	3.77642	4.69145	0.371822	0.484618	0.99975
arahy.new__13582	0	0	1.06447	1.39707	0	0	0.315922	0	1.6673	0	0	0	0	0	0.750399	1.25566	0	0	2.06313	0	0	0	0	0.283817
arahy.016YCC	3.63907	5.09677	3.68176	4.63099	4.36802	3.76305	4.43248	5.50972	5.44162	5.40752	3.6357	4.64384	4.59322	6.3841	4.44484	4.82888	4.41192	4.52631	6.18162	4.27073	5.4026	3.40075	3.51934	4.19803
arahy.new__9316	0.522388	0.32862	0.323911	0.206599	0.256091	0.252339	0.283412	0.332031	0.309147	0.335602	0.336475	0.69787	0.264149	0.311567	0.279187	0.156278	0.20706	0.395822	0.146687	0.193594	0.3487	0.524159	0.29381	0.301168
arahy.5V4LVB	2.53001	1.1187	2.68501	1.56543	1.65753	1.25523	1.80935	1.62831	2.03029	2.63858	3.00874	2.15554	2.84288	2.53886	2.955	1.02073	1.30296	1.20991	2.13186	1.29123	0.928925	4.07576	3.86244	2.57493
arahy.JV155Z	1.05608	0.347937	0.736118	0.114386	0.299808	0.041581	0.015229	0.166839	0.06046	0.048706	0.088775	0.082932	1.31724	0.761231	0.932965	0.255963	0.727761	0.257059	0.33042	0.111158	0.023751	0	0.141994	0.059047
arahy.new__13572	0.645664	0	0.476318	0	0.159136	0	0.456628	0	0.449178	0	0.182886	0.369174	0	0.724894	0.420802	0.600432	0.372997	0.299931	0.123953	0.45209	0.181419	0	0.231154	0.402868
arahy.new__7050	2.33137	1.17388	0.682863	1.5193	1.36232	1.69237	2.15514	2.51348	2.43287	2.89078	2.6531	2.40334	2.65549	1.89635	3.28859	2.2657	2.61506	3.43884	2.76096	3.29475	5.14678	4.34194	3.48211	3.31465
arahy.S6J9QN	0.035884	0	0	0	0	0	0	0	0	0	0	0	0	0	0	0	0	0	0	0	0.039638	0	0.066942	0
arahy.W1X4YZ	2.55846	2.78581	1.59747	2.41328	2.88924	1.95078	1.97813	1.70795	2.93753	1.82489	1.66323	2.36479	3.09427	3.34807	3.02244	2.44493	2.89328	2.16604	2.89917	1.74644	3.04298	1.47944	2.4525	2.53359
arahy.DN37UN	1.91955	1.63931	1.23435	1.51305	1.16815	0.73546	1.19818	3.46576	1.16976	0.951898	0.504599	0.596826	1.78146	2.10411	2.55687	0.829208	1.50201	0.685756	3.25264	1.26955	2.22919	1.48557	1.22252	0.871178
arahy.VH3KGW	4.92803	5.41916	6.54401	1.81902	4.16081	3.57284	2.0346	3.43958	3.54005	3.62346	3.72629	3.37363	4.8903	5.77119	4.05908	3.34786	3.49805	3.81991	1.88622	4.90393	4.49203	4.25265	5.05849	7.14215
arahy.WU9FE7	0	0	0	0	0.08427	0	0	0	0	0	0	0	0	0	0	0	0	0	0	0	0	0	0	0
arahy.L9FPHH	343.704	252.903	467.397	313.043	313.463	291.527	143.01	130.872	146.1	61.4578	37.7663	78.9259	370.123	332.577	197.114	211.119	304.098	266.893	172.325	185.798	148.175	141.398	99.8624	83.1383
arahy.R1RGSZ	0.955252	0.168927	0.415341	0.549532	0.322781	0.254846	0.071273	0.366597	0.486422	0.335256	0.107152	0.702816	0.891797	0.375856	0.429812	0.458518	0.588993	0.7478	0.269	0.397472	0.558598	0.542899	0.467835	0.743276
arahy.69G02P	0.11092	0.332669	0.264687	0.075365	0.057297	0.021806	0.130711	0.102206	0.072929	0.254112	0.167239	0.027799	0.144944	0.127652	0.135061	0.118469	0.21803	0.228459	0.076635	0.041952	0.04068	0.052189	0.025966	0.046981
arahy.C2P32X	0	0	0	0	0	0	0	0	0.004879	0	0	0	0	0	0	0	0.052853	0	0	0	0	0	0	0
arahy.N0EKR1	7.40205	7.89467	6.03533	5.53597	6.70344	5.19421	6.45911	6.9317	7.35625	4.94278	4.31075	6.45134	6.45101	7.58959	7.38349	7.23637	5.09984	6.16935	7.71202	6.94962	8.1692	6.34296	5.62557	3.90723
arahy.9LFZ4Y	0	0	0	0	0	0	0	0	0	0	0	0	0.039001	0	0	0.035661	0	0	0	0	0	0	0	0
arahy.3H9NHG	2.32218	3.08637	2.50813	3.89548	3.24524	3.26504	4.48808	3.79578	3.9445	2.38268	2.04447	3.50369	3.55112	3.4012	3.63033	4.64748	4.08501	4.32376	4.85057	5.30814	6.271	3.05791	2.70438	2.92641
arahy.ER4998	11.3549	13.7201	15.5427	12.1336	21.1326	14.8614	15.0166	16.2714	18.1859	12.1175	9.31756	12.3318	13.9009	12.0648	10.4674	24.5666	17.486	18.6004	18.4835	14.5527	15.1247	11.645	12.7131	5.45848
arahy.L8GYUR	5.46959	4.96959	4.32766	5.19441	6.36985	5.56424	5.74801	3.86003	4.16163	5.11266	3.8756	2.84024	4.35937	4.5508	4.19636	6.79977	5.39377	6.14422	4.04002	4.46004	6.96364	2.85887	4.41264	5.6651
arahy.XF4FYP	0.124121	0.134132	0.405966	0.141682	0	0.021099	0.072718	0.029202	0.075724	0.122386	0.020243	0.100714	0.153619	0.106854	0.08125	0	0.016985	0.058159	0	0.019889	0	0.033663	0.225831	0.068185
arahy.new__1602	0.695675	0.859481	1.01506	0.594487	1.169	0.315799	0.689629	0.871115	0.727524	1.69326	2.4169	1.65047	1.17659	5.86809	1.49453	0.354428	0.215925	0.438173	0.7779	1.05363	1.20969	2.80418	5.01583	6.01263
arahy.NFD50Z	0	0	0	1.13672	0	0	0	0.02961	0	0	0.017883	0.015841	0	0	0	0	0.014853	0	0	0	0	0	0	0
arahy.614TBX	1.09328	2.68307	2.48454	8.36992	12.841	1.37132	6.81743	2.21901	3.67573	3.173	10.9629	8.12458	1.5636	1.69314	2.8338	10.5821	2.47791	12.1334	3.24066	8.06491	4.07386	5.60359	0.993862	4.34271
arahy.86UM3X	1.0503	0.868104	0.81044	0.746052	1.12478	1.12039	1.12105	1.1242	1.14368	0.729283	0.731626	1.24058	1.25846	1.30548	1.19856	0.845496	0.676904	0.778395	1.67946	0.913851	1.16487	1.0354	1.17926	0.837977
arahy.UU9TZN	0	0	0	0	0	0	0	0	0	0	0	0	0	0	0	0	0.074472	0	0	0	0.017876	0	0	0
arahy.U4SUAB	7.28255	7.33078	4.18071	5.81429	4.17532	4.54331	5.60465	8.50301	8.83822	5.54142	5.25626	5.50581	8.4923	7.83475	9.13418	6.48139	9.13057	9.74078	7.34783	8.58096	8.54695	7.72324	5.8012	5.8099
arahy.C4WT98	0.006814	0	0	0	0	0.044017	0	0	0	0	0.010558	0	0.010089	0	0.042376	0	0	0	0	0	0.031103	0	0	0
arahy.E9H6BI	14.3193	14.3181	16.8289	17.6113	17.889	19.2525	16.1373	16.0224	16.3993	18.1509	18.2886	19.193	17.9545	15.561	19.1082	15.9427	17.6355	16.8734	17.4648	16.8998	19.1124	18.6579	15.7744	21.5605
arahy.3AG3I6	3.68185	4.80442	3.24946	2.21704	2.15018	2.03802	2.44943	1.82753	1.24654	1.76388	1.12492	2.2047	3.5257	1.14045	4.56961	2.35846	2.45499	2.64926	2.93755	2.60701	2.77157	2.44055	1.78692	0.980007
arahy.400PFG	38.9827	49.601	67.3198	23.1922	21.6586	23.071	11.0737	10.9306	14.335	24.2449	18.8374	24.2808	47.9081	37.4752	39.6647	11.3915	12.1409	8.93778	6.77271	4.25224	4.3851	24.1846	23.1335	21.1141
arahy.new__7212	0	0	0	0	0	0	0	0	0	0	0	0	0	0	0	0	0.870146	0	0	0.04958	0	0	0.891578	0
arahy.WI0ZBZ	26.2055	9.22603	30.2192	1.64558	5.02178	0.733534	2.11466	3.32351	1.15666	2.76012	2.08174	4.12092	23.6837	24.4988	18.0478	1.43438	0.58646	1.49145	1.69415	1.38638	1.46972	4.78135	3.67385	1.91645
arahy.new__9422	0	0	0	0	1.22025	0	0	0.857097	0	1.14204	0	0.998783	2.19894	0.630817	0	0	0	0	1.90011	0	1.08957	0	0.801256	0
arahy.32WHSZ	0	0	0	0	0	0	0.019331	0	0	0	0	0	0	0	0	0	0	0	0	0	0	0	0	0
arahy.76ZR72	0.154596	0.16413	0.245367	0.146295	0.575005	0.061332	0.151758	0.390548	0.089739	0.461385	0.594832	0.545573	0.057635	0.041806	0.485858	0.175487	0.049374	0.175296	0.018981	0.176695	0.114898	0.177365	0.217591	1.90587
arahy.M5TY8H	0.506378	0.279982	0.023074	0.227109	0.506544	0.715936	0.730652	0.427188	0.487986	0.727145	0.695184	0.421485	0.903854	0.762781	0.594608	1.22457	0.610179	0.667773	0.233641	1.26222	0.788726	0.327037	0.552651	0.640447
arahy.R3FDKV	5.66345	4.78085	4.19237	4.46503	4.51263	5.13577	5.36091	5.0215	5.90413	5.58455	5.81667	7.9331	7.96198	6.40472	8.53307	5.99012	5.32621	5.35832	7.01754	6.80855	7.45438	10.4964	6.66899	5.02224
arahy.new__13060	0	0	0	0	0	0	0	0.276087	0	0	0	0	0	0	0	0.548926	0	0.246157	0	0	0	0	0	0
arahy.Y78N6H	12.0047	13.0183	16.6525	45.8868	51.4716	63.934	40.1196	44.7808	29.6695	70.9847	86.6021	43.4964	17.1084	17.9472	23.5154	20.4323	21.9805	30.7997	12.1905	11.4268	9.08868	33.0043	57.8562	90.6983
arahy.SCX26U	0	0	0	0.051871	0.020031	0.03771	0.064985	0.135141	0.031132	0.2072	0.162863	0.343778	0.017229	0	0	0	0	0.026945	0	0	0	0.232967	0.179064	0.040623
arahy.3TU0XK	0.155814	0.025608	0	0.019772	0.034191	0.273567	0.095026	0	0.104626	0	0	0	0.130784	0	0.141739	0.134811	0.038048	0.089163	0.035574	0.061917	0.017736	0.03102	0.035843	0.17888
arahy.UR4HR3	0	0	0	0.023364	0	0	0	0	0	0	0.016216	0	0.015495	0.030789	0.016271	0	0	0.016102	0	0	0.031635	0	0	0.054618
arahy.6AG38Z	0	0.039233	0	0	0.029348	0	0.023803	0	0	0.026755	0.053011	0.054235	0	0	0	0	0	0	0.023907	0	0	0.022039	0.047628	0.055961
arahy.new__8150	0.030245	0	0	0	0	0	0.070503	0.002485	0	0.389739	0	0.191187	0	0	0	0	0.018106	0	0	0.143588	0	0	0.165659	0.000953
arahy.AD76PW	0.056861	0.16152	0.099088	0.034674	0.063842	0.065882	0	0.052171	0	0.140009	0.08821	0	0.03066	0.045693	0	0.041897	0.053755	0.095477	0	0.096507	0.063018	0	0	0.265603
arahy.PISI89	0	0	0	0	0	0	0.004256	0	0.010392	0.033176	0.008409	0	0	0	0	0	0	0	0	0	0	0	0.023556	0.033115
arahy.new__228	4.05877	4.19459	3.3259	0.486164	1.21808	0.525392	0.444571	0.298939	0.551711	0.591775	0.518621	0.766276	2.02983	2.31077	1.45551	1.63413	0.450544	0.878805	0.64777	0.797044	0.939466	0.62589	0.33728	0.541472
arahy.1ZQN8W	1.93871	2.42457	1.40853	2.58742	2.11252	1.87122	2.44363	2.08465	2.89765	2.36535	2.09857	3.77608	3.92965	3.35167	4.08491	2.17255	2.29868	2.57999	2.98935	3.27212	4.38767	4.89245	2.9024	2.90755
arahy.KM6PJB	0.156858	0	0.0807	0	0	0	0	0.117874	0.041083	0	0	0	0	1.4297	0	0	0	0.046657	0	0	0	0	0	0
arahy.IAUU74	0	0	0.134459	0	0	0	0	0	0	0	0	0	0.111647	0	0	0	0	0	0	0	0	0	0	0.15494
arahy.NUL68I	1.54152	1.26757	1.3569	0.434141	0.708186	0.984714	0.761184	0.476955	1.04882	0.23446	0.530012	0.381782	1.33758	1.73106	0.926294	1.12001	0.572309	0.544081	1.06977	0.907778	0.921439	0.641744	0.577441	0.293064
arahy.XGVA1E	0	0	0	0	0	0	0	0	0	0	0	0	0	0	0.237642	0	0	0	0	0	0	0	0	0
arahy.JIIR6A	7.53032	11.3812	11.3795	26.9178	16.0191	19.8896	36.1795	40.4628	32.5565	40.7061	46.7307	35.5635	2.75633	4.85261	1.59848	6.08002	8.66838	19.8505	16.7045	23.0662	16.364	22.2319	27.2526	24.254
arahy.6H6BBQ	2.96501	1.6675	2.49781	0.522641	1.09558	0.646851	0.796005	0.828095	0.973793	0.678513	0.318164	0.975412	2.35571	3.07735	2.05448	0.762339	0.633766	0.845283	0.898309	0.659235	0.87224	0.68786	0.760024	0.553331
arahy.GD5YP7	2.53205	1.53437	1.94357	1.10195	0.830337	0.935092	0.811796	0.660141	0.886841	0.463132	1.04798	0.878739	1.12804	1.23273	1.61708	0.801926	0.59973	0.197741	0.449827	0.722867	0.510856	1.35154	1.21782	1.26769
arahy.UN150X	2.50241	3.35352	4.47653	4.59519	2.53719	1.88346	3.49892	1.87694	3.24012	2.74683	2.36873	5.6805	3.67474	4.41362	3.64784	2.99457	3.90381	2.90143	4.53296	2.97455	3.815	9.69718	8.35217	3.62817
arahy.6WD7H0	0.228735	0.207057	0.094676	0	0.157027	0	0	0.143392	0.118108	0.161739	0.136877	0.014371	0.134346	0.028328	0.063711	0.162913	0	0	0.105561	0.230761	0	0.095371	0.154675	0
arahy.new__19523	0	0.671922	0.936635	0.643678	0.713215	0.899483	1.10688	0.983264	0	0.815094	1.3912	1.07327	0	0	0.418575	0.20827	0.78338	0	0	0	0.457322	0.241038	0	1.61758
arahy.FSQ0ED	0.162495	0.139609	0.039652	0.109177	0.112726	0.102803	0.07957	0.029373	0.035388	0.068928	0.060102	0.090568	0.054655	0.053274	0.129684	0.128955	0.079298	0.027841	0.049349	0.073334	0	0.004911	0.092938	0.352724
arahy.W1U3RA	1.74025	1.26455	2.09143	79.7985	91.8222	111.378	54.8641	59.7982	45.8054	33.5617	31.353	20.4632	2.41323	2.55027	2.33436	126.18	125.881	121.63	43.8164	72.0986	68.966	14.9385	20.2349	28.8192
arahy.E8I1B0	0	0	0	0.124926	0	0	0	0.086562	0	0	0	0	0	0	0	0	0	0	0.223888	0	0	0	0	0.316977
arahy.9NN8UN	3.19046	2.65996	2.09253	2.49069	2.81993	2.65231	3.6852	2.96114	4.70096	2.60715	3.63142	3.45804	4.15654	2.6962	3.90482	2.34144	3.52119	2.42647	3.4098	2.74461	4.07411	4.57298	3.15978	2.81911
arahy.CUW7MQ	3.40488	1.83483	1.11352	1.47608	0	3.71482	3.29745	5.65208	1.49616	0.542535	0.506708	2.12048	0.120146	0.313649	0	0.676851	0.018712	2.86139	3.23746	0.04484	0.374491	2.66079	0.036202	1.77243
arahy.JC79MH	0.078225	0.307186	0.043894	0.400668	2.24458	2.06361	0.34169	3.56273	0.274651	0.219735	0.642208	0.322128	0	0.183461	0.193761	0.26422	0.188509	0.185094	0.19859	0.136181	0.401702	0.236358	0.567094	0.069138
arahy.new__3057	0	0.063646	0	0.080065	0.162149	0.083929	0	0	0.265328	0.202029	0.065727	0.106679	0.172541	0	0.0331	0.308794	0.024044	0.279967	0.551662	0.539011	0.321488	0.220062	0.267557	0.661573
arahy.170V9L	0.171042	0	0.151903	0.04646	0	0	0	0	0	0	0	0	0	0	0	0	0	0	0	0	0	0	0	0
arahy.9SIV6F	5.53972	3.73004	5.43651	4.00693	3.72058	3.92573	4.37902	5.20571	4.77979	4.14906	4.22448	4.61867	4.90231	5.2329	4.54188	3.35394	4.12207	4.09965	5.647	4.38834	5.01733	5.65563	5.13959	5.73149
arahy.SVI1UB	0	0.57011	0.16763	0	0.086429	0.016053	0.154401	0.034401	0.087204	0.058916	0.031348	0.037024	0.032801	0.00992	0	0.009861	0	0	0	0	0	0.069362	0.043325	0
arahy.F5KNV4	4.45588	4.04149	4.06818	3.56332	3.30243	2.77543	5.0139	4.83318	5.33719	4.25928	4.68424	4.40637	5.72946	4.9555	5.16231	2.45417	3.1101	2.74525	6.08758	4.19766	4.33933	7.23022	5.26837	5.08714
arahy.ZQ326X	113.319	144.776	32.2614	138.489	156.871	7.8989	163.031	159.29	128.798	166.285	217.609	190.054	108.342	132.71	0	161.826	165.675	197.876	21.1831	168.603	198.433	196.442	158.42	8.44635
arahy.BYLA1M	0.031935	0.047374	0	0	0.119721	0	0	0.019959	0	0.032944	0	0	0	0.034217	0	0.060205	0.069836	0	0	0.072268	0	0	0.038942	0
arahy.3KU04F	15.37	17.0525	7.61019	6.66649	12.8351	8.84185	9.41879	8.39251	11.5722	9.39442	15.2854	7.46249	9.13201	16.7234	16.3446	12.51	10.9305	11.3926	11.3271	7.05214	16.9202	5.73728	4.68462	8.21024
arahy.IVRK3W	1.34522	0.673214	0.851612	5.94557	1.0079	3.42636	7.30502	11.9134	6.37686	41.3414	31.9908	31.2289	0.548369	1.34325	1.56277	0.592962	2.50246	2.02981	4.99451	2.31307	2.67178	55.7213	51.2116	34.8142
arahy.A2IS88	1.50761	1.37308	1.65944	2.28551	3.39399	3.69357	1.66047	2.48167	1.37836	3.3042	2.51812	1.02118	3.44386	3.06985	3.56162	4.41864	2.65136	4.56969	1.4613	2.04463	3.55476	0.694621	1.40983	8.60557
arahy.M50AVM	3.02239	2.59062	3.13247	8.08696	3.81676	5.23793	5.11313	5.36094	6.18582	6.55901	4.37453	3.57174	3.2127	2.2935	2.43932	5.93597	4.3763	4.27035	5.10916	8.79953	6.25661	5.48176	2.48009	4.47153
arahy.V2BP3N	2.41979	1.63976	1.3337	0.599183	0.977951	2.18002	0.769085	0.999279	0.590474	0.649178	0.498199	1.08346	2.16508	1.86513	2.61375	2.57477	1.13558	0.849489	1.54957	1.64279	1.43281	0.870752	1.83148	1.82737
arahy.WX5W40	0.03099	0.014723	0	0.132887	0.493327	0	0	0	0.014749	0.083762	0	0.09402	0	0.033256	0	0.080481	0.014897	0	0.040712	0.071199	0	0.14019	0.028463	0
arahy.DZXH0K	8.92494	8.29644	7.81587	2.27799	3.83881	3.5709	3.26612	5.88543	4.1585	3.70902	4.51907	3.9355	9.58448	8.67919	10.3478	4.56515	3.50061	3.40656	5.05576	4.71411	6.63519	3.70079	3.51929	2.33558
arahy.I7TPGB	1.08359	0.642171	0.717	0.429923	0.278785	0.414691	0.839172	0.656209	0.883686	0.404644	0.386862	0.435502	1.4336	0.930437	1.40015	0.888851	1.09745	0.788074	1.06777	1.11342	1.66241	0.347877	0.559292	0.216111
arahy.XIQ273	0.614202	1.07864	0.886845	1.29156	1.42475	1.98727	1.8858	1.80044	1.50896	1.79316	3.52002	0.885181	0.69344	0.804338	2.07538	1.12685	0.673714	0.863243	1.16727	0.592896	1.06311	1.07331	0.867252	5.08423
arahy.new__20070	0	0	0	0.198141	0.083405	0.326586	0.266861	0.10359	0.192048	0.024272	0.047002	0	0.089825	0.126329	0.199103	0.396667	0.420656	0.557981	0.99463	0.54515	0.405208	0.238207	0	0
arahy.new__4557	0.776421	0.786695	0	0.254227	0.713977	0.606689	0.173042	0	0.51896	0.322013	0	0.521066	0	0.127625	0.770681	0	0.140993	0.56376	0	0	0.148512	0	0.383472	0
arahy.I11X1M	7.0565	8.13865	4.85221	5.91026	6.64049	6.30963	9.13085	7.89954	8.16743	7.69227	6.54366	8.30427	7.88313	9.59142	9.50827	7.80742	9.51088	7.70442	11.8456	10.6261	11.4611	10.0649	8.16902	7.58627
arahy.85NR4N	0.004233	0.00361	0	0.054887	0.077375	0.039836	0.171622	0.063443	0	0.030947	0.076442	0	0	0	0.153023	0.177616	0	0.206207	0	0.176549	0.009686	0.095338	0	0.150193
arahy.8ZP0HC	0.107993	0.05784	0.119904	0.531865	0.596378	0.66848	0.404993	0.546367	0.359149	0.939625	1.13227	1.15035	0.161949	0.092949	0.13997	0.283249	0.394719	0.277024	0.75905	0.500867	0.656793	0.802218	0.939295	0.947881
arahy.R7UPJF	1.82352	2.41549	1.37785	0.739267	1.96921	0.813136	1.62091	1.36718	1.36317	0.841437	1.45584	0.916335	1.13576	8.48844	2.1674	2.788	1.06963	1.43236	1.71695	1.57557	4.37665	0.402696	0.454656	1.47788
arahy.2WT0EK	10.3835	12.1098	13.7611	6.90883	12.9764	7.13181	7.79674	5.56113	8.71113	5.51936	5.31559	3.33616	10.2308	8.36933	17.2876	10.9606	7.80055	7.44942	8.75658	7.31882	11.9923	7.62053	3.12464	7.04887
arahy.Y1D24R	80.2044	85.3378	60.5788	28.0029	34.9741	28.5069	33.3188	29.7083	33.4408	16.2357	19.918	18.5016	58.6909	119.671	61.9452	47.1212	30.5584	23.4838	31.18	33.1816	46.8636	17.5947	16.5517	15.8055
arahy.IINC9K	0	0	0	0	0	0	0	0	0	0.058924	0	0	0	0	0	0	0	0	0	0	0	0	0	0
arahy.XWD1JY	9.89132	9.0891	8.18256	6.63477	9.72265	7.20133	8.84883	7.72817	9.52664	6.90835	6.44556	9.20036	11.945	8.60685	8.40848	6.80423	5.92917	8.09414	6.80091	9.67101	9.16994	9.02869	8.14181	4.23586
arahy.9FBM9V	8.9936	14.6408	11.2066	8.53618	18.1055	9.85733	7.5804	8.42796	11.3737	6.3475	8.6828	6.0747	12.3301	10.5485	12.8541	11.8003	9.15344	10.0537	8.55004	11.68	5.89543	7.06255	7.28036	5.40071
arahy.RYRE4P	8.37983	5.41512	5.75592	1.89762	3.96701	4.92495	2.73776	6.47037	2.34296	3.5691	2.73652	5.26947	4.71509	6.27701	4.98056	1.96867	1.55051	3.81814	3.75673	5.19294	5.54159	4.2227	3.72785	3.32585
arahy.1GPE0T	0.068543	0.034168	0.044511	0.097529	0.085654	0.382979	0.207813	0.024096	0.091763	0.732204	0.930488	0.274035	0.034741	0.036659	0.146383	0.091255	0.032453	0.038407	0	0.038778	0.018991	0.01608	0.17555	0.574899
arahy.new__16575	0.165362	0.349267	0	0.349891	0.187062	0.397189	0.178288	0.227849	0.198378	0.103953	0	0.227721	0	0	0.044931	0	0	0	0	0.353179	0.110096	0.07238	0	0.40712
arahy.P0ATXC	0.171998	0	0.223387	0.863441	0.268669	1.17953	5.36174	3.21806	0.976323	9.35964	6.35888	1.15491	0.298327	0.138216	0.53435	0.078697	1.13496	0.081425	0.088136	0.125407	0.32551	3.33965	4.39065	25.6212
arahy.PP2YAD	6.91063	8.30761	6.33802	7.25891	6.84457	5.47966	8.01214	6.89038	6.27424	6.60508	6.66005	6.1747	7.47173	7.78021	7.56616	7.34683	5.6582	6.36502	7.41237	6.51848	7.85825	5.09868	4.70212	5.54861
arahy.new__7664	2.40898	0	0	0	0	3.03466	3.35333	0	0	2.37899	0	2.37601	0	1.14829	0	0	0	0	0	0	3.98557	0	3.12944	1.93209
arahy.ZUL46H	73.8685	88.3653	81.4101	2.94254	10.0102	2.66827	7.21269	3.26877	6.06767	0.4601	0.158603	1.21146	66.8249	65.0821	59.4804	19.8443	8.31473	4.7716	8.61843	9.62775	9.85924	2.08985	2.02171	0.416518
arahy.3DI1IF	0	0	0.010648	0	0	0	0	0	0	0	0	0	0	0	0	0	0	0	0.004768	0.015321	0	0	0.011724	0.017508
arahy.W583MK	4.20616	3.58741	2.38728	0.108001	0.283652	0.269163	0.071021	0.228083	0.309249	0.008039	0.198599	0.029942	3.85655	3.38159	3.83203	0.645766	0.184468	0.044234	0.203649	0.530292	0.132332	0.083848	0.269942	0.075903
arahy.new__9578	0.044239	3.90212	2.43135	0	0	0	1.82716	2.98151	0	0.895883	0.074892	2.63208	7.80938	0.857323	0	2.93623	2.25915	1.72087	0.190815	0	1.8748	4.60058	4.12232	1.3727
arahy.YY52IF	5.52742	7.13583	7.00286	4.12887	4.63452	3.79897	5.07076	4.82277	6.18806	4.04569	3.43266	5.8262	6.39981	5.82183	5.95704	4.4233	3.73101	5.31998	6.10151	4.20357	5.82374	6.56234	5.18601	4.47105
arahy.7H5P9N	0	0.032474	0.021934	0.018808	0.036123	0.058047	0.053603	0.023348	0.022669	0.035108	0.026106	0	0.114276	0.154456	0	0	0	0.052362	0.017072	0	0.063663	0.092926	0.034051	0.016499
arahy.H8PRWV	10.0341	10.8479	14.31	19.6561	18.3546	16.2723	17.6367	19.9311	17.148	19.509	16.3125	18.5265	11.113	9.48393	15.0758	10.4839	14.1756	15.2453	14.9545	13.7463	11.5043	20.0475	18.0139	16.526
arahy.D0JPX6	0	0	0	0	0	0	0	0	0	0	0.030104	0	0	0	0	0	0	0	0	0	0	0	0.012482	0
arahy.3KDT6B	0	0	0	0	0	0	0	0	0.021708	0	0	0	0	0	0	0	0	0	0	0	0	0	0.010328	0
arahy.87RFWK	17.8069	6.22242	13.1512	3.52465	13.4982	4.76483	6.85947	4.71784	4.09546	4.3065	4.95265	17.5683	11.517	9.57482	19.4939	9.09037	5.05001	13.2045	5.25542	13.9153	10.7152	6.88176	4.27978	14.2814
arahy.2M4VVE	1.29201	0.80612	2.71388	1.99302	2.66755	1.8973	1.62348	3.26464	1.98873	2.43351	1.40569	1.91477	1.77954	1.27328	1.01723	1.12823	1.59509	1.20176	1.67169	1.63269	1.00704	1.65585	2.06377	1.20493
arahy.HAD3B9	0.853559	0.717115	0.607862	0.156895	0.138043	0.233836	0.612241	0.618119	0.581258	0.664802	0.363133	0.640224	0.744789	0.699503	1.18133	0.430448	0.296791	0.336412	0.917587	0.484038	1.39005	0.594235	0.601516	0.802453
arahy.G1SIKM	0.409694	0.287132	0.270364	0.248454	0.173284	0.117562	0.077011	0.145549	0.119428	0.070861	0.029367	0.03902	0.535625	0.589856	0.044202	0.232872	0.177463	0.115672	0.260501	0.129744	0.258057	0.048836	0	0
arahy.I63VJS	1.026	0.331955	0.313262	0.115382	0.251312	0.016693	0.668573	0.497261	0.554679	0.103744	0.016016	0.014187	0.441109	0.573782	0.248238	0.247877	0.198345	0.33768	0.678889	0.673694	1.26152	0.026544	0.059323	0.053945
arahy.G729YX	7.23692	8.46966	7.3307	4.60995	6.62862	3.03364	4.31758	5.32613	3.17606	5.98487	7.86922	10.364	6.72837	9.48524	7.04155	5.95793	3.74554	3.83207	3.56099	3.05172	4.74	4.09957	4.28997	12.2559
arahy.new__4890	8.22265	9.83998	7.11684	2.59746	4.07617	2.1025	3.51866	3.49625	3.13542	2.31311	1.53943	4.23474	11.5931	7.82399	11.9725	4.40923	5.13275	3.46391	2.99375	5.62719	7.06893	5.1247	4.11526	1.43883
arahy.VAAE0N	6.00779	7.10208	6.6245	0.59688	1.1839	0.827426	0.380524	0.325992	0.638111	0	0	0.294969	11.3334	6.52986	6.23005	1.39489	0.71535	1.00801	0.658155	0.992448	1.06585	0.291516	0.496799	0.819882
arahy.V2CR8C	0.010761	0	0	0	0.020171	0.094936	0.027267	0.020176	0.015875	0.044252	0.054652	0.112957	0	0.06918	0.01828	0	0.030163	0.01206	0.031637	0.018264	0	0.131275	0.0568	0.121358
arahy.32RE9B	1.2978	0.855515	1.4896	1.75778	2.07285	0	2.27982	1.84128	2.039	1.04383	1.88644	0.67267	1.83991	1.16049	1.26524	1.34919	0.639086	2.73736	0.756376	1.65335	0	1.06502	0.449071	1.68729
arahy.NKR70F	18.4153	26.5645	16.8797	17.4549	21.1052	18.5834	24.637	24.047	18.4391	36.265	32.2556	22.9395	19.8734	26.792	24.7837	24.494	27.6295	26.4995	23.1128	27.5866	25.2492	26.9516	28.6383	51.7796
arahy.QMFS2J	0	0	0	0	0	0	0	0	0	0.0226	0	0	0	0	0	0	0	0	0	0	0	0	0	0
arahy.NUD6QU	4.22188	3.32426	3.72484	3.02952	1.99664	2.5248	3.06167	2.98982	3.5608	4.18717	2.99801	3.05819	3.16616	4.65695	3.87469	3.04366	4.11222	2.14018	3.14631	1.96648	2.87983	4.13023	3.38146	2.62565
arahy.TMFM41	0.078548	0	0.139472	0.329957	0.172827	0.387715	0.830079	0.954237	0.300766	0.217752	0.26742	0.622708	0.056903	0	0	0.062644	0.522286	0.45123	0.20104	0.404889	0.269218	0.375394	0.341154	0.539019
arahy.new__12209	0.299893	0	0	0.408035	0	0.403099	0	0.05743	1.35678	0	1.00565	0	0	0	0	0	0	0	0	0	0	0	0	0
arahy.M5LR6N	6.3187	6.50383	5.64529	5.19034	4.00295	3.57864	5.94761	5.79156	4.7616	5.78236	3.32324	6.12537	4.52629	5.36274	4.52072	3.76198	4.35512	4.62365	5.9301	6.11618	5.74446	6.01238	4.41637	3.58833
arahy.6GE0SS	0.78971	0.135055	0.337667	0.269389	0.082115	0.02466	0.175983	0.107006	0.037946	0.148639	0.065641	0.391461	0.659028	0.075005	0.51295	0.062824	0.139691	0.035418	0.066901	0.356005	0.196045	0.497559	0.345834	0.229945
arahy.new__7376	0.47691	0.036806	0.05667	0.259692	0.206607	0.139911	0.088301	0.122577	0.184944	0	0.123111	0.084139	0.388719	0	0	0.068792	0	0.048898	0	0	0.38525	0	0.267166	0
arahy.PKK73R	0	39.3914	45.2573	46.3729	43.7353	46.1544	45.8885	49.7396	50.2928	45.4073	49.9725	50.7359	43.8054	44.4319	47.0195	45.8152	49.1981	44.5665	47.6732	46.3535	56.6208	59.583	53.7472	31.288
arahy.S5CNIB	0.261457	0.125033	0	0.069	0.018019	0.047442	0.113514	0.107346	0	0.046972	0.057293	0	0.061744	0.102241	0.129675	0.019694	0.024337	0.014544	0.037084	0.061471	0.160183	0.015999	0.041794	0.048365
arahy.new__15120	0.263869	0.165224	0.24178	0.396394	0.329541	0.197144	0.760836	0.379897	0.617884	0.151255	0.336016	0.546695	0.663642	0.410722	0.270932	0.423949	0.090711	0.295711	0.535387	0.578081	0.65046	0.243712	0.210256	0.486138
arahy.VK4BH4	0.019595	0.037962	0.016314	0.028878	0	0	0.020174	0.006439	0	0.025637	0	0	0.008619	0.059962	0.037611	0.022593	0	0.049442	0.192085	0.041488	0.054711	0.069234	0	0.04967
arahy.5S40X0	2.92156	3.70217	0	3.20298	5.85459	0	0	0	0.119442	0.027169	5.20544	1.6195	0	2.0595	0	3.25765	0	8.20406	7.89761	0	5.57317	1.45297	0.891863	5.17383
arahy.2QY0R3	7.11796	7.62657	6.88127	5.22882	5.32202	5.27878	6.40769	5.6941	6.49477	6.47079	5.98259	5.35879	8.11539	7.91706	7.70381	6.72795	6.52954	6.90637	7.69318	6.95659	7.45662	6.98699	5.70356	6.09757
arahy.DTRW9U	14.1445	12.6783	14.1343	15.454	14.4981	14.902	16.9259	13.0587	15.9887	11.438	12.6659	12.9195	12.6855	14.6465	16.4232	25.6323	21.198	19.5766	21.3061	18.9851	25.7029	15.3321	13.3663	12.6888
arahy.V0D4VX	6.69796	9.23863	6.61798	7.05107	7.29859	6.45751	6.90678	6.13425	6.99262	7.7781	6.36997	7.13786	8.01456	7.01385	8.2827	6.3397	5.64011	6.28542	7.58798	6.5494	6.83351	6.45761	8.13625	4.60753
arahy.70S30W	6.17015	2.03334	2.61148	0.338261	0.707287	0.84095	0.578607	0.472236	0.492312	0.362421	0.203748	0.391874	2.0374	2.6305	0.800874	0.238677	0.190237	0.287462	0.278344	0.34783	0.600545	0.323964	0.103067	0.353531
arahy.PX2G61	19.4461	15.782	3.86384	0.850867	2.31045	1.38066	0.878331	0.84643	0.741529	0.45887	0.11322	0.725501	10.0576	8.47508	7.36833	1.63081	1.00773	0.57881	0.633662	0.710252	1.25987	0.448929	0.310092	0.254771
arahy.1UE66A	6.56276	5.29785	6.0145	26.5645	25.1463	28.7992	27.4141	22.4638	24.8461	31.7673	39.5228	43.2063	7.24175	7.38879	12.5918	17.7999	18.4634	28.6655	25.8405	24.3432	22.7148	17.0961	19.5152	64.7528
arahy.L2SHRD	9.59658	11.3218	8.83004	5.204	7.73937	6.42825	7.10451	6.11861	6.41398	6.91454	4.85762	7.31379	8.08862	8.27561	8.79492	7.41724	6.22405	6.51336	7.50121	5.79896	8.50943	7.38261	6.03663	4.78186
arahy.U78CR3	0	0	0	0	0	0	0	0	0	0.080479	0.043559	0	0	0	0	0	0	0	0	0	0	0.04829	0	0
arahy.I266YZ	0.067868	0.034129	0	0.024232	0.008835	0.021447	0.018479	0	0.053436	0.049984	0.050532	0.027341	0.027809	0.024387	0	0.019387	0.025898	0	0.08443	0.010281	0	0.050301	0	0.011552
arahy.26SKGH	0.148972	0.068552	0.14495	0.120924	0	0.087326	0.188737	0.034914	0.073256	0.20114	0.204459	0.037232	0.080328	0.199521	0.084353	0.079334	0.246753	0.041598	0.188914	0.084	0.12369	0.034949	0.034855	0.094384
arahy.NA03MQ	1.67869	1.3698	1.38997	0.458728	0.609311	0.29888	0.4304	0.4007	0.6523	0.298384	0.212897	0.390263	2.65245	2.42787	1.71518	1.03944	1.24074	0.273276	0.820278	0.490778	0.567197	0.403671	0.207624	0.289891
arahy.new__18732	2.20522	2.62061	2.09944	3.87308	4.30635	2.33538	3.65443	2.83253	4.0977	4.60224	4.01116	5.11067	5.21651	4.39275	3.64617	2.8423	4.68436	4.08787	4.31129	5.30176	4.82884	5.19146	4.2135	3.10692
arahy.PW4F55	2.96393	1.5877	1.19203	5.01379	1.45663	3.05306	3.98625	2.42385	4.18587	1.24091	3.05021	4.23137	5.73874	2.91208	9.24105	5.9955	9.4023	3.39519	13.4042	7.6556	5.85999	9.57985	5.16334	5.88494
arahy.598RU2	8.15804	9.56286	6.77506	9.13014	8.08652	9.09837	10.9629	10.7782	10.827	11.1603	11.4159	11.0996	7.66195	9.7952	10.4353	10.0533	9.43353	8.59519	11.4159	11.1379	7.22982	11.7692	11.0685	10.1738
arahy.26QLK6	0.28503	0.031626	0	0	0.050883	0	0.378508	0.09582	0.735157	0.148591	0.102873	0.362966	0.49575	0.583445	0.472949	0.200523	0.08713	0.091264	0.460937	0.700626	0.13611	0.111346	0.328865	0
arahy.70U8WL	0.84976	0.625169	0.734335	0.553767	0.6835	0.468972	1.50436	1.28184	1.363	0.273419	0.228505	0.169093	0.686866	1.51028	0.526396	1.14717	2.08266	1.46367	1.13021	0.779576	1.50864	0.437806	0.371165	0.159556
arahy.TNUB95	0.060869	0	0	0	0	0	0	0	0	0	0	0	0.030357	0	0	0	0.169844	0	0	0.117344	0	0	0.076744	0
arahy.DP7WE9	0	0.054672	0	0.091013	0	0	0	0	0	0	0	0	0	0	0	0	0	0.1395	0	0.404712	0	0	0	0
arahy.72M3AR	24.9332	34.4248	27.7982	9.50848	14.0248	10.8028	14.7997	11.8072	16.2844	9.36367	8.53342	10.4801	25.6824	35.7043	32.6199	19.097	17.2599	13.2022	18.9565	17.49	17.8169	14.3663	12.6241	10.3459
arahy.34UDDJ	2.7413	2.48299	2.15676	1.22052	0.94109	0.771008	1.79212	1.72305	1.47014	2.91497	1.72082	4.74092	2.46984	3.48425	3.17103	1.49288	1.1499	0.87534	1.57607	1.80499	2.02901	4.88094	4.46581	3.00833
arahy.3ZGA1D	1.28119	1.86447	1.30963	1.03597	1.38078	1.38457	0.846483	1.39939	1.87259	1.57082	0.704352	1.52464	1.21811	1.34572	1.52839	1.12548	0.898444	1.32577	1.88759	1.97371	1.32265	1.65239	1.14187	0.901355
arahy.S6SHXY	0.222587	0.249866	0.691084	0	0.079138	0	0	0.041778	0	0	0	0	0.017448	0.598949	0.135511	0.61103	0.072641	0.054395	0	0	0	0	0	0
arahy.ZK6QPF	7.1243	6.00439	4.13029	5.36539	6.14788	4.90923	6.87733	5.38422	4.95149	5.55823	6.25528	4.45606	4.17535	3.81492	6.50272	6.04415	4.78329	6.76326	6.86191	5.54664	5.82637	5.3162	2.69406	4.24734
arahy.2B31R0	3.32209	3.66472	2.46075	2.68552	2.23741	2.04021	3.31382	3.97629	2.77632	3.431	3.80993	4.99051	2.35083	2.90274	2.61954	2.03692	1.68417	1.80823	2.2529	2.48762	1.68522	4.55637	3.91699	3.57201
arahy.YT3TY8	2.5703	1.96047	1.04402	0.990728	2.61324	1.16085	1.87884	1.46788	2.38433	1.81148	2.87132	2.21541	2.42774	3.30117	3.70407	1.30689	1.51697	0.984806	2.15515	2.72261	3.90368	1.62435	1.15111	3.42409
arahy.6FB6MR	23.6099	24.4191	26.4705	17.8366	24.105	18.9388	22.9362	26.0911	24.2789	17.8517	19.4496	15.626	28.1626	23.3529	31.3773	18.9615	19.3804	16.8613	22.2807	20.9803	23.4277	21.2645	20.0619	16.9323
arahy.MEJ08X	0.251134	0.173887	0.138406	0.092725	0.222149	0.091438	0.157888	0.185466	0.153442	0.243042	0.170685	0.153592	0.059897	0.061096	0.140614	0.246915	0.216378	0.081361	0.111512	0.188273	0.231931	0.262326	0.091712	0.125022
arahy.2T8IP4	4.33928	3.58189	3.20402	3.07877	2.89356	3.58164	3.30826	5.3411	4.18716	5.15796	2.99637	4.34211	4.48329	4.12922	6.29044	3.41852	4.62557	2.47914	3.16231	3.42981	3.97157	3.08138	3.10406	3.1203
arahy.62YR4I	0	0	0	0	0	0.030173	0.025998	0.026292	0	0.672302	0.224437	0.625986	0.027663	0.03005	0.058097	0.179226	0.158312	0	0.027968	0.028927	0.092414	0.162808	0.612168	0.883824
arahy.26KJHP	5.95852	3.42244	3.30895	4.09422	3.20172	3.8294	5.61667	5.91677	5.22175	4.72093	4.3754	4.12899	4.6324	4.24313	5.77379	4.54688	4.9169	3.99095	6.49735	5.91487	8.23321	7.8147	5.78679	4.54958
arahy.new__7761	2.91096	5.62227	4.05452	5.29165	5.59113	4.06141	6.80897	4.74892	3.29085	8.0936	6.2525	6.83517	6.43151	5.18854	7.36435	5.68754	6.05552	6.95273	5.87264	5.64568	5.52878	7.74207	7.51814	9.13454
arahy.Q262DG	1.13161	1.39608	1.04061	1.03014	1.59966	0.522162	1.11159	1.25511	1.81146	0.721586	0.620508	0.911375	1.5196	1.19208	1.77844	2.32151	1.77762	1.29766	1.65359	1.24305	1.97254	0.617147	0.475196	0.990433
arahy.FP07R2	2.31748	2.34551	1.84792	2.5607	2.58485	2.13518	2.85732	2.59978	2.54164	2.28432	1.9953	3.20771	3.16081	3.10453	3.76145	2.31595	2.6947	2.04142	4.29632	3.75508	4.6492	4.89443	3.59421	2.6858
arahy.R091XD	0.191765	0.145872	0.125465	0.082555	0.007139	0.074837	0.098779	0.112001	0.096591	0.084157	0.057597	0.107252	0.204251	0.364818	0.330353	0.111823	0.072201	0.025608	0.188315	0.090753	0.337392	0.069387	0.071142	0.032575
arahy.SC1MJ0	1.85772	3.50131	2.68102	8.32171	22.7439	9.41313	6.84355	11.204	18.663	18.7848	23.0046	6.45442	10.9205	10.0985	3.49186	16.798	13.4781	32.0591	14.926	9.03155	19.0945	34.5882	42.1251	12.4254
arahy.DT0J5B	0.024401	0	0	0	0	0	0	0	0	0	0	0	0	0	0	0	0	0	0	0	0	0	0	0
arahy.E6XPK4	0	0	0	0	0	0	0	0.030046	0	0	0	0	0	0	0	0	0	0	0	0	0	0	0	0
arahy.7UX44P	2.91308	3.44949	4.3471	5.21017	6.14257	5.74819	7.31723	6.66193	7.05544	6.65691	6.30582	7.12409	6.15513	3.9309	7.08342	5.66693	5.89292	6.56845	7.15324	7.0961	8.95263	7.17499	5.95069	7.28713
arahy.YZC8KD	1.63281	1.0237	0.847581	0.97592	1.6644	0.598838	1.75544	1.98578	1.50712	1.86254	1.35921	1.90431	1.75434	0.366597	1.74172	0.789605	0.877582	0.534749	1.98404	1.36808	1.24194	2.06264	1.53388	2.70188
arahy.new__16191	1.01115	0.891659	0.966734	0.640517	0.919772	0.635314	0.725955	1.08361	1.45004	0.830514	0.902066	1.00727	1.13422	1.14596	0.967989	0.940321	0.867722	1.13724	1.04949	1.06589	0.790352	1.1611	0.827954	0.603254
arahy.984TS9	1.73414	2.43021	1.83298	1.92748	1.76672	2.00332	2.67438	2.12667	1.99447	1.94803	1.32408	1.65271	3.14715	4.27911	2.44248	2.08143	2.98107	3.70114	2.57104	2.3015	1.8986	4.13123	2.28761	2.95284
arahy.06ADV2	5.44715	5.59569	1.04115	2.37363	7.66313	6.55206	3.35482	2.31457	1.79793	0.521374	5.34182	1.83861	5.13376	6.89343	9.94677	12.8831	8.12599	11.7897	4.03037	6.03484	14.8136	1.22128	0.798306	7.16717
arahy.HS29P7	1.35513	0.420487	0.752822	3.65132	1.33341	1.95322	0.602166	0.821327	0.417105	1.24845	1.00327	2.32132	0.814355	0.486054	0.776055	1.45344	1.63421	2.51692	0.666598	1.42564	1.53524	1.98486	3.72558	0.919445
arahy.6WN5RS	6.23033	5.66413	5.58757	1.99753	3.0881	1.68577	1.35156	2.79789	2.58986	4.10268	1.6196	1.68829	7.30903	6.80183	3.62395	2.72378	3.33102	2.38498	3.23094	3.38614	2.47988	2.01559	2.16645	2.53468
arahy.new__20924	0	0	0	0.115015	0	0.068195	0	0	0	0	0	0	0	0	0	0.583512	0.356292	0.420572	0	0.223469	0.19059	0	0	0
arahy.V0UCAK	0.387641	0.379406	0.460799	0.38364	0.135463	0.191482	0.307892	1.06145	0.404823	1.51221	0.30922	1.91013	0.541194	0.086965	0.15422	0	0	0	0.199807	0.338277	0.073244	1.21245	1.19123	0.220799
arahy.TWH6QD	0.652464	0.263765	0.696038	0.312771	0.257472	0.292825	0.243882	0.162682	0.182819	0.067737	0.135001	0.027259	0.218198	0.126412	0.054081	0.26437	0.374435	0.351199	0.335232	0.52738	0.129633	0.305939	0.11918	0.292477
arahy.new__10703	0	0	0.069527	0.14625	0.217941	0.226553	0.266477	0.142589	0.08119	0.852346	0.362457	0.094841	0.138778	0.071171	0	0.034866	0.129975	0.40451	0.062843	0.196441	0.133408	0.199821	0.131265	0.570554
arahy.B1CDD0	5.15343	4.58648	4.09077	1.98053	3.19112	1.86498	2.90788	2.87062	3.35534	2.67925	2.72392	3.77812	4.08519	4.30384	5.12475	2.14107	2.12716	1.31377	2.59612	2.57646	1.75252	2.93124	3.25749	3.26802
arahy.TTDV1E	11.5643	14.462	12.2501	8.72472	11.9556	8.43879	17.2834	16.0911	14.7155	20.7034	16.6171	20.9958	16.7962	14.1539	16.2967	10.7245	10.6334	11.5066	16.4542	15.293	17.4092	22.6527	23.0274	19.6882
arahy.SY3MF3	19.2579	19.5871	22.2225	12.0118	12.6388	10.1023	15.4209	13.2311	15.1124	9.79991	8.48672	7.82057	20.4587	16.6809	13.1024	12.3553	11.8097	10.487	17.0156	15.9527	14.6391	10.7094	10.2678	10.6712
arahy.N2RJA4	4.50184	5.07048	4.43753	2.60804	0.688262	4.17744	3.12473	2.65812	6.2833	1.02239	2.80401	0.807098	4.54092	3.03498	5.75573	3.65089	4.34211	2.1862	4.32828	4.06933	4.91807	4.32718	1.81919	0.911473
arahy.JF2XVI	0	0	0	0	0	0	0	0	0	0	0	0	0	0	0.122246	0	0	0	0	0	0	0.025324	0	0
arahy.D94WWA	0.18589	0.057411	0.145496	0	0.310702	0.068912	0.091832	0.111482	0.022277	0.100969	0.087263	0.240483	0.361678	0.229441	0.173681	0.016536	0	0.10818	0.04674	0.02563	0.079746	0.33285	0.201098	0.028702
arahy.UZSK02	0	0	0	0	0	0	0	0.039331	0	0	0	0	0	0	0	0	0	0	0	0	0	0	0	0
arahy.ULNI5L	0.060869	0.113938	0	0	0.076064	0	0	0.057062	0	0.055624	0.137393	0.238128	0	0.065218	0.065905	0	0.115279	0.065198	0	0.068873	0.067459	0	0	0
arahy.T1A9DJ	2.01064	2.03212	1.55154	0.79963	0.86333	0.348228	0.606269	0.712103	0.683053	0	0.218664	0.949993	3.19282	4.72997	1.84769	0.947882	1.43554	0.752513	0.735703	0.91817	1.53693	1.30466	0.799601	0.373252
arahy.IEN2V4	4.337	6.94804	5.09827	3.69729	5.57288	3.56562	3.60819	5.16735	5.71936	3.73838	2.92386	4.08343	6.38828	4.99374	5.57367	5.31933	4.66439	3.6825	4.49001	4.23003	4.15341	3.47152	3.55919	2.11328
arahy.R9ASVN	0	0	0	0	0	0	0	0	0	0	0	0	0	0	0	0	0	0	0.147198	0	0	0	0.077729	0
arahy.7PS9BN	0.534931	0.457981	0.143902	0.101794	0.326839	0.34809	0.414977	0.042679	0.267798	0	0.128367	0.15717	0.869178	0.365681	0.625124	0.539764	0.243936	0.534859	0.546533	0.986294	1.2254	0.298908	0.523845	0.582551
arahy.CN67L5	0.831789	1.17576	0.953667	0.339292	2.11653	0.581008	1.55573	1.9234	3.67112	0.372538	0.139687	0.420826	1.13183	1.10756	0.329269	1.39842	1.27551	1.46365	1.14438	1.32484	2.90361	0.163327	0.071355	1.14987
arahy.new__20503	0	0.38734	0	0.079569	0.043676	0	0.331148	0.099824	0	0.07852	0.4339	0	0	0.224689	0	0	0	0	0.072362	0.071184	0.155729	0.130972	0.096625	0
arahy.S4Y3WA	0.384758	0.208698	0.411478	0.058746	0	0	0.076207	0.302483	0.299922	0.504656	0.92458	0.634127	0.386744	0.393607	0.568504	0.273848	0	0.150059	0.187049	0	0.149334	0.705918	0.383127	0.590663
arahy.TMQ1EJ	1.21164	0.844058	1.10643	0.740329	0.826121	1.0122	1.10083	0.882983	1.417	0.373472	0.265672	0.646661	1.00967	0.96147	0.785241	0.575928	0.913012	1.2517	1.73174	0.617788	0.809548	0.908382	0.637035	0.329245
arahy.BSP416	0.786266	0.056237	0.001951	0.0178	0.025078	0.318563	0.299683	0.413841	0.196507	0.041394	0.121204	0.144025	0.389365	0.409703	0.572442	0.491268	0.048047	0.315574	0.520446	0.045095	0.877183	0.207469	0.160426	0.190883
arahy.T42YYR	2.75401	1.50555	3.47523	1.55899	5.83626	2.42381	3.18731	4.59418	2.15931	3.86783	3.418	1.22931	3.53473	3.1353	4.76387	3.34771	1.59414	3.65938	1.97269	1.67326	0.741882	2.95688	4.67623	4.01065
arahy.P458TM	1.51974	1.03266	0.754713	0.874172	1.14522	0.988687	1.19249	0.972767	1.61541	0.749565	0.194732	0.839921	2.00281	2.51714	1.28284	0.753044	0.883041	1.49665	1.17227	1.31428	0.833301	0.899283	1.08369	0.496171
arahy.Q4RD5Q	4.07971	6.19729	5.65055	6.58062	5.35411	3.25302	13.2394	5.82823	8.96868	0.559071	0.712393	0.250622	1.99992	4.09762	4.17828	16.2333	6.59619	15.1919	22.4823	14.8576	17.4623	0.440515	1.72212	2.06413
arahy.A4T9L9	0.583145	0.162848	0.508776	0.038522	0.34777	0.055917	0	0.215607	0.046751	0	0.025957	0.271015	0.112896	0.113295	0.026916	0.120703	0.033188	0	0.098418	0.026893	0	0	0	0.030117
arahy.new__14521	3.3297	3.88043	4.4085	4.26981	2.87098	3.4591	2.89005	3.19958	2.96398	1.60766	2.33816	1.85207	3.28244	3.19141	3.44851	2.66391	3.30549	1.95291	2.42936	5.27288	3.21556	2.90814	1.57659	1.49229
arahy.9UM4QH	0	0.139299	0.149835	0.058937	0.102016	0.050743	0.074842	0.031789	0.072798	0	0.027847	0.073999	0.226174	0.237646	0.038094	0.193637	0.250698	0.14741	0.166023	0.243371	0.447159	0.068843	0.100677	0.250118
arahy.Y8KTYY	3.49709	7.96234	7.6971	174.091	75.7995	211.928	498.274	674.526	378.612	815.362	1052.49	233.113	3.25447	3.22479	9.33395	48.2075	62.7035	154.16	289.773	431.259	297.434	297.909	378.62	1037.49
arahy.HJHY8E	5.59499	5.42753	4.82442	5.29366	4.66769	4.79234	6.36966	5.40286	5.19659	6.55596	6.06752	5.99835	5.80846	6.0302	7.01436	5.37481	5.0341	6.56997	5.63623	6.05677	6.3008	7.42049	5.60659	6.50531
arahy.BFI5I2	1.44588	0.456078	0.686844	0.156628	0.190564	0.257224	0.355883	0.406071	0.246752	1.08851	0.330661	0.444931	1.41992	1.32303	0.263089	0.264803	0.292052	0.24581	0.185686	0.320923	0.349097	0.255315	0.380046	0.268341
arahy.J3Q3HS	0	0	0	0	0	0	0	0	0	0	0	0	0.486683	0	0	0	0	0.119084	0	0	0.184706	0	0	0
arahy.GAHP45	2.89606	2.14028	2.06685	3.94717	3.23398	3.73884	2.74546	4.19349	4.01078	6.41265	5.46057	5.79685	4.18575	3.22843	3.34063	2.49539	3.7474	3.32671	3.40611	4.66697	3.96895	7.15794	6.68262	4.46917
arahy.new__18121	1.43169	1.09357	0	1.11199	0	2.53815	1.20867	0.596915	0.355982	2.60437	3.98001	0	0	0.472259	0.023305	0	0.757211	0	1.67077	1.12692	0.433566	0	0.13275	2.19724
arahy.8X9LLP	39.0514	35.8409	29.3132	46.598	37.4991	47.8755	55.6576	63.0223	57.0003	66.9818	72.702	72.6894	39.6676	35.1315	39.53	39.5569	48.8078	43.4696	71.0788	60.2606	61.3868	97.9921	82.2649	82.6295
arahy.BQ360W	11.5971	13.687	13.914	10.9348	14.44	12.1943	12.5191	9.76891	14.5439	13.979	15.45	11.5477	18.2156	13.5094	13.7707	10.3421	10.4652	9.87068	11.4939	9.12765	8.19804	14.4389	14.4272	12.6846
arahy.RHTP8A	9.5684	10.9255	8.41579	10.1274	10.0782	9.52021	10.0216	9.59773	11.3167	7.7103	8.17093	10.3263	10.2727	9.78999	11.8695	10.6367	8.95962	10.3267	11.6613	9.66319	12.7975	9.55184	8.07382	7.02967
arahy.WVM8AG	0.713666	1.19728	0.699929	0.647853	0.661587	0.779659	0.693639	0.637718	0.809471	1.1086	1.48994	1.08096	1.49502	1.04296	1.78633	0.724552	1.18322	0.596515	1.10273	1.15324	0.874038	1.221	0.709915	1.25688
arahy.350PIT	3.70468	3.70758	2.28788	1.61507	2.64393	2.59305	2.32896	3.0044	3.08907	2.06754	1.75372	2.16757	3.08576	2.29709	2.44788	2.18652	1.26759	2.10332	2.58752	2.34824	3.31226	2.10286	1.73485	1.48014
arahy.XH2DY7	0.449447	0	0	0.137005	0	0.188298	0	0.075163	0	0.097013	0.141998	0.161153	0	0.178726	0.190822	0	0.174268	0.188521	0	0	0	0.431409	0.472824	0.106758
arahy.GPY0FR	0.832093	0.790078	0.038013	2.56448	3.10728	2.34961	3.17093	3.379	1.99983	0.74761	0.370724	0.160164	3.0591	1.45425	5.06412	7.63256	5.28606	4.27873	4.71256	2.03562	3.47276	1.23762	0.799748	0.432866
arahy.Y81ZR4	0.010345	0	0	0	0	0	0	0.400899	0.0195	0	0	0	0.011156	0	0.011364	0.009077	0	0	0	0	0	0	0	0
arahy.81NUC9	0	0	0	0.004988	0	0	0	0.042838	0	0	0	0	0	0	0.004335	0	0	0.003275	0.000955	0	0	0	0	0
arahy.Y3HE6F	4.07158	5.57245	5.86466	5.82131	6.37506	5.24693	5.36116	6.68688	7.18715	3.58972	7.12609	6.2514	5.93505	5.9302	6.27283	5.62854	4.20677	4.79243	5.82017	7.1925	4.65451	5.53924	5.11032	3.67825
arahy.X8JHA4	5.38395	5.09013	4.80542	1.17573	1.6409	1.17002	2.17573	2.76573	3.47058	2.35051	1.57825	3.76033	4.28335	3.54239	3.56971	1.91182	1.52888	0.912433	2.99947	2.84569	1.80423	2.7932	3.22804	2.47768
arahy.X9NSEY	19.8707	19.4339	25.4344	22.3145	16.4926	19.7296	23.5532	18.6007	21.1929	15.9045	11.8268	14.0143	24.3428	22.1409	32.1757	19.7303	21.1974	15.7311	27.7021	20.3438	23.172	18.9884	17.0113	14.1367
arahy.RTE7SH	12.4625	11.1693	7.97675	8.93764	8.7156	14.0345	16.9859	8.37498	12.1224	8.45003	9.31084	8.69716	16.5108	11.0644	17.4859	11.5134	10.8721	12.7538	12.1378	15.0704	17.887	11.244	9.41514	8.0618
arahy.DGX5BP	0.698734	0.546133	0.857134	0.21335	0.434726	0.543392	0.447054	0.701916	0.661218	0.599151	0.70114	0.272344	0.338264	0.633552	0.34503	0.260922	0.145639	0.458754	0	0.572989	0.361509	0.088436	0.699075	1.15387
arahy.NJJ8BU	65.0316	53.149	73.0045	311.63	183.008	244.183	166.314	181.804	156.262	52.0218	33.6177	37.9355	102.78	72.978	125.185	111.028	220.106	163.659	229.339	185.57	170.239	54.2363	55.0854	70.7158
arahy.R8VTVZ	3.8878	4.13767	2.57339	4.24655	5.01053	4.11471	3.95841	4.44933	4.45101	2.53746	3.19298	3.91599	3.9354	5.03627	3.54221	5.33093	5.91638	6.4188	4.8554	4.93129	4.59863	4.41854	3.33882	2.73229
arahy.0T87WI	4.81909	6.28866	6.51532	10.3122	9.57196	9.87783	13.647	16.9119	20.0627	23.5137	17.6464	17.0714	9.68499	9.81774	8.63353	10.5436	8.14252	16.1671	14.2787	18.2282	15.5899	17.931	17.413	7.34059
arahy.LZQ0FA	4.99833	5.98231	3.30612	5.46226	4.56672	4.95654	7.02433	5.07604	4.19579	8.26158	6.89935	6.02075	5.46587	5.86536	4.5375	3.7915	5.05114	6.45769	4.76669	3.6386	5.99236	6.10994	5.68631	5.42778
arahy.new__2088	9.77377	12.6021	6.69259	3.97079	4.95895	4.2499	4.335	5.90253	9.4942	3.43461	2.6807	6.64011	13.8312	8.08891	11.2073	8.32873	5.49341	7.46593	6.1609	6.6668	7.97184	6.41579	4.11785	2.87114
arahy.0N86HX	2.4252	1.79282	1.56268	1.5628	2.22142	1.45649	3.30798	2.81259	3.11682	2.40611	1.76729	4.08148	3.18935	2.35976	2.4432	2.30939	1.75478	1.59523	3.26697	2.40313	2.59252	3.95386	3.30661	2.75127
arahy.QX22B2	0	0	0	0	0	0	0.146496	0	0	0	0	0	0	0	0.037948	0	0	0	0	0	0	0	0	0
arahy.new__9522	0.080881	0.175722	0.298642	0	0.190928	0.071103	0.075255	0	0	0.198282	0	0	0.160751	0	0.660539	0.244298	0.120531	0	0	0	0	0.277808	0	0
arahy.TG3MVJ	0.088076	0.181187	0.028944	0	0	0.052342	0.09035	0.090393	0.131507	0	0.025152	0.055624	0.165192	0.119391	0.025238	0.023736	0	0.177379	0.043648	0.050433	0.122424	0.020704	0.04113	0
arahy.AX86KU	10.5147	6.53099	6.71647	1.95012	4.28756	3.63188	2.79354	2.58461	3.18386	1.90796	0.658689	2.57348	4.61599	9.64523	1.7539	4.76328	2.46785	2.57069	2.05994	2.86704	2.89811	1.722	1.93365	1.34365
arahy.UJCE1N	8.1333	12.4036	7.9484	18.0656	18.2318	18.1106	19.4834	0	17.4954	20.8176	22.3343	15.2011	0	0	11.4005	18.6246	17.3506	0	19.3926	22.684	0	0	17.3846	17.177
arahy.18NJDF	127.436	117.247	155.41	28.2581	21.8264	23.5117	8.42771	6.82559	7.86373	10.7177	4.97977	7.89665	107.012	74.76	64.8994	19.9361	16.7542	10.0543	4.12666	6.88625	8.62315	14.3485	14.538	7.0589
arahy.W8DFZP	1.19189	1.31112	0.450858	0.443192	0.473638	0.320429	1.20031	1.23423	1.56015	0.155413	0.06828	0.191159	2.34888	0.809648	3.27522	1.44949	0.934145	0.598806	2.44922	3.31936	2.64728	0.057765	0.149976	0.250559
arahy.GR1JV3	4.4374	3.42897	4.06549	1.88301	2.57917	2.04647	3.87782	3.64678	4.33071	1.63118	1.53045	3.80105	3.84889	3.98012	4.29229	3.43178	1.86336	1.86506	4.54443	4.82331	5.11523	2.75134	2.35563	2.47193
arahy.2DS66L	0.156775	0.104742	0.039623	0.100243	0.118133	0	0.311219	0	0.031207	0.02799	0	0	0.049529	0.411369	0.147617	0.202634	0	0.107699	0	0.036873	0.071992	0.091027	0.148216	0
arahy.72PEN3	0	1.13478	1.54836	0	0.585262	0	0.132129	1.03469	1.88761	1.43847	0	1.28756	0	0	0.982276	0.899698	0	0	0	1.09812	1.64913	0.1354	0	0
arahy.06MV4V	12.9702	9.69016	19.5159	15.9397	15.4429	17.8094	10.7078	10.1686	15.9213	9.26105	7.28764	13.4708	17.3905	18.1445	11.2889	11.3895	17.6314	12.3748	11.945	9.23908	7.94409	19.7725	19.866	11.353
arahy.D1PGNE	17.6512	7.45107	17.0187	10.2855	8.45786	14.3726	8.31305	9.72917	16.454	3.39103	9.13694	3.34456	16.8723	6.50342	0	6.90074	4.87241	4.43429	0	0	3.5554	9.28377	10.8579	0
arahy.U78AI9	9.97912	9.14595	8.80077	16.3459	13.9023	18.5137	15.9751	13.614	13.202	20.8175	19.5027	15.0262	10.553	12.343	10.0347	11.6762	13.2632	16.9174	14.974	15.4853	15.7629	16.2378	17.0454	21.8686
arahy.L0HHXJ	0.080385	0.243934	0	0.006714	0.017409	0	0.077015	0	0.000947	0	0.219364	0.279784	0.008905	0.019464	0.021917	0	0.072387	0.020847	0	0	0.009151	0.167639	0	1.09828
arahy.H31DAJ	4.62195	4.37221	4.25896	4.2065	4.13917	3.40093	4.11768	4.64756	3.27777	3.73118	4.68971	2.69286	3.01675	4.94542	4.78515	3.45062	3.53399	4.41339	4.02251	3.87464	5.0323	4.15204	4.22619	3.96038
arahy.new__15652	0	0	0	0	0	0	0	0	0	0	0	0	0.423054	0	0	0	0	0	0	0	0	0	0	0
arahy.new__9116	0.144993	0	0.48054	0.109711	0.367228	0.069152	0.316156	0.124511	0.516421	0.279211	0.453317	0.105488	0.116236	0.402429	0.574857	0.386504	0.421287	0.282523	0.494421	0.279167	0.405913	0.275526	0.247616	0.205886
arahy.6A0IVA	4.91275	5.95566	6.30795	0.23647	0.991421	0.46283	2.24574	1.18658	1.73811	0.396128	0.672826	0.617367	3.39484	3.72071	4.17321	0.880765	0.651205	0.436853	1.80325	1.90197	1.93265	0.487349	0.443986	0.489529
arahy.new__284	2.90113	1.1395	0.650024	1.98789	1.91985	1.70871	0.889486	1.46132	1.09831	0.871154	1.72793	1.46437	0.263099	0.267079	1.01768	0	1.76105	0.808322	0	0	0.156342	0	0	0.209746
arahy.I4VWAQ	3.71198	6.47718	4.28008	3.11309	3.7389	3.68966	3.70974	2.74909	2.52642	2.68648	2.09102	2.86773	5.06759	4.96241	4.80931	3.57873	4.40787	3.50306	2.76657	3.48035	3.34794	2.92374	2.55702	2.22473
arahy.3WCT23	2.39619	1.42148	3.13096	2.23981	2.99383	2.11027	2.86803	3.92465	3.06731	2.92704	2.47706	3.07237	2.77203	2.94845	2.75087	1.8657	1.67832	2.62934	3.88363	3.21711	3.2772	2.88811	2.86462	2.15592
arahy.XA2ZF2	3.33357	5.01383	0.756909	0.807768	1.98371	0.947742	0.658173	0.929506	0.796879	0.204935	0.405376	0.552535	3.20128	2.67408	1.88458	0.280309	1.00906	1.55273	2.14847	0.964193	1.55945	1.77241	1.75993	1.7704
arahy.JLL8QA	6.94846	6.66018	7.25103	2.68653	3.66236	4.07308	3.69552	3.47266	3.60571	5.79845	4.78355	5.58886	7.54055	5.75839	9.08907	3.6989	3.90056	2.97759	3.81325	3.33634	3.91863	5.43277	4.43434	6.02318
arahy.X3ZCQR	1.46696	1.42772	1.17413	0.598288	0.649248	0.579408	1.27897	1.56114	1.13188	0.618901	0.237725	1.17998	2.49162	2.27529	1.91434	0.651844	0.59326	0.86633	1.85384	1.03959	1.34005	1.60132	0.86182	0.494067
arahy.new__21256	0	0	0	0.147125	0.294733	0.201141	1.005	0.138063	0.117818	0.289031	0.157166	0.762371	0	0.313569	0	0	0.270823	0.464863	0.206006	0.264423	0.129622	0	0.13704	0
arahy.W4II7B	0.062494	0.14008	0.082124	0.077183	0.117834	0.01861	0.43219	0.071341	0.085415	0.158796	0.087264	0.102544	0.280217	0.201725	0.243132	0.116395	0.057221	0.035461	0.218488	0.101204	0.07002	0.214834	0.300372	0.289956
arahy.new__7099	3.57991	6.87638	13.2608	8.72471	18.4348	10.5865	14.354	10.8528	13.6742	4.75931	4.30839	5.07718	7.18347	9.13179	4.97088	7.24262	13.4186	11.9523	7.04294	7.99313	11.9856	9.23389	3.42661	4.28536
arahy.R41WMF	7.9176	9.96825	9.2072	6.40387	10.2466	7.8552	10.3361	8.8029	8.11854	4.77778	2.63417	4.19897	10.6314	8.11398	11.416	7.4855	8.17289	10.7731	8.9077	8.74568	12.6572	5.62891	3.65423	4.82077
arahy.G95B1D	0.098395	0	0.08157	0.022809	0	0	0	0	0	0	0	0.031393	0	0	0.131061	0.067108	0	0	0	0	0	0	0.026842	0
arahy.0C8612	2.14051	2.21389	1.8225	2.36931	2.3181	2.48369	2.36998	2.36811	2.69663	1.76865	2.25564	2.19467	2.08878	2.10717	2.15821	2.59589	2.4141	2.72003	3.30825	2.64852	2.97648	3.28326	2.7671	2.8588
arahy.REH2VN	7.71652	0.20124	8.11122	12.0084	7.55977	8.57813	11.623	14.5481	14.1276	9.02316	8.43261	9.75506	12.3279	9.071	9.63889	9.49413	9.89937	10.6223	11.2222	9.46229	8.28995	7.59866	5.53895	5.37622
arahy.new__15655	0.471284	0.298868	0.118495	3.47871	1.38334	1.41616	2.49067	2.58244	2.39518	2.54013	2.14462	3.07404	0.384822	0.19551	0.103321	1.24642	2.15865	1.68228	3.03836	2.17856	2.31227	3.40312	2.99529	2.26387
arahy.N816GG	0.421088	1.01756	0.647362	0.619369	0.743391	1.34812	2.72649	1.76809	1.25102	2.55406	1.38593	0.224781	0.591171	0.92763	2.4269	0.908114	0.564813	1.03208	2.40054	5.85907	4.66049	0.571012	3.43984	3.27041
arahy.ALBM4S	0.048259	0.306504	0.11118	0.209738	0.113096	0.154885	0.159428	0.20512	0.179093	0	0.118558	0	0.058327	0.170606	0.048981	0.027809	0.047349	0	0.047333	0.048153	0.053384	0.111209	0.069959	0.217843
arahy.A01CJ0	0	0	0	0	0	0	0.062618	0.104644	0.037621	0.063919	0.073767	0.067441	0.05917	0	0	0.069115	0	0	0.036117	0	0.023579	0	0.044451	0.035114
arahy.B496DS	2.18775	1.33221	3.30755	1.32284	2.27999	0.707909	0.706572	1.61544	2.67779	1.14659	2.62511	1.21129	3.47316	3.88472	3.72433	1.58689	1.93231	2.24994	2.16864	0.849505	2.13835	3.45546	3.26039	2.82133
arahy.73EBH2	0.028063	0.030967	0.041406	0	0.039092	0.086811	0.006158	0.08292	0.045393	0.163507	0.126553	0.08937	0.031318	0.026966	0.057446	0.049355	0.067507	0.063855	0.029178	0.05594	0.074455	0.049639	0.048646	0.174684
arahy.37KC61	1.42623	1.66154	1.47238	8.44604	4.78365	8.09337	4.75595	5.96953	3.87809	5.60748	6.79002	7.09241	0.965756	0.544317	0.618235	3.91264	5.91665	7.12751	3.23143	3.24925	3.90365	5.5963	4.3804	3.82866
arahy.new__6597	0.135103	0.121727	0.233201	0.268686	0.176462	0.287669	0.696088	0.780021	0.302188	3.34003	3.81123	0.362696	0	0	0.061311	0	0.017432	0.029122	0.067363	0	0	0.273769	0.497706	0.646162
arahy.6856EH	5.06455	3.54161	4.04788	1.89817	2.98296	3.03619	2.4213	1.96475	2.69095	2.11626	1.91804	3.54975	8.91835	7.98393	8.79623	4.99038	3.12204	3.83186	3.84366	4.15485	3.93355	4.55823	3.3715	4.3182
arahy.77E9KA	0.82883	0.66145	0.456207	0.085854	0.356765	0.237038	0.420662	0	0.215454	0.221564	0	0.163297	0.898944	0.897543	0.412451	0.473344	0	0.345353	0.142957	0.576439	0.501721	0.379778	0	0.059515
arahy.U9U8W4	8.64271	4.04465	6.53774	0.838956	1.67262	1.3214	1.75205	1.24433	1.87981	2.05548	1.49452	2.65671	6.9854	4.25621	5.93492	1.38762	1.78127	1.02015	2.54218	1.84474	1.47683	1.6701	1.59886	2.08687
arahy.QUI6I3	0	0	0.067436	0	0	0	0	0	0	0	0	0.153159	0	0.069134	0.258822	0	0	0	0	0	0	0	0	0
arahy.8HX7TR	0	0	0	0	0	0	0	0	0	0	0	0.020464	0	0	0	0	0	0	0	0	0	0	0.06705	0
arahy.TTP0Q7	6.54918	7.94303	5.64523	3.90789	5.93899	3.5452	4.99723	5.39961	5.54455	3.94994	4.1757	6.04175	7.73036	5.90756	6.11388	4.97452	3.78235	3.12301	5.12073	4.19128	4.45226	5.92162	4.16868	3.3154
arahy.XN2XCV	1.98802	1.57941	1.35633	2.61425	1.95873	2.13924	4.57144	3.71206	3.78957	2.65803	2.78835	4.76408	4.15516	3.33178	5.97987	2.53795	3.1449	3.27871	5.90306	6.20528	7.46388	7.34285	6.83079	4.74841
arahy.UFMA6A	1.64471	2.4664	1.70879	0.409775	0.729349	0.343514	0.566186	0.491281	1.21733	1.79115	2.58409	0.476163	0.494783	3.91582	0.291839	1.58011	2.09892	3.54409	2.02852	3.65891	1.65897	3.25544	0.709634	0.452578
arahy.FQL4BN	1.94276	0.920653	0.493229	0.295133	0.378717	0.384719	0.205828	0.263399	0.339141	0	0.064144	0.390126	0.898574	0.661549	0.40956	0.355182	0.380116	0.257803	0.17631	0.095983	0.338049	0.099144	0.153964	0.048012
arahy.VIT8JQ	14.4149	10.2413	10.4751	8.21981	9.23465	9.41353	9.12732	12.3492	13.7327	8.69387	6.48129	7.42792	12.237	12.7368	11.6659	13.0533	9.12669	11.5026	13.7535	11.691	8.19299	9.13762	10.0658	5.49472
arahy.2I3PJC	5.54672	6.41971	5.7526	5.87904	5.76715	5.63561	4.39092	3.14019	4.70071	4.14234	3.44326	5.00084	7.15608	5.26233	7.44679	4.24632	5.38114	5.0825	5.78662	6.02388	5.72165	6.81381	4.34154	5.06829
arahy.7X7550	0.101436	0.085236	0	0.0349	0.024103	0.144762	0.2722	0.0213	0.022756	0	0.025871	0.030987	0.048646	0	0.048083	0.363495	0.101206	0.190081	0.025411	0.202617	0.7486	0.023112	0	0.208927
arahy.GW2JVE	34.6039	29.4223	51.3494	26.6542	25.4435	28.2338	11.0898	10.1413	16.6883	8.52195	9.14779	9.94039	54.2804	33.3766	55.9137	15.9325	24.6525	20.0194	17.5785	9.57198	7.79054	18.2159	17.5122	13.9116
arahy.9696U1	0.801299	1.31686	0.640102	0.379599	0.836508	0.18418	0.518129	0.474138	0.791499	0.479475	0.317287	0.737749	1.25229	1.06766	1.34369	0.435549	0.533813	0.310189	0.612805	0.70742	0.496011	0.738364	0.532946	0.396555
arahy.QDYD89	16.9763	23.4628	25.1816	8.3663	14.3453	13.65	12.2137	9.14585	11.1077	21.3342	20.5288	9.08475	21.7542	20.0763	14.6329	9.27226	12.6238	20.9254	8.44199	9.43575	14.811	8.95914	13.919	53.2928
arahy.new__9147	6.08199	3.52566	5.52306	0.01556	2.46332	2.32988	0.877516	0.233843	0.125915	0.221386	0.053884	0.803747	12.0427	6.82059	5.3071	5.61693	3.53957	5.77511	4.0782	3.67921	2.49551	4.58612	4.18829	0.522979
arahy.LFW193	0	0	0	0	0	0	0	0	0	0	0	0	0	0	0	0	0	0	0	0	0	0	0	0.023501
arahy.new__83	8.97531	16.3446	6.98303	12.6727	10.8228	10.5696	9.22724	11.193	14.5968	7.31128	8.4063	7.15455	6.31092	11.6463	8.10444	16.6179	12.599	20.7027	7.83525	13.6693	8.33181	8.11535	10.0138	7.17073
arahy.6LDV6M	4.69322	4.2716	3.38891	5.19262	6.32836	5.83636	6.01466	6.24778	6.22261	4.98964	4.77663	6.61697	4.92615	5.81505	5.87826	9.2304	6.24747	6.53492	6.62794	5.87167	8.70325	6.29014	4.48903	6.2273
arahy.YDUQ9T	4.77079	3.70166	3.09052	3.50592	6.21701	3.79005	5.46597	6.0619	8.00604	3.51943	3.7383	5.42524	7.33409	5.75968	5.51196	4.3837	4.38989	6.1006	6.57152	4.5106	4.27397	5.39697	4.22423	3.36623
arahy.A338HQ	17.2125	15.1568	16.87	16.3855	12.5494	14.9726	18.0384	26.2371	24.0762	16.3908	19.5213	19.2072	15.2377	14.4751	18.2523	13.0878	20.1385	13.8253	21.2821	23.7518	17.4774	17.1227	12.5925	14.9945
arahy.J1H6RV	0.113237	0.19594	0.14011	0.054599	0.161175	0.060016	0.085591	0.086213	0.179027	0.110304	0.085983	0.073708	0.367388	0.153765	0.51787	0.112308	0.068075	0.059676	0.110363	0.154568	1.77782	0.083736	0.107347	0.147751
arahy.U6W7RM	0.353194	0.22313	0.489966	0.585096	0.449371	0.495156	0.378675	0.871984	0.398039	1.5974	1.76855	2.28133	0.33988	0.646779	0.492048	0.188009	0.569611	0.561733	0.342443	0.410612	0.353454	3.1328	1.74055	0.796837
arahy.VZR30Z	0	0	0	0	0	0	0	0	0	0	0	0	0	0	0	0	0.021983	0	0	0	0.008367	0	0	0
arahy.XNCV96	1.9291	0.646856	1.94647	0.138258	0.437508	0.21142	0.355129	0.115984	0.236821	0.107653	0	0.041274	1.0018	1.77492	0.154408	0.146263	0.09658	0.16194	0	0.116788	0	0.063208	0.115916	0
arahy.Q7VMJV	0	0	0	0	0	0	0	0	0	0.009353	0.091359	0	0	0	0	0	0.063793	0	0	0	0	0	0.124956	0
arahy.A6C0JM	0.055813	0.184116	0.088671	0.122246	0.035118	0.080036	0.118826	0.615729	0.165823	0.080253	0.397556	0.097581	0.081783	0.060222	0.281123	0.05238	0.139091	0.074109	0.13797	0.03678	0.105324	0.183393	0.209351	0.172644
arahy.new__12889	2.8525	3.46824	2.68059	3.81251	4.46427	4.08809	5.39832	4.09196	3.48534	3.4335	4.66561	5.05396	5.54688	4.40421	3.87718	5.30914	4.10208	4.49499	4.96609	4.70763	5.40442	4.36428	2.33277	3.30515
arahy.B17F7K	0	0	0	0	0	0.200656	0	0	0	0	0	0	0	0	0	0	0.077536	0	0	0	0	0.268924	0	0
arahy.734U7E	2.98008	3.1676	2.3641	4.03278	3.01355	3.61392	5.19197	5.8741	5.03279	10.0411	11.2008	6.48253	2.23543	2.27991	2.46532	2.02619	1.76891	1.9173	2.93511	3.17282	3.20732	5.6729	6.61554	12.0827
arahy.ELH53L	1.03363	2.36677	2.40807	3.94072	6.76268	2.3426	7.33927	5.70735	7.55043	2.15826	6.60145	1.38085	1.05067	0.671196	1.37256	6.79269	11.5488	21.4782	13.0112	12.1943	13.74	0.879365	2.2855	11.1085
arahy.new__485	0	0	0	0	0	0	0	0	0	0.153652	0	0.531272	0	0	0	0	0	0	0	0	0	0	0	0
arahy.RB8T8D	1.96354	2.31204	1.73341	2.1206	2.8209	3.01074	2.88346	3.62884	2.6118	1.94902	1.80522	3.34682	1.87033	2.12485	3.00916	1.88135	2.91618	2.74611	3.733	4.15443	3.50537	3.6548	2.01633	1.78993
arahy.SY9XN6	0	0	0	0.002895	0.0178	0	0	0	0	0.000738	0.030143	0	0	0.003816	0.008066	0.015172	0	0.010576	0.007373	0	0	0	0.013331	0
arahy.KM6XVV	4.92117	3.95165	3.14629	0.294373	0.43604	0.538847	0.19067	0.357145	0.185546	0.143354	0.030418	0.376222	1.27626	2.15079	0.772401	0.967285	0.624433	0.475962	0.139408	0.609912	0.340516	0.169737	0.125443	0.102454
arahy.B41UNZ	0.022346	0	0	0	0	0	0	0	0	0	0	0	0	0	0	0	0	0	0	0	0	0	0	0
arahy.MYUW9R	15.4837	13.393	6.832	4.26993	4.04211	2.62798	5.42432	5.04619	2.83649	0.547546	0.56097	0.95212	13.7834	9.7695	8.40411	1.68034	1.2396	4.0267	0.818806	1.17852	1.19226	0.655126	0	0.914474
arahy.80H1WW	16.2226	16.6923	16.3228	12.2585	11.1367	11.3871	14.9167	15.3563	13.607	12.1216	11.0287	8.7198	14.1569	11.4212	13.5414	10.0421	9.55198	10.2275	14.618	14.3486	18.1713	11.7201	10.1696	12.6472
arahy.6374NN	3.61712	3.68848	2.50123	4.39672	2.29638	3.37501	2.92016	3.23355	4.06247	4.69161	4.59551	6.08364	4.68818	4.70176	5.51733	2.05249	4.14	5.3727	2.69717	4.32748	3.2907	7.93809	6.35114	8.43831
arahy.8MB6Y9	14.5583	20.0654	13.7765	21.5545	23.601	21.8437	47.6836	45.1024	48.5529	32.8593	36.6585	23.6834	16.0469	17.5745	26.306	26.3921	24.2301	27.6699	60.2639	55.817	51.4313	21.8818	25.879	39.7065
arahy.D3FWW6	5.51494	7.18693	4.80841	6.14331	6.14793	5.39848	5.67296	4.55096	7.50502	4.45601	4.51045	6.23552	7.91491	6.53599	7.41821	6.38401	7.11777	6.3127	7.00232	6.41273	6.27666	6.15836	4.3638	5.30452
arahy.X57Q10	0.033336	0	0.047089	0.060202	0	0	0	0.05164	0.034016	0	0	0	0	0	0	0	0	0	0.111272	0	0	0.046594	0.080786	0
arahy.FN6QZN	21.3482	28.7148	24.6562	51.7044	67.3863	48.9273	80.9302	56.3813	71.7296	17.234	20.2781	15.396	23.7197	22.6036	19.826	70.6016	69.6905	106.048	88.697	83.4103	75.9893	13.4984	20.864	18.8429
arahy.TYLU08	4276.95	3750.15	2887.73	1219.13	1386.5	1008.92	2517.25	1763.5	2224	518.316	486.981	337.937	2432.59	3005.34	2112.02	2273.84	1542.11	1875.36	3308.32	3048.47	3634.6	323.589	395.517	627.743
arahy.EA3Y50	0.11493	0.143423	0.199025	0	0	0.22532	0.037276	0.425704	0.075355	0.162879	0.18055	0	0	0.19345	0	0.19731	0.360686	0.128799	0.514503	0.128887	0.443264	0.388021	0.071467	0.265205
arahy.TH0EQN	12.2457	5.66294	6.5448	3.30459	2.19561	4.34145	2.02758	1.84433	2.17191	0.93947	0.93252	2.69606	8.33456	5.02841	3.59033	4.22869	4.2189	2.78558	1.31363	2.91727	2.7217	2.21671	2.77198	1.74924
arahy.HCKF4Q	1.42747	1.42065	1.43478	0.394018	0.850029	0.644093	0.916848	0.864786	1.21855	0.513246	0.753095	1.03703	1.82476	1.84948	1.75592	1.20426	0.542823	0.68459	1.1671	0.667532	1.02282	0.607764	0.911273	0.271216
arahy.0V6YW0	30.5232	45.0711	41.314	40.9737	38.2644	33.9616	40.9368	42.0623	39.2924	50.1601	47.2333	66.7637	28.3264	36.8891	18.9438	46.2058	52.7585	54.6072	27.3142	45.0031	29.8999	55.3027	51.0145	26.1905
arahy.QD46ZG	0.383914	0.04769	0	0	0	0	0	0	0	0	0.028754	0	0.040365	0.027298	0	0	0	0	0	0	0	0	0.047687	0
arahy.25Z6GM	1.85989	1.82539	1.55995	1.04523	1.26406	0.749247	0.963308	1.08135	1.54566	1.47976	1.04459	2.45068	1.82689	1.61361	1.469	1.17188	0.599873	0.715737	1.54209	1.22986	1.22195	1.59527	1.71587	0.678649
arahy.3A37EK	41.9294	26.601	5.41602	3.94784	7.57336	5.80077	4.2579	3.97997	3.24474	4.57989	2.35075	5.62809	11.6821	24.3066	18.0505	4.97971	4.00443	3.31395	2.86521	4.96584	4.90615	3.94665	3.67417	3.96579
arahy.MH0NMS	4.85448	4.35562	3.28448	4.16614	3.70303	3.87358	6.21737	2.88996	5.16305	4.0538	3.03714	7.41969	8.05864	8.45042	7.27318	3.60734	4.95905	4.77234	6.00298	8.82307	5.93637	8.39574	4.61297	3.65637
arahy.L0VV9Y	7.59638	5.44144	2.94481	1.73097	6.91254	2.02956	1.61035	2.50889	1.30453	0.123298	0.258429	0.468804	2.7355	7.08385	2.69121	6.94164	1.74127	3.42799	2.12823	4.59968	8.19276	0.188172	0.77747	1.27035
arahy.VMLN7L	2.00672	2.31056	2.09301	3.35198	3.40948	2.82386	4.22905	4.79257	3.79892	3.85245	4.30928	4.14003	3.2139	3.25151	3.31824	3.30926	3.27192	4.02507	4.23248	4.37488	4.3728	4.6869	4.36853	4.08362
arahy.XG21R6	0.327696	0.17767	0.346736	0.332623	0.382631	0.303036	0.593999	0.325331	0.405723	0.297871	0.513758	0.331293	0.501186	0.146854	0.803571	0.498186	0.249545	0.2827	0.388836	0.146069	0.359434	0.402444	0.328905	0.216986
arahy.6R3QEQ	0	0	0	0	4.4885	0	0	0	3.8217	0	1.06969	0	0	0	3.80724	0	0	0	0	0	0	0	0	0
arahy.JFV18T	0.496872	1.05054	0.809641	0.046408	0	0	0	0	0	0	0	0.017489	1.39576	0.065315	0.683429	0.052017	0	0	0	0	0	0	0	0
arahy.609QDH	12.413	11.5158	12.2812	9.7692	11.3451	9.97147	11.9708	11.3468	11.5406	8.66014	8.96486	11.5852	12.0982	8.99964	12.5423	9.82629	9.70065	8.85422	12.8664	11.4443	12.6847	9.94739	8.38881	8.03003
arahy.MYRR9C	2.42572	2.23122	1.08908	4.75526	7.90498	4.58408	4.05702	3.05726	5.04526	1.65191	3.20741	1.17896	1.88888	3.13327	3.1196	18.2706	9.605	13.1067	6.30951	8.10255	11.8989	1.87961	0.762059	2.40837
arahy.new__12945	0.320123	0.052709	0.132675	0	0.029101	0	0	0	0	0	0	0	0.150683	0.049903	0.105488	0.261817	0.042475	0.10439	0	0	0	0	0	0
arahy.C2SFPD	0	0	0	0	0.111396	0	0	0	0	0	0	0	0	0	0	0	0	0	0	0	0	0	0	0
arahy.XEDZ3Q	11.162	11.2575	9.74619	9.59516	9.86144	10.0787	10.2451	9.46554	10.3172	10.5975	10.4659	11.2086	12.7224	12.4959	14.6942	11.9031	9.8319	9.62822	11.0619	9.2567	10.8611	12.188	9.91123	12.3041
arahy.7J7LQN	6.86126	11.0721	6.23064	52.3147	47.9001	64.5206	42.1945	36.1905	43.3559	22.0526	15.6305	18.1205	13.4504	12.4121	11.5398	34.5666	45.6547	47.3961	44.1812	42.8429	38.0803	24.8238	21.8204	16.0192
arahy.new__161	0	0.385892	0.37152	1.05205	0.620503	0.389075	0.153166	0.854373	0	1.13657	0.526957	0	0.057899	0	0.534235	0.161601	0	0.257667	0.374655	0.554865	0.522899	0	0.302166	0
arahy.T1J2UZ	0	0	0	0	0.064749	0	0	0	0	0	0	0	0	0.118436	0	0	0.024533	0.116134	0	0	0	0	0.024246	0
arahy.4JB89L	0.057163	0.064689	0.024196	0.077606	0.175749	0.04374	0.103065	0.050774	0.131382	0.038305	0.153871	0.037249	0.133506	0.069664	0.031646	0.147561	0.087149	0.155363	0.04336	0.052664	0.092878	0.06941	0.094876	0.057482
arahy.new__21567	0.980607	0.747924	0	0.810534	0.018	0.053895	0.792533	0.28139	0.750894	0.733503	0.026151	0.248941	0.692107	0.12628	0.106249	0.693077	3.31592	0.836617	0.378732	1.46818	0.063537	0.425425	1.29675	0.296867
arahy.new__22203	0	0	0	0.37869	0	0.209534	0.322012	0.07329	0.129167	0.440096	0	0.132228	0.088525	0.477815	0	0	0.504364	0.330102	0.603496	0.01655	0.048631	0	0	0
arahy.WH7KDQ	7.43046	6.6572	6.29352	7.57455	6.88406	6.91684	7.54227	6.22965	8.4138	4.55019	6.86059	7.1099	9.04051	8.97569	9.58864	6.8379	7.67385	6.66188	10.8704	8.20161	9.84146	9.53175	6.53292	5.96877
arahy.97CBDT	0.183298	0.085696	0.192344	0.25663	0.051701	0.410112	0.451276	0.167968	0.234386	0.593301	0.049987	0.198302	0.02758	0.007983	0.258632	0.027816	0.212114	0.127469	0.02197	0.128582	0.083576	0.245197	0.20682	0.066361
arahy.P2YY4I	23.6724	27.1924	23.9799	13.2961	14.8331	14.3657	13.3817	13.67	17.3975	9.71683	11.9514	11.1947	28.4418	21.3679	23.2804	15.678	14.4829	11.6793	16.443	17.3669	18.6481	13.0502	13.6998	9.70005
arahy.G7AU8E	2.88661	3.78088	3.44786	2.05471	2.24601	1.43711	1.40765	2.5712	2.77415	1.91956	2.24425	2.49832	3.28464	3.13878	3.66438	1.78186	1.90476	1.76348	3.44445	2.89787	2.15146	1.83129	1.92224	1.60459
arahy.6RYY2X	13.3687	14.0617	12.4265	12.5998	13.5867	11.1358	13.5722	14.3525	14.4353	12.5602	13.6481	12.1432	13.6852	13.2275	14.3845	12.8884	10.6796	12.0248	13.1358	13.5954	16.1292	16.2115	9.41168	12.0134
arahy.915EMH	0.145063	0.247108	0.304552	0.107256	0	0.47356	0.78109	1.52064	0.258701	3.49245	6.02729	2.87113	0.126547	0.376661	0.132887	0.093735	0.138527	0.098518	0.184538	0.033193	0.097537	1.76486	2.0265	5.32745
arahy.new__7865	0.784311	0.873906	1.88938	1.51574	2.09131	1.77353	1.37314	1.48395	1.31248	2.00258	1.55228	1.41637	2.14559	0.948433	2.1038	0.894748	1.26982	1.5149	1.97656	2.06946	1.31238	1.90054	1.54461	1.44298
arahy.H4EH7V	0.02607	0.0244	0	0.347913	0.190691	0.153331	0.350044	0.18452	0.115378	0.071153	0.087288	0	0.028021	0.027933	0	0.647148	0.483474	0.843077	0.209065	0.382592	0.556575	0.37264	0.048796	0.200629
[truncated: 54,976 more rows]
