# Supplementary material for: Comparative physiological and coexpression network analyses reveal the potential drought tolerance mechanism of peanut
Source: BMC Plant Biol. 2022 Sep 26;22:460. doi: 10.1186/s12870-022-03848-7 (PMC9511739; doi:10.1186/s12870-022-03848-7)
Supplement: Supplementary file 4 — Additional file 4. [file 12870_2022_3848_MOESM4_ESM.xlsx]

## Sheet: darkred
Supplementary Table S4-1: GO terms enrichment of genes in module darkred
GO category	GO Term	Genes
Biological Process	regulation of meristem structural organization (GO:0009934);	arahy.P8FSM4;arahy.T76A9L
Biological Process	response to stimulus (GO:0050896);	arahy.F5KP1I;arahy.KL6ZYG;arahy.M0MHR4;arahy.P8184S
Biological Process	response to water deprivation (GO:0009414);	arahy.P8FSM4;arahy.T76A9L
Biological Process	response to salt stress (GO:0009651);	arahy.T76A9L;arahy.P8FSM4
Biological Process	systemic acquired resistance, salicylic acid mediated signaling pathway (GO:0009862);	arahy.Y1VXK6;arahy.860WY5
Biological Process	defense response (GO:0006952);	arahy.DNS17T;arahy.4721MN;arahy.G3GLY0
Biological Process	cell wall macromolecule catabolic process (GO:0016998);	arahy.6CE9RU;arahy.35XI12;arahy.2WY12S
Biological Process	plant-type cell wall organization (GO:0009664);	arahy.HFU20B
Biological Process	photosynthesis (GO:0015979);	arahy.TN6DUA;arahy.4SM61H
Biological Process	translation (GO:0006412);	arahy.DTBR3Z
Biological Process	lysine transport (GO:0015819);	arahy.CM4ZWM;arahy.L9NF1I
Biological Process	cellular glucan metabolic process (GO:0006073);	arahy.68HMAV;arahy.BWTU0I
Biological Process	vesicle fusion (GO:0006906);	arahy.new_18499
Biological Process	protein secretion (GO:0009306);	arahy.P8FSM4;arahy.T76A9L
Biological Process	response to endoplasmic reticulum stress (GO:0034976);	arahy.P8FSM4;arahy.3B4RP4;arahy.90K79T;arahy.Y1VXK6;arahy.860WY5;arahy.EL2JAL;arahy.T76A9L
Biological Process	pathogen-associated molecular pattern dependent induction by symbiont of host innate immune response (GO:0052033);	arahy.EL2JAL;arahy.3B4RP4
Biological Process	response to hydrogen peroxide (GO:0042542);	arahy.T76A9L;arahy.EL2JAL;arahy.P8FSM4;arahy.3B4RP4
Biological Process	Golgi organization (GO:0007030);	arahy.P8FSM4;arahy.T76A9L
Biological Process	cellular carbohydrate metabolic process (GO:0044262);	arahy.DDY9I8
Biological Process	plant ovule development (GO:0048481);	arahy.new_18991
Biological Process	cellular process (GO:0009987);	arahy.K9GGET;arahy.D0BYI1;arahy.27A9HW
Biological Process	intracellular protein transport (GO:0006886);	arahy.new_18499
Biological Process	methylglyoxal catabolic process to D-lactate via S-lactoyl-glutathione (GO:0019243);	arahy.BY1460
Biological Process	systemic acquired resistance (GO:0009627);	arahy.EL2JAL;arahy.90K79T;arahy.M8Q52W;arahy.3B4RP4;arahy.MJYQ7R
Biological Process	negative regulation of cell proliferation (GO:0008285);	arahy.new_18991
Biological Process	phosphatidylinositol phosphorylation (GO:0046854);	arahy.F8G62F
Biological Process	protein N-linked glycosylation (GO:0006487);	arahy.048ZT0
Biological Process	proteolysis (GO:0006508);	arahy.FVC51Z;arahy.TCGB66;arahy.BJ7T6U
Biological Process	salicylic acid mediated signaling pathway (GO:0009863);	arahy.9HYI17;arahy.T9FD46;arahy.RT7ELD
Biological Process	ER-nucleus signaling pathway (GO:0006984);	arahy.3B4RP4;arahy.EL2JAL
Biological Process	positive regulation of biological process (GO:0048518);	arahy.CIB6XC
Biological Process	carboxylic acid metabolic process (GO:0019752);	arahy.LN4C9Z
Biological Process	NAD biosynthetic process (GO:0009435);	arahy.Q9CK1R
Biological Process	protein targeting to vacuole (GO:0006623);	arahy.QT4G0F
Biological Process	small GTPase mediated signal transduction (GO:0007264);	arahy.QLD7FG
Biological Process	organic substance metabolic process (GO:0071704);	arahy.Q1PJAN;arahy.3K2WNH
Biological Process	floral organ abscission (GO:0010227);	arahy.new_18991
Biological Process	protein folding (GO:0006457);	arahy.V7DYZ1;arahy.T76A9L;arahy.EL2JAL;arahy.HEPJ9B;arahy.P8FSM4;arahy.3B4RP4
Biological Process	fruit dehiscence (GO:0010047);	arahy.new_18991
Biological Process	amino acid transmembrane transport (GO:0003333);	arahy.CM4ZWM;arahy.L9NF1I;arahy.7ZZ76P;arahy.0TB3XB;arahy.82DJJY
Biological Process	N-terminal protein amino acid acetylation (GO:0006474);	arahy.new_2180
Biological Process	response to chitin (GO:0010200);	arahy.860WY5;arahy.Y1VXK6
Biological Process	glycolytic process (GO:0006096);	arahy.P8FSM4;arahy.T76A9L
Biological Process	ionotropic glutamate receptor signaling pathway (GO:0035235);	arahy.RJ3HQ5;arahy.I5UB9Z
Biological Process	nucleobase-containing compound metabolic process (GO:0006139);	arahy.BY1460
Biological Process	response to biotic stimulus (GO:0009607);	arahy.G3GLY0;arahy.4721MN;arahy.DNS17T
Biological Process	regulation of meristem growth (GO:0010075);	arahy.P8FSM4;arahy.T76A9L
Biological Process	glutamate biosynthetic process (GO:0006537);	arahy.5X9BCK
Biological Process	defense response to bacterium (GO:0042742);	arahy.860WY5;arahy.Y1VXK6
Biological Process	phosphate ion transport (GO:0006817);	arahy.new_15167;arahy.JGYC2J
Biological Process	innate immune response (GO:0045087);	arahy.T9FD46;arahy.RT7ELD;arahy.9HYI17
Biological Process	flavonoid biosynthetic process (GO:0009813);	arahy.Y1VXK6;arahy.new_6948;arahy.860WY5
Biological Process	regulation of plant-type hypersensitive response (GO:0010363);	arahy.860WY5;arahy.Y1VXK6
Biological Process	negative regulation of transcription, DNA-templated (GO:0045892);	arahy.new_18991
Biological Process	protein transport (GO:0015031);	arahy.QLD7FG
Biological Process	phosphorylation (GO:0016310);	arahy.7ZN1JI;arahy.MLS3VH;arahy.5BLU0Q;arahy.YF0J7C;arahy.048ZT0;arahy.C5XSWP;arahy.VG7HYF;arahy.DFS8IZ;arahy.H9YH0C
Biological Process	protein targeting to membrane (GO:0006612);	arahy.860WY5;arahy.Y1VXK6
Biological Process	nicotinate nucleotide salvage (GO:0019358);	arahy.Q9CK1R
Biological Process	hyperosmotic response (GO:0006972);	arahy.T76A9L;arahy.P8FSM4
Biological Process	fatty acid biosynthetic process (GO:0006633);	arahy.7AH051;arahy.M024AA;arahy.Q99U9Q
Biological Process	MAPK cascade (GO:0000165);	arahy.860WY5;arahy.Y1VXK6
Biological Process	(1->3)-beta-D-glucan biosynthetic process (GO:0006075);	arahy.T1NEM1
Biological Process	response to heat (GO:0009408);	arahy.3B4RP4;arahy.T76A9L;arahy.P8FSM4;arahy.EL2JAL
Biological Process	auxin-activated signaling pathway (GO:0009734);	arahy.new_18991
Biological Process	detection of biotic stimulus (GO:0009595);	arahy.Y1VXK6;arahy.860WY5
Biological Process	ion transport (GO:0006811);	arahy.RJ3HQ5;arahy.I5UB9Z
Biological Process	cellular modified amino acid biosynthetic process (GO:0042398);	arahy.Y73929
Biological Process	water transport (GO:0006833);	arahy.T76A9L;arahy.P8FSM4
Biological Process	indoleacetic acid biosynthetic process (GO:0009684);	arahy.U5WKYJ
Biological Process	negative regulation of defense response (GO:0031348);	arahy.860WY5;arahy.9HYI17;arahy.RT7ELD;arahy.T9FD46;arahy.Y1VXK6
Biological Process	regulation of hydrogen peroxide metabolic process (GO:0010310);	arahy.860WY5;arahy.Y1VXK6
Biological Process	regulation of multi-organism process (GO:0043900);	arahy.860WY5;arahy.Y1VXK6
Biological Process	metabolic process (GO:0008152);	arahy.6H4NJX;arahy.HFV7XQ
Biological Process	response to desiccation (GO:0009269);	arahy.L9LT8B;arahy.R434E2
Biological Process	exocytosis (GO:0006887);	arahy.new_18499
Biological Process	L-methionine salvage from methylthioadenosine (GO:0019509);	arahy.5KYB4B
Biological Process	response to hypoxia (GO:0001666);	arahy.Y1VXK6;arahy.860WY5
Biological Process	response to stress (GO:0006950);	arahy.T42CFX;arahy.558TLZ;arahy.YLWP30;arahy.3G7FB6
Biological Process	response to ethylene (GO:0009723);	arahy.90K79T
Biological Process	response to high light intensity (GO:0009644);	arahy.P8FSM4;arahy.3B4RP4;arahy.T76A9L;arahy.EL2JAL
Biological Process	gluconeogenesis (GO:0006094);	arahy.P8FSM4;arahy.T76A9L
Biological Process	proline transport (GO:0015824);	arahy.82DJJY
Biological Process	cytokinin metabolic process (GO:0009690);	arahy.46YZYG
Biological Process	leaf senescence (GO:0010150);	arahy.new_18991
Biological Process	vesicle docking (GO:0048278);	arahy.new_18499
Biological Process	transport (GO:0006810);	arahy.5L02ZS;arahy.W31NC6;arahy.12FCEZ;arahy.P8184S
Biological Process	defense response to fungus (GO:0050832);	arahy.860WY5;arahy.Y1VXK6
Biological Process	ammonium transmembrane transport (GO:0072488);	arahy.UB0CLU
Biological Process	signal peptide processing (GO:0006465);	arahy.FVC51Z;arahy.BJ7T6U
Biological Process	carbohydrate metabolic process (GO:0005975);	arahy.KFH0Q4
Biological Process	glutathione biosynthetic process (GO:0006750);	arahy.MFDH98
Biological Process	protein phosphorylation (GO:0006468);	arahy.5D1FG4;arahy.DH99G0;arahy.CIB6XC;arahy.D2YYPY;arahy.35XI12;arahy.MJYQ7R;arahy.YQ5H8C;arahy.GDD9UC;arahy.WVV8YX;arahy.YY2SNP;arahy.M8Q52W;arahy.2WY12S;arahy.WR2K1Y;arahy.8R3K11;arahy.79QTPE
Biological Process	photosynthesis, light harvesting (GO:0009765);	arahy.4KW7H9;arahy.86F2TK;arahy.QXM1B7;arahy.66SDN0
Biological Process	protein dephosphorylation (GO:0006470);	arahy.N2ZMXM;arahy.8MB9CM
Biological Process	response to abscisic acid (GO:0009737);	arahy.new_18991
Biological Process	glycerol metabolic process (GO:0006071);	arahy.MS0187;arahy.JGYC2J
Biological Process	tryptophan catabolic process (GO:0006569);	arahy.U5WKYJ
Biological Process	L-arginine import (GO:0043091);	arahy.L9NF1I;arahy.CM4ZWM
Biological Process	fatty acid metabolic process (GO:0006631);	arahy.U5WKYJ
Biological Process	DNA integration (GO:0015074);	arahy.new_4870
Biological Process	recognition of pollen (GO:0048544);	arahy.D2YYPY
Biological Process	transmembrane transport (GO:0055085);	arahy.TSY9FT;arahy.ZG8JDM;arahy.Q3RSRR;arahy.QC3XVA;arahy.new_15167
Biological Process	cellular response to water deprivation (GO:0042631);	arahy.GMWG2V
Biological Process	microtubule-based process (GO:0007017);	arahy.XX0NXH
Biological Process	defense response to fungus, incompatible interaction (GO:0009817);	arahy.90K79T
Biological Process	single-organism process (GO:0044699);	arahy.CIB6XC;arahy.P8184S
Biological Process	cellular response to phosphate starvation (GO:0016036);	arahy.JGYC2J
Biological Process	jasmonic acid mediated signaling pathway (GO:0009867);	arahy.Y1VXK6;arahy.860WY5
Biological Process	salicylic acid biosynthetic process (GO:0009697);	arahy.RT7ELD;arahy.T9FD46;arahy.860WY5;arahy.Y1VXK6;arahy.9HYI17;arahy.MJYQ7R;arahy.M8Q52W
Biological Process	cinnamic acid biosynthetic process (GO:0009800);	arahy.PUMP6L;arahy.V1SQAY
Biological Process	fatty acid beta-oxidation (GO:0006635);	arahy.ZPM9RR;arahy.1CEU3T
Biological Process	L-glutamate import (GO:0051938);	arahy.CM4ZWM;arahy.L9NF1I
Biological Process	transmembrane receptor protein tyrosine kinase signaling pathway (GO:0007169);	arahy.WVV8YX
Biological Process	methionine biosynthetic process (GO:0009086);	arahy.HR3ZI9;arahy.678ZZJ
Biological Process	isoflavonoid biosynthetic process (GO:0009717);	arahy.new_6948
Biological Process	lipid metabolic process (GO:0006629);	arahy.MS0187;arahy.I96A70;arahy.JGYC2J;arahy.Y66AIQ;arahy.Q4LS46;arahy.GX4ZEE
Biological Process	N-terminal protein myristoylation (GO:0006499);	arahy.9HYI17;arahy.T76A9L;arahy.T9FD46;arahy.RT7ELD;arahy.P8FSM4
Biological Process	coenzyme A biosynthetic process (GO:0015937);	arahy.048ZT0
Biological Process	L-phenylalanine catabolic process (GO:0006559);	arahy.PUMP6L;arahy.V1SQAY
Biological Process	positive regulation of flower development (GO:0009911);	arahy.new_18991
Biological Process	regulation of transcription, DNA-templated (GO:0006355);	arahy.GMWG2V;arahy.KK3V44;arahy.6JWN9E;arahy.J7P0LQ;arahy.12HWWY;arahy.WH6N3S;arahy.B128UN;arahy.KEIQ47;arahy.TY7WD8
Biological Process	oxidation-reduction process (GO:0055114);	arahy.YLWP30;arahy.G66ML0;arahy.5X9BCK;arahy.T42CFX;arahy.5KYB4B;arahy.8PPI9D;arahy.4A36F8;arahy.SMYQ1X;arahy.3G7FB6;arahy.U5WKYJ;arahy.Y1VXK6;arahy.860WY5;arahy.J17R0W;arahy.7YZ5GE;arahy.46YZYG;arahy.TI8LFW;arahy.ZA4BYI
Cellular Component	microtubule associated complex (GO:0005875);	arahy.XX0NXH
Cellular Component	endomembrane system (GO:0012505);	arahy.new_18499
Cellular Component	integral component of membrane (GO:0016021);	arahy.G3GLY0;arahy.RJ3HQ5;arahy.5L02ZS;arahy.L60JVI;arahy.CM4ZWM;arahy.7ZZ76P;arahy.12FCEZ;arahy.Q3RSRR;arahy.ZG8JDM;arahy.82DJJY;arahy.UB0CLU;arahy.DH99G0;arahy.new_18499;arahy.I5UB9Z;arahy.W31NC6;arahy.L9NF1I;arahy.EBNM3F;arahy.NCE19X;arahy.FVC51Z;arahy.TSY9FT;arahy.BJ7T6U;arahy.GDD9UC;arahy.0TB3XB;arahy.YY2SNP;arahy.new_15167
Cellular Component	cytosol (GO:0005829);	arahy.90K79T;arahy.048ZT0
Cellular Component	plant-type cell wall (GO:0009505);	arahy.5BLU0Q;arahy.H9YH0C;arahy.U6FLCS
Cellular Component	photosystem II oxygen evolving complex (GO:0009654);	arahy.4SM61H
Cellular Component	nucleus (GO:0005634);	arahy.KEIQ47;arahy.B128UN;arahy.M8Q52W;arahy.T76A9L;arahy.new_18991;arahy.6JWN9E;arahy.MJYQ7R;arahy.5KYB4B;arahy.P8FSM4;arahy.12HWWY;arahy.J7P0LQ
Cellular Component	SNARE complex (GO:0031201);	arahy.new_18499
Cellular Component	plasma membrane (GO:0005886);	arahy.L9NF1I;arahy.3B4RP4;arahy.EL2JAL;arahy.NCE19X;arahy.5L02ZS;arahy.FVC51Z;arahy.CM4ZWM;arahy.BJ7T6U;arahy.P8FSM4;arahy.T76A9L;arahy.W31NC6;arahy.new_18499
Cellular Component	retromer complex (GO:0030904);	arahy.QT4G0F
Cellular Component	plasmodesma (GO:0009506);	arahy.P8FSM4;arahy.T76A9L
Cellular Component	multivesicular body (GO:0005771);	arahy.QT4G0F
Cellular Component	endoplasmic reticulum (GO:0005783);	arahy.FVC51Z;arahy.BJ7T6U;arahy.HEPJ9B;arahy.T42CFX;arahy.P8FSM4;arahy.V7DYZ1;arahy.T76A9L;arahy.YLWP30;arahy.3G7FB6
Cellular Component	chloroplast (GO:0009507);	arahy.66SDN0;arahy.4KW7H9;arahy.86F2TK;arahy.QXM1B7
Cellular Component	photosystem I reaction center (GO:0009538);	arahy.TN6DUA
Cellular Component	chloroplast envelope (GO:0009941);	arahy.U5WKYJ
Cellular Component	ribosome (GO:0005840);	arahy.DTBR3Z
Cellular Component	apoplast (GO:0048046);	arahy.T76A9L;arahy.68HMAV;arahy.BWTU0I;arahy.P8FSM4
Cellular Component	endoplasmic reticulum lumen (GO:0005788);	arahy.3B4RP4;arahy.EL2JAL
Cellular Component	cell wall (GO:0005618);	arahy.BWTU0I;arahy.68HMAV
Cellular Component	mitochondrion (GO:0005739);	arahy.P8FSM4;arahy.T76A9L
Cellular Component	vacuolar membrane (GO:0005774);	arahy.T76A9L;arahy.P8FSM4
Cellular Component	extrinsic component of membrane (GO:0019898);	arahy.4SM61H
Cellular Component	extracellular region (GO:0005576);	arahy.HFU20B;arahy.NU762S
Cellular Component	1,3-beta-D-glucan synthase complex (GO:0000148);	arahy.T1NEM1
Cellular Component	intracellular (GO:0005622);	arahy.GMWG2V
Cellular Component	cytoplasm (GO:0005737);	arahy.5KYB4B;arahy.Q99U9Q;arahy.M024AA;arahy.MJYQ7R;arahy.PUMP6L;arahy.V1SQAY;arahy.M8Q52W
Cellular Component	membrane (GO:0016020);	arahy.7AH051;arahy.PUN2TH;arahy.4KW7H9;arahy.new_11789;arahy.new_2180;arahy.66SDN0;arahy.86F2TK;arahy.HFU20B;arahy.QXM1B7
Cellular Component	peroxisome (GO:0005777);	arahy.ZPM9RR
Molecular Function	: 2-hydroxyisoflavanone dehydratase activity (GO:0033987);	arahy.new_6948
Molecular Function	: extracellular-glutamate-gated ion channel activity (GO:0005234);	arahy.I5UB9Z;arahy.RJ3HQ5
Molecular Function	: purine ribonucleoside binding (GO:0032550);	arahy.558TLZ
Molecular Function	: protein kinase activity (GO:0004672);	arahy.MLS3VH;arahy.8R3K11;arahy.DFS8IZ;arahy.C5XSWP;arahy.VG7HYF;arahy.YF0J7C
Molecular Function	: pyridoxal phosphate binding (GO:0030170);	arahy.LN4C9Z
Molecular Function	: transferase activity, transferring phosphorus-containing groups (GO:0016772);	arahy.27A9HW;arahy.K9GGET;arahy.UT93NI
Molecular Function	: nucleoside-triphosphatase activity (GO:0017111);	arahy.GE8ZA7
Molecular Function	: hydrolase activity (GO:0016787);	arahy.X9C7TS;arahy.3K2WNH;arahy.A0TJ2P;arahy.HFV7XQ;arahy.JYY71G;arahy.Q1PJAN
Molecular Function	: xyloglucan:xyloglucosyl transferase activity (GO:0016762);	arahy.BWTU0I;arahy.68HMAV
Molecular Function	: electron carrier activity (GO:0009055);	arahy.TI8LFW;arahy.U5WKYJ
Molecular Function	: ATP binding (GO:0005524);	arahy.BY1460;arahy.T76A9L;arahy.YQ5H8C;arahy.MJYQ7R;arahy.VPJ94B;arahy.35XI12;arahy.WVV8YX;arahy.D2YYPY;arahy.048ZT0;arahy.5D1FG4;arahy.M8Q52W;arahy.79QTPE;arahy.8R3K11;arahy.3G7FB6;arahy.2WY12S;arahy.T42CFX;arahy.GDD9UC;arahy.YY2SNP;arahy.F8G62F;arahy.GE8ZA7;arahy.P8FSM4;arahy.CIB6XC;arahy.DH99G0;arahy.YLWP30
Molecular Function	: phosphoric diester hydrolase activity (GO:0008081);	arahy.Y66AIQ;arahy.I96A70
Molecular Function	: ATP citrate synthase activity (GO:0003878);	arahy.DDY9I8
Molecular Function	: UDP-N-acetylmuramate dehydrogenase activity (GO:0008762);	arahy.46YZYG
Molecular Function	: lyase activity (GO:0016829);	arahy.A6JL9Q;arahy.U5WKYJ;arahy.DDY9I8
Molecular Function	: amino acid transmembrane transporter activity (GO:0015171);	arahy.7ZZ76P;arahy.0TB3XB;arahy.82DJJY
Molecular Function	: nicotinate-nucleotide diphosphorylase (carboxylating) activity (GO:0004514);	arahy.Q9CK1R
Molecular Function	: glycerophosphodiester phosphodiesterase activity (GO:0008889);	arahy.JGYC2J;arahy.MS0187
Molecular Function	: structural constituent of ribosome (GO:0003735);	arahy.DTBR3Z
Molecular Function	: glutathione transferase activity (GO:0004364);	arahy.7111XT;arahy.1PW7ZW
Molecular Function	: transcription factor activity, sequence-specific DNA binding (GO:0003700);	arahy.KEIQ47;arahy.B128UN;arahy.WH6N3S;arahy.12HWWY;arahy.J7P0LQ;arahy.6JWN9E;arahy.GMWG2V;arahy.KK3V44
Molecular Function	: pantothenate kinase activity (GO:0004594);	arahy.048ZT0
Molecular Function	: transcription regulatory region sequence-specific DNA binding (GO:0000976);	arahy.KEIQ47;arahy.12HWWY
Molecular Function	: calmodulin binding (GO:0005516);	arahy.G3GLY0
Molecular Function	: adenyl ribonucleotide binding (GO:0032559);	arahy.558TLZ
Molecular Function	: protein disulfide oxidoreductase activity (GO:0015035);	arahy.90K79T
Molecular Function	: succinate-CoA ligase (ADP-forming) activity (GO:0004775);	arahy.DDY9I8
Molecular Function	: acireductone dioxygenase [iron(II)-requiring] activity (GO:0010309);	arahy.5KYB4B
Molecular Function	: monooxygenase activity (GO:0004497);	arahy.U5WKYJ;arahy.TI8LFW
Molecular Function	: transmembrane transporter activity (GO:0022857);	arahy.ZG8JDM;arahy.TSY9FT
Molecular Function	: oxidoreductase activity, acting on the aldehyde or oxo group of donors, NAD or NADP as acceptor (GO:0016620);	arahy.J17R0W
Molecular Function	: peptide-methionine (S)-S-oxide reductase activity (GO:0008113);	arahy.4A36F8
Molecular Function	: SNARE binding (GO:0000149);	arahy.new_18499
Molecular Function	: ammonium transmembrane transporter activity (GO:0008519);	arahy.UB0CLU
Molecular Function	: oxidoreductase activity, acting on paired donors, with incorporation or reduction of molecular oxygen, 2-oxoglutarate as one donor, and incorporation of one atom each of oxygen into both donors (GO:0016706);	arahy.860WY5;arahy.G66ML0;arahy.Y1VXK6
Molecular Function	: carboxy-lyase activity (GO:0016831);	arahy.LN4C9Z
Molecular Function	: nucleic acid binding (GO:0003676);	arahy.new_4870;arahy.BRHA2V;arahy.BY1460
Molecular Function	: ligase activity (GO:0016874);	arahy.Y73929;arahy.9HYI17;arahy.RT7ELD;arahy.T9FD46
Molecular Function	: phenylalanine ammonia-lyase activity (GO:0045548);	arahy.V1SQAY;arahy.PUMP6L
Molecular Function	: cytokinin dehydrogenase activity (GO:0019139);	arahy.46YZYG
Molecular Function	: hydrolase activity, hydrolyzing O-glycosyl compounds (GO:0004553);	arahy.BWTU0I;arahy.68HMAV
Molecular Function	: S-methyl-5-thioribose kinase activity (GO:0046522);	arahy.678ZZJ;arahy.HR3ZI9
Molecular Function	: cofactor binding (GO:0048037);	arahy.SMYQ1X;arahy.ZA4BYI
Molecular Function	: DNA binding (GO:0003677);	arahy.TY7WD8;arahy.B128UN;arahy.6JWN9E
Molecular Function	: 2-alkenal reductase [NAD(P)] activity (GO:0032440);	arahy.T42CFX;arahy.3G7FB6;arahy.YLWP30
Molecular Function	: oxidoreductase activity (GO:0016491);	arahy.F2XVK1;arahy.8PPI9D;arahy.7YZ5GE;arahy.PJ98Y2;arahy.A6JL9Q
Molecular Function	: transferase activity, transferring glycosyl groups (GO:0016757);	arahy.JU9RXL
Molecular Function	: transporter activity (GO:0005215);	arahy.5L02ZS;arahy.W31NC6
Molecular Function	: triglyceride lipase activity (GO:0004806);	arahy.Q4LS46;arahy.GX4ZEE
Molecular Function	: kinase activity (GO:0016301);	arahy.D0BYI1;arahy.H9YH0C;arahy.5BLU0Q
Molecular Function	: heat shock protein binding (GO:0031072);	arahy.EL2JAL;arahy.3B4RP4
Molecular Function	: microtubule motor activity (GO:0003777);	arahy.XX0NXH
Molecular Function	: hydro-lyase activity (GO:0016836);	arahy.M024AA;arahy.Q99U9Q
Molecular Function	: basic amino acid transmembrane transporter activity (GO:0015326);	arahy.CM4ZWM;arahy.L9NF1I
Molecular Function	: heme binding (GO:0020037);	arahy.TI8LFW;arahy.U5WKYJ
Molecular Function	: aspartic-type endopeptidase activity (GO:0004190);	arahy.TCGB66
Molecular Function	: nucleotide binding (GO:0000166);	arahy.YF0J7C;arahy.2T9GCU;arahy.3YMB7T;arahy.DFS8IZ;arahy.WR2K1Y;arahy.FMU3NZ;arahy.KL6ZYG;arahy.7ZN1JI;arahy.MLS3VH;arahy.GMG7CI;arahy.C5XSWP;arahy.VG7HYF
Molecular Function	: flavin adenine dinucleotide binding (GO:0050660);	arahy.46YZYG;arahy.ZPM9RR
Molecular Function	: anion binding (GO:0043168);	arahy.558TLZ
Molecular Function	: oxidoreductase activity, acting on paired donors, with incorporation or reduction of molecular oxygen (GO:0016705);	arahy.U5WKYJ;arahy.TI8LFW
Molecular Function	: lipid transporter activity (GO:0005319);	arahy.P8184S
Molecular Function	: acyl-CoA dehydrogenase activity (GO:0003995);	arahy.ZPM9RR
Molecular Function	: protein dimerization activity (GO:0046983);	arahy.B128UN;arahy.6JWN9E
Molecular Function	: 1,3-beta-D-glucan synthase activity (GO:0003843);	arahy.T1NEM1
Molecular Function	: calmodulin-dependent protein kinase activity (GO:0004683);	arahy.MJYQ7R;arahy.M8Q52W
Molecular Function	: acid phosphatase activity (GO:0003993);	arahy.10ZGUJ;arahy.A3NAV6
Molecular Function	: glutamate-cysteine ligase activity (GO:0004357);	arahy.MFDH98
Molecular Function	: ribosomal-protein-alanine N-acetyltransferase activity (GO:0008999);	arahy.new_2180
Molecular Function	: protein serine/threonine kinase activity (GO:0004674);	arahy.2WY12S;arahy.WR2K1Y;arahy.79QTPE;arahy.GDD9UC;arahy.YY2SNP;arahy.WVV8YX;arahy.35XI12;arahy.YQ5H8C;arahy.DH99G0;arahy.D2YYPY;arahy.CIB6XC;arahy.5D1FG4;arahy.7ZN1JI
Molecular Function	: protein serine/threonine phosphatase activity (GO:0004722);	arahy.N2ZMXM;arahy.8MB9CM
Molecular Function	: unfolded protein binding (GO:0051082);	arahy.V7DYZ1;arahy.T76A9L;arahy.3B4RP4;arahy.EL2JAL;arahy.HEPJ9B;arahy.P8FSM4
Molecular Function	: inorganic phosphate transmembrane transporter activity (GO:0005315);	arahy.new_15167
Molecular Function	: oxidoreductase activity, acting on the CH-OH group of donors, NAD or NADP as acceptor (GO:0016616);	arahy.ZA4BYI;arahy.SMYQ1X
Molecular Function	: L-lysine transmembrane transporter activity (GO:0015189);	arahy.CM4ZWM;arahy.L9NF1I
Molecular Function	: 1-phosphatidylinositol-4-phosphate 5-kinase activity (GO:0016308);	arahy.F8G62F
Molecular Function	: GTP binding (GO:0005525);	arahy.QLD7FG
Molecular Function	: lactoylglutathione lyase activity (GO:0004462);	arahy.7111XT
Molecular Function	: acetyl CoA:(Z)-3-hexen-1-ol acetyltransferase activity (GO:0010327);	arahy.SGRW4C
Molecular Function	: peptidase activity (GO:0008233);	arahy.BJ7T6U;arahy.FVC51Z
Molecular Function	: nucleoside transmembrane transporter activity (GO:0005337);	arahy.12FCEZ
Molecular Function	: hydrolase activity, acting on ester bonds (GO:0016788);	arahy.QT4G0F
Molecular Function	: carboxylic ester hydrolase activity (GO:0052689);	arahy.new_6948
Molecular Function	: metal ion binding (GO:0046872);	arahy.F2XVK1;arahy.BRHA2V;arahy.8MB9CM;arahy.PJ98Y2;arahy.66SDN0;arahy.86F2TK;arahy.QXM1B7;arahy.N2ZMXM
Molecular Function	: protein tyrosine kinase activity (GO:0004713);	arahy.MJYQ7R;arahy.M8Q52W;arahy.WVV8YX
Molecular Function	: calcium ion binding (GO:0005509);	arahy.VXAI8Q;arahy.HEPJ9B;arahy.4SM61H;arahy.V7DYZ1;arahy.XJW0E1;arahy.MJYQ7R;arahy.M8Q52W
Molecular Function	: glucan endo-1,3-beta-D-glucosidase activity (GO:0042973);	arahy.KFH0Q4
Molecular Function	: iron ion binding (GO:0005506);	arahy.TI8LFW;arahy.5KYB4B;arahy.U5WKYJ
Molecular Function	: L-glutamate transmembrane transporter activity (GO:0005313);	arahy.CM4ZWM;arahy.L9NF1I
Molecular Function	: adenyl nucleotide binding (GO:0030554);	arahy.H9YH0C;arahy.5BLU0Q
Molecular Function	: arginine transmembrane transporter activity (GO:0015181);	arahy.CM4ZWM;arahy.L9NF1I
Molecular Function	: SNAP receptor activity (GO:0005484);	arahy.new_18499
Molecular Function	: sequence-specific DNA binding (GO:0043565);	arahy.new_18991;arahy.J7P0LQ;arahy.WH6N3S;arahy.KK3V44
Molecular Function	: nicotinate phosphoribosyltransferase activity (GO:0004516);	arahy.Q9CK1R
Molecular Function	: glutamate synthase (ferredoxin) activity (GO:0016041);	arahy.5X9BCK
Molecular Function	: acyl-CoA oxidase activity (GO:0003997);	arahy.ZPM9RR
Molecular Function	: zinc ion binding (GO:0008270);	arahy.T9FD46;arahy.RT7ELD;arahy.new_4870;arahy.BY1460;arahy.SMYQ1X;arahy.ZA4BYI;arahy.9HYI17;arahy.8PPI9D;arahy.GMWG2V;arahy.7YZ5GE
Molecular Function	: transferase activity, transferring acyl groups other than amino-acyl groups (GO:0016747);	arahy.76HSK6;arahy.7AH051
Molecular Function	: ATP-dependent helicase activity (GO:0008026);	arahy.BY1460
Molecular Function	: transferase activity, transferring hexosyl groups (GO:0016758);	arahy.6H4NJX
Molecular Function	: ionotropic glutamate receptor activity (GO:0004970);	arahy.RJ3HQ5;arahy.I5UB9Z
Molecular Function	: N-acetyltransferase activity (GO:0008080);	arahy.U6WHGD;arahy.P1JLUS

## Sheet: darkturquoise
Supplementary Table S4-2: GO terms enrichment of genes in module darkturquoise
GO category	GO Term	Genes
Biological Process	inositol biosynthetic process (GO:0006021);	arahy.NNJC7T
Biological Process	purine nucleotide biosynthetic process (GO:0006164);	arahy.254HEG
Biological Process	tRNA processing (GO:0008033);	arahy.254HEG
Biological Process	actin filament bundle assembly (GO:0051017);	arahy.NAU3FJ
Biological Process	carbohydrate metabolic process (GO:0005975);	arahy.8HU682
Biological Process	maltose metabolic process (GO:0000023);	arahy.E0G2VY
Biological Process	transmembrane transport (GO:0055085);	arahy.FFP3YJ
Biological Process	cell redox homeostasis (GO:0045454);	arahy.QGM0MN
Biological Process	glycerol ether metabolic process (GO:0006662);	arahy.QGM0MN
Biological Process	phospholipid biosynthetic process (GO:0008654);	arahy.NNJC7T
Biological Process	phragmoplast assembly (GO:0000914);	arahy.Z8UJG3
Biological Process	response to symbiotic fungus (GO:0009610);	arahy.7UXP3N
Biological Process	positive regulation of catalytic activity (GO:0043085);	arahy.E0G2VY
Biological Process	thiamine biosynthetic process (GO:0009228);	arahy.F7MUQP
Biological Process	membrane fusion (GO:0006944);	arahy.NAU3FJ
Biological Process	mannose metabolic process (GO:0006013);	arahy.68RGHK
Biological Process	starch biosynthetic process (GO:0019252);	arahy.E0G2VY
Biological Process	Golgi organization (GO:0007030);	arahy.AY2SMN;arahy.P7ITSZ
Biological Process	developmental process (GO:0032502);	arahy.4DS88F
Biological Process	protein N-linked glycosylation (GO:0006487);	arahy.7UXP3N
Biological Process	hydrogen peroxide catabolic process (GO:0042744);	arahy.RQ5XX8;arahy.TYLU08
Biological Process	potassium ion transmembrane transport (GO:0071805);	arahy.GBJ0AR;arahy.43ZW0S
Biological Process	N-terminal protein myristoylation (GO:0006499);	arahy.7UXP3N
Biological Process	protein phosphorylation (GO:0006468);	arahy.Z8UJG3
Biological Process	embryo development ending in seed dormancy (GO:0009793);	arahy.HSF0DX;arahy.Z8UJG3
Biological Process	mRNA modification (GO:0016556);	arahy.E0G2VY;arahy.Z3D6FW
Biological Process	nucleic acid phosphodiester bond hydrolysis (GO:0090305);	arahy.74BDFY
Biological Process	cellular process (GO:0009987);	arahy.4DS88F
Biological Process	single-organism process (GO:0044699);	arahy.4DS88F
Biological Process	cytokinin biosynthetic process (GO:0009691);	arahy.254HEG
Biological Process	oxidation-reduction process (GO:0055114);	arahy.TYLU08;arahy.RQ5XX8;arahy.KKXN3R
Biological Process	phosphorylation (GO:0016310);	arahy.AF70II;arahy.254HEG
Biological Process	isopentenyl diphosphate biosynthetic process, methylerythritol 4-phosphate pathway (GO:0019288);	arahy.E0G2VY
Biological Process	endosperm cellularization (GO:0010342);	arahy.Z8UJG3
Biological Process	regulation of transcription, DNA-templated (GO:0006355);	arahy.NAU3FJ
Biological Process	protein refolding (GO:0042026);	arahy.E0G2VY
Biological Process	photosystem II assembly (GO:0010207);	arahy.AAP527;arahy.20K2MK
Biological Process	vacuole organization (GO:0007033);	arahy.P7ITSZ;arahy.AY2SMN
Biological Process	cellulose biosynthetic process (GO:0030244);	arahy.GDN2XA
Biological Process	phosphatidylglycerol biosynthetic process (GO:0006655);	arahy.E0G2VY
Biological Process	obsolete ATP catabolic process (GO:0006200);	arahy.X7UDDV
Cellular Component	intracellular (GO:0005622);	arahy.PDLP37
Cellular Component	trans-Golgi network (GO:0005802);	arahy.IW0H3E
Cellular Component	chloroplast envelope (GO:0009941);	arahy.E0G2VY;arahy.X7UDDV
Cellular Component	nucleus (GO:0005634);	arahy.ARS1HB
Cellular Component	membrane (GO:0016020);	arahy.2VU2GF;arahy.X7UDDV;arahy.43ZW0S;arahy.GBJ0AR
Cellular Component	plasmodesma (GO:0009506);	arahy.Z8UJG3
Cellular Component	chloroplast stroma (GO:0009570);	arahy.E0G2VY
Cellular Component	Golgi apparatus (GO:0005794);	arahy.IW0H3E
Cellular Component	endosome (GO:0005768);	arahy.IW0H3E
Cellular Component	endoplasmic reticulum (GO:0005783);	arahy.QGM0MN
Cellular Component	plasma membrane (GO:0005886);	arahy.NAU3FJ
Cellular Component	peroxisome (GO:0005777);	arahy.RQ5XX8
Cellular Component	integral component of membrane (GO:0016021);	arahy.GDN2XA;arahy.FFP3YJ
Molecular Function	heme binding (GO:0020037);	arahy.RQ5XX8;arahy.TYLU08
Molecular Function	transferase activity (GO:0016740);	arahy.Z3D6FW
Molecular Function	hydrolase activity, acting on ester bonds (GO:0016788);	arahy.3PZ9PI
Molecular Function	inositol-3-phosphate synthase activity (GO:0004512);	arahy.NNJC7T
Molecular Function	nuclease activity (GO:0004518);	arahy.74BDFY
Molecular Function	substrate-specific transmembrane transporter activity (GO:0022891);	arahy.FFP3YJ
Molecular Function	DNA binding (GO:0003677);	arahy.ARS1HB
Molecular Function	alpha-mannosidase activity (GO:0004559);	arahy.68RGHK
Molecular Function	actin filament binding (GO:0051015);	arahy.NAU3FJ
Molecular Function	isomerase activity (GO:0016853);	arahy.QGM0MN
Molecular Function	ligase activity (GO:0016874);	arahy.7UXP3N
Molecular Function	transcription factor activity, sequence-specific DNA binding (GO:0003700);	arahy.NAU3FJ
Molecular Function	ATPase activity, coupled to transmembrane movement of substances (GO:0042626);	arahy.X7UDDV
Molecular Function	metal ion binding (GO:0046872);	arahy.TYLU08;arahy.RQ5XX8;arahy.3PZ9PI
Molecular Function	transferase activity, transferring glycosyl groups (GO:0016757);	arahy.7N3YT7
Molecular Function	tRNA dimethylallyltransferase activity (GO:0052381);	arahy.254HEG
Molecular Function	iron-sulfur cluster binding (GO:0051536);	arahy.VHF2FI;arahy.F7MUQP
Molecular Function	RNA binding (GO:0003723);	arahy.3PZ9PI
Molecular Function	carbohydrate binding (GO:0030246);	arahy.68RGHK
Molecular Function	hydrolase activity, hydrolyzing O-glycosyl compounds (GO:0004553);	arahy.8HU682
Molecular Function	oxidoreductase activity (GO:0016491);	arahy.KKXN3R
Molecular Function	protein disulfide oxidoreductase activity (GO:0015035);	arahy.QGM0MN
Molecular Function	catalase activity (GO:0004096);	arahy.RQ5XX8;arahy.TYLU08
Molecular Function	potassium ion transmembrane transporter activity (GO:0015079);	arahy.GBJ0AR;arahy.43ZW0S
Molecular Function	zinc ion binding (GO:0008270);	arahy.PDLP37;arahy.7UXP3N;arahy.68RGHK;arahy.D4PR4R;arahy.NAU3FJ
Molecular Function	cellulose synthase (UDP-forming) activity (GO:0016760);	arahy.GDN2XA
Molecular Function	kinase activity (GO:0016301);	arahy.254HEG;arahy.AF70II
Molecular Function	microtubule binding (GO:0008017);	arahy.Z8UJG3
Molecular Function	nucleic acid binding (GO:0003676);	arahy.74BDFY
Molecular Function	calcium ion binding (GO:0005509);	arahy.BHN78N
Molecular Function	ATP binding (GO:0005524);	arahy.AF70II;arahy.254HEG;arahy.E0G2VY;arahy.X7UDDV;arahy.Z8UJG3
Molecular Function	electron carrier activity (GO:0009055);	arahy.QGM0MN
Molecular Function	protein serine/threonine kinase activity (GO:0004674);	arahy.Z8UJG3
Molecular Function	chromatin binding (GO:0003682);	arahy.3PZ9PI;arahy.ARS1HB

## Sheet: green
Supplementary Table S4-3: GO terms enrichment of genes in module green
GO category	GO Term	Genes
Biological Process	NADP metabolic process (GO:0006739);	arahy.D51ZYB
Biological Process	alcohol metabolic process (GO:0006066);	arahy.A78VKF
Biological Process	response to temperature stimulus (GO:0009266);	arahy.D51ZYB;arahy.MHUR4I
Biological Process	capsule polysaccharide biosynthetic process (GO:0045227);	arahy.9GGB7F
Biological Process	seed dormancy process (GO:0010162);	arahy.S977N0
Biological Process	photosystem II assembly (GO:0010207);	arahy.I2I16V;arahy.4AIN5Y
Biological Process	lysine transport (GO:0015819);	arahy.7UA4HL
Biological Process	fatty acid omega-oxidation (GO:0010430);	arahy.A78VKF
Biological Process	inositol catabolic process (GO:0019310);	arahy.Z1CJI9
Biological Process	glutathione metabolic process (GO:0006749);	arahy.JR38A6;arahy.WWNC08
Biological Process	histone arginine methylation (GO:0034969);	arahy.S977N0
Biological Process	plant-type cell wall organization (GO:0009664);	arahy.HZCB2X;arahy.PFNU0X
Biological Process	heme biosynthetic process (GO:0006783);	arahy.J2Y82Q
Biological Process	cellular protein complex assembly (GO:0043623);	arahy.AI33FF
Biological Process	lipid storage (GO:0019915);	arahy.S977N0
Biological Process	glycerol ether metabolic process (GO:0006662);	arahy.2R4S5U;arahy.KB1BCJ;arahy.MI3IQM
Biological Process	drug transmembrane transport (GO:0006855);	arahy.2T6Q54;arahy.ZP3P1W
Biological Process	translation (GO:0006412);	arahy.3CPC1Y;arahy.39HIQW;arahy.H0876V;arahy.WZXK6X;arahy.9F1UYE;arahy.N3M6GA
Biological Process	maltose catabolic process (GO:0000025);	arahy.PFNU0X;arahy.HZCB2X
Biological Process	carbohydrate phosphorylation (GO:0046835);	arahy.5PE0GF;arahy.NA6C8E
Biological Process	response to cadmium ion (GO:0046686);	arahy.MHUR4I
Biological Process	response to hydrogen peroxide (GO:0042542);	arahy.5NL3D9;arahy.2T81X8
Biological Process	microtubule-based process (GO:0007017);	arahy.A6R79F;arahy.ZFZ3ZQ;arahy.U7S8TD
Biological Process	L-arginine import (GO:0043091);	arahy.7UA4HL
Biological Process	cytoskeleton organization (GO:0007010);	arahy.PS2EEH;arahy.P9B8Q3
Biological Process	proximal/distal pattern formation (GO:0009954);	arahy.TM2XQH;arahy.N9IWSS
Biological Process	response to abiotic stimulus (GO:0009628);	arahy.IRIV1V
Biological Process	ubiquitin-dependent protein catabolic process (GO:0006511);	arahy.D51ZYB;arahy.98ZYJR;arahy.087C8T
Biological Process	maltose metabolic process (GO:0000023);	arahy.WWF9U9;arahy.I2I16V;arahy.FMIL5U;arahy.PR9FWM;arahy.P45MK1;arahy.S15XUX
Biological Process	hydrogen peroxide catabolic process (GO:0042744);	arahy.MHUR4I
Biological Process	flavonoid biosynthetic process (GO:0009813);	arahy.IP5B92
Biological Process	photorespiration (GO:0009853);	arahy.D51ZYB
Biological Process	sterol biosynthetic process (GO:0016126);	arahy.TM884Y
Biological Process	glycolytic process (GO:0006096);	arahy.MHUR4I;arahy.D51ZYB
Biological Process	ncRNA metabolic process (GO:0034660);	arahy.PR9FWM;arahy.I2I16V
Biological Process	positive regulation of autophagy (GO:0010508);	arahy.8X036G
Biological Process	trichome morphogenesis (GO:0010090);	arahy.ABV5WU;arahy.Q0HNET;arahy.SMAV3X
Biological Process	metabolic process (GO:0008152);	arahy.QDY45T;arahy.N42VFA;arahy.MP5FRC;arahy.NM19P7;arahy.QCL9IC;arahy.FLPC2Q;arahy.5AB2LW;arahy.NDI7S1;arahy.C3FF4U
Biological Process	nucleic acid phosphodiester bond hydrolysis (GO:0090305);	arahy.3FQ6RN;arahy.C9WYXW
Biological Process	embryo sac egg cell differentiation (GO:0009560);	arahy.S977N0
Biological Process	cellular metabolic process (GO:0044237);	arahy.6IT3ID;arahy.6RSG0I;arahy.CPCZ9R
Biological Process	thylakoid membrane organization (GO:0010027);	arahy.I2I16V;arahy.4AIN5Y;arahy.PR9FWM;arahy.ABV5WU
Biological Process	purine nucleotide biosynthetic process (GO:0006164);	arahy.S977N0
Biological Process	DNA repair (GO:0006281);	arahy.J2Y82Q;arahy.C9KM7P
Biological Process	RNA processing (GO:0006396);	arahy.LV1MMJ;arahy.21ET8L
Biological Process	phenylpropanoid metabolic process (GO:0009698);	arahy.JA1HFS
Biological Process	signal transduction (GO:0007165);	arahy.SPD1GG;arahy.QB4GTW;arahy.U9EWE2
Biological Process	lipid transport (GO:0006869);	arahy.F4QKHX
Biological Process	fatty acid biosynthetic process (GO:0006633);	arahy.QUE4GP;arahy.Z63W7Q;arahy.PJH2K4;arahy.FL8UUR;arahy.RW2HW9
Biological Process	plastid organization (GO:0009657);	arahy.AI33FF
Biological Process	positive regulation of long-day photoperiodism, flowering (GO:0048578);	arahy.5NL3D9;arahy.2T81X8
Biological Process	ribosome biogenesis (GO:0042254);	arahy.VEJ0KU
Biological Process	intra-Golgi vesicle-mediated transport (GO:0006891);	arahy.V0K3WG
Biological Process	cotyledon development (GO:0048825);	arahy.FN6SHM
Biological Process	response to sucrose (GO:0009744);	arahy.JA1HFS;arahy.FN6SHM;arahy.IP5B92
Biological Process	regulation of transport (GO:0051049);	arahy.D51ZYB
Biological Process	auxin polar transport (GO:0009926);	arahy.P9B8Q3;arahy.PS2EEH
Biological Process	nuclear-transcribed mRNA catabolic process, nonsense-mediated decay (GO:0000184);	arahy.FN6SHM
Biological Process	carotenoid biosynthetic process (GO:0016117);	arahy.QUE4GP;arahy.PR9FWM
Biological Process	thiamine biosynthetic process (GO:0009228);	arahy.N1U5TX
Biological Process	phosphorelay signal transduction system (GO:0000160);	arahy.V960AN;arahy.HM3KYK;arahy.223T1K;arahy.7E2TSQ;arahy.A9G6ZW;arahy.PDCB5X
Biological Process	protein-tetrapyrrole linkage (GO:0017006);	arahy.7E2TSQ
Biological Process	response to salt stress (GO:0009651);	arahy.MHUR4I
Biological Process	single-organism process (GO:0044699);	arahy.YL5YHR;arahy.IE7M3R
Biological Process	phloem or xylem histogenesis (GO:0010087);	arahy.HDV1A7
Biological Process	malate metabolic process (GO:0006108);	arahy.MID1KN;arahy.ZLM6U3
Biological Process	amine metabolic process (GO:0009308);	arahy.TUB397;arahy.SN8RBH
Biological Process	response to far red light (GO:0010218);	arahy.2T81X8;arahy.5NL3D9
Biological Process	mannose metabolic process (GO:0006013);	arahy.KN6KIA
Biological Process	defense response (GO:0006952);	arahy.GDAP1Y
Biological Process	sugar mediated signaling pathway (GO:0010182);	arahy.S977N0;arahy.FN6SHM
Biological Process	gene silencing by RNA (GO:0031047);	arahy.039TZW;arahy.W6YZV5
Biological Process	protein peptidyl-prolyl isomerization (GO:0000413);	arahy.PR9FWM
Biological Process	auxin-activated signaling pathway (GO:0009734);	arahy.HDV1A7;arahy.F8XE83;arahy.X7VQ34
Biological Process	gravitropism (GO:0009630);	arahy.5UA5U0;arahy.AI33FF
Biological Process	metal ion transport (GO:0030001);	arahy.89WS3K
Biological Process	tricarboxylic acid cycle (GO:0006099);	arahy.09V7NE;arahy.D51ZYB
Biological Process	regulation of cell proliferation (GO:0042127);	arahy.HDV1A7
Biological Process	proteasome core complex assembly (GO:0080129);	arahy.D51ZYB
Biological Process	Golgi organization (GO:0007030);	arahy.MHUR4I;arahy.D51ZYB
Biological Process	post-embryonic development (GO:0009791);	arahy.V960AN;arahy.A9G6ZW
Biological Process	tRNA aminoacylation (GO:0043039);	arahy.new_461
Biological Process	tRNA dihydrouridine synthesis (GO:0002943);	arahy.MG259H
Biological Process	nucleotide phosphorylation (GO:0046939);	arahy.new_13705
Biological Process	chromatin assembly or disassembly (GO:0006333);	arahy.PDCB5X
Biological Process	biosynthetic process (GO:0009058);	arahy.S4FMHZ;arahy.11SE8F
Biological Process	regulation of protein dephosphorylation (GO:0035304);	arahy.63YKCR
Biological Process	purine nucleotide transport (GO:0015865);	arahy.S6C4RP
Biological Process	cell redox homeostasis (GO:0045454);	arahy.MI3IQM;arahy.63YKCR;arahy.2R4S5U;arahy.KB1BCJ
Biological Process	rRNA base methylation (GO:0070475);	arahy.30T4YV
Biological Process	gluconeogenesis (GO:0006094);	arahy.PS2EEH;arahy.D51ZYB;arahy.P9B8Q3
Biological Process	regulation of transcription, DNA-templated (GO:0006355);	arahy.1P6DI5;arahy.6TV8QX;arahy.47NS3A;arahy.F8XE83;arahy.AFR4D1;arahy.8X298I;arahy.2T81X8;arahy.L2HUY0;arahy.A26VA3;arahy.HGG2PG;arahy.5NL3D9;arahy.C3DRVP;arahy.V960AN;arahy.A9G6ZW;arahy.QINW4M;arahy.7E2TSQ;arahy.PDCB5X;arahy.FL9AGG
Biological Process	cysteine biosynthetic process from serine (GO:0006535);	arahy.AI24NX
Biological Process	embryo sac development (GO:0009553);	arahy.A78VKF
Biological Process	defense response to bacterium (GO:0042742);	arahy.FN6SHM;arahy.D51ZYB
Biological Process	response to absence of light (GO:0009646);	arahy.MHUR4I
Biological Process	mRNA export from nucleus (GO:0006406);	arahy.S977N0
Biological Process	cellulose biosynthetic process (GO:0030244);	arahy.3STG0N;arahy.Y8JB9L;arahy.QW86C3;arahy.12M25E
Biological Process	carbon fixation (GO:0015977);	arahy.09V7NE
Biological Process	animal organ morphogenesis (GO:0009887);	arahy.SMAV3X
Biological Process	red, far-red light phototransduction (GO:0009585);	arahy.7E2TSQ
Biological Process	cell division (GO:0051301);	arahy.52GVK1
Biological Process	regulation of protein localization (GO:0032880);	arahy.MHUR4I
Biological Process	regulation of anion channel activity (GO:0010359);	arahy.P9B8Q3;arahy.PS2EEH
Biological Process	animal organ senescence (GO:0010260);	arahy.1P6DI5
Biological Process	RNA interference (GO:0016246);	arahy.FN6SHM
Biological Process	protein glycosylation (GO:0006486);	arahy.TM884Y;arahy.SMAV3X
Biological Process	defense response to insect (GO:0002213);	arahy.RW2HW9
Biological Process	seed germination (GO:0009845);	arahy.S977N0
Biological Process	membrane fusion (GO:0006944);	arahy.V0K3WG
Biological Process	chlorophyll catabolic process (GO:0015996);	arahy.S15XUX;arahy.HYR7NZ;arahy.FMIL5U;arahy.541GKY
Biological Process	carbohydrate metabolic process (GO:0005975);	arahy.L6R1ZX;arahy.E34YE0;arahy.S1MRD7
Biological Process	protein phosphorylation (GO:0006468);	arahy.FNUU23;arahy.KQ7CFK;arahy.CNG2R8;arahy.ICGL65;arahy.0WT4V9;arahy.AUSP9T;arahy.Q0HNET;arahy.UZD152;arahy.X012TI;arahy.IFP09X;arahy.A0AXDD
Biological Process	tyrosine biosynthetic process (GO:0006571);	arahy.0LDE9J
Biological Process	positive regulation of vernalization response (GO:0010220);	arahy.S977N0
Biological Process	obsolete GTP catabolic process (GO:0006184);	arahy.ZFZ3ZQ;arahy.A6R79F
Biological Process	oligopeptide transport (GO:0006857);	arahy.Y4LYPQ;arahy.APC7ZA
Biological Process	sphingoid biosynthetic process (GO:0046520);	arahy.TM884Y
Biological Process	nucleosome assembly (GO:0006334);	arahy.92UJ4W;arahy.XR645Q
Biological Process	actin filament depolymerization (GO:0030042);	arahy.M0IUUR
Biological Process	aromatic amino acid family biosynthetic process (GO:0009073);	arahy.E6G7P2;arahy.PADK5G
Biological Process	cellular carbohydrate metabolic process (GO:0044262);	arahy.SWS7SX;arahy.I2HDTW
Biological Process	rRNA processing (GO:0006364);	arahy.T7AVMG
Biological Process	lipid metabolic process (GO:0006629);	arahy.X0A8D9;arahy.LS6X36;arahy.Q8WU48
Biological Process	actin nucleation (GO:0045010);	arahy.SMAV3X;arahy.Q0HNET
Biological Process	obsolete ATP catabolic process (GO:0006200);	arahy.PF9IHL;arahy.XA63TZ
Biological Process	floral organ formation (GO:0048449);	arahy.S977N0
Biological Process	mitochondrial pyruvate transport (GO:0006850);	arahy.G15V58;arahy.0WM0I5
Biological Process	meristem initiation (GO:0010014);	arahy.Q0HNET
Biological Process	postreplication repair (GO:0006301);	arahy.RW2HW9
Biological Process	response to molecule of fungal origin (GO:0002238);	arahy.D9H2LP;arahy.35VVQ3
Biological Process	temperature compensation of the circadian clock (GO:0010378);	arahy.2T81X8;arahy.5NL3D9
Biological Process	regulation of chromosome organization (GO:0033044);	arahy.SMAV3X
Biological Process	tRNA metabolic process (GO:0006399);	arahy.T7AVMG
Biological Process	pollen exine formation (GO:0010584);	arahy.JA1HFS
Biological Process	protein folding (GO:0006457);	arahy.Y0RSJ9;arahy.PR9FWM;arahy.KB1BCJ
Biological Process	anthocyanin-containing compound biosynthetic process (GO:0009718);	arahy.JA1HFS
Biological Process	regulation of photosynthesis (GO:0010109);	arahy.ABV5WU
Biological Process	negative regulation of protein binding (GO:0032091);	arahy.PDCB5X
Biological Process	response to UV-B (GO:0010224);	arahy.JA1HFS;arahy.IP5B92
Biological Process	chloroplast organization (GO:0009658);	arahy.30T4YV;arahy.ABV5WU;arahy.T7AVMG;arahy.4AIN5Y
Biological Process	leaf vascular tissue pattern formation (GO:0010305);	arahy.HDV1A7
Biological Process	tRNA methylation (GO:0030488);	arahy.30T4YV
Biological Process	protein polymerization (GO:0051258);	arahy.ZFZ3ZQ;arahy.A6R79F
Biological Process	root hair cell differentiation (GO:0048765);	arahy.Q0HNET
Biological Process	floral organ abscission (GO:0010227);	arahy.TM2XQH;arahy.N9IWSS
Biological Process	starch biosynthetic process (GO:0019252);	arahy.PFNU0X;arahy.P45MK1;arahy.PR9FWM;arahy.HZCB2X;arahy.WWF9U9;arahy.I2I16V;arahy.S15XUX;arahy.FMIL5U
Biological Process	cell wall organization (GO:0071555);	arahy.Q0HNET
Biological Process	photomorphogenesis (GO:0009640);	arahy.S977N0
Biological Process	hormone-mediated signaling pathway (GO:0009755);	arahy.FN6SHM
Biological Process	response to ammonium ion (GO:0060359);	arahy.4AIN5Y
Biological Process	amino acid transmembrane transport (GO:0003333);	arahy.7UA4HL
Biological Process	uroporphyrinogen III biosynthetic process (GO:0006780);	arahy.FG2V1D;arahy.YYC1CT
Biological Process	ion transport (GO:0006811);	arahy.L6TRL0;arahy.7E4BRJ
Biological Process	ethylene-activated signaling pathway (GO:0009873);	arahy.C3DRVP
Biological Process	ribosomal large subunit biogenesis (GO:0042273);	arahy.new_21796
Biological Process	negative regulation of peptidase activity (GO:0010466);	arahy.NHL70K
Biological Process	negative regulation of catalytic activity (GO:0043086);	arahy.541GKY;arahy.HYR7NZ
Biological Process	protein targeting to chloroplast (GO:0045036);	arahy.30T4YV
Biological Process	lateral root formation (GO:0010311);	arahy.98ZYJR;arahy.087C8T
Biological Process	xylem development (GO:0010089);	arahy.Q0HNET
Biological Process	embryo development ending in seed dormancy (GO:0009793);	arahy.XIH6CG;arahy.WYH7K2;arahy.S977N0
Biological Process	response to freezing (GO:0050826);	arahy.S977N0
Biological Process	glyoxylate cycle (GO:0006097);	arahy.D51ZYB
Biological Process	cell-cell signaling (GO:0007267);	arahy.A78VKF
Biological Process	chloride transport (GO:0006821);	arahy.1YV20X
Biological Process	cation transport (GO:0006812);	arahy.BD0880
Biological Process	pentose-phosphate shunt (GO:0006098);	arahy.T7AVMG;arahy.P45MK1;arahy.WWF9U9;arahy.I2I16V
Biological Process	transmembrane transport (GO:0055085);	arahy.S6C4RP;arahy.C5IAZ7;arahy.KPU33W;arahy.4DP35H;arahy.1YV20X
Biological Process	cytochrome b6f complex assembly (GO:0010190);	arahy.I2I16V
Biological Process	circadian rhythm (GO:0007623);	arahy.V960AN;arahy.PFNU0X;arahy.PDCB5X;arahy.A9G6ZW;arahy.HZCB2X
Biological Process	photosynthesis, light reaction (GO:0019684);	arahy.AI33FF;arahy.63YKCR
Biological Process	hyperosmotic response (GO:0006972);	arahy.MHUR4I;arahy.D51ZYB
Biological Process	chloroplast relocation (GO:0009902);	arahy.I2I16V;arahy.PR9FWM
Biological Process	response to blue light (GO:0009637);	arahy.2T81X8;arahy.5NL3D9
Biological Process	UDP-L-arabinose biosynthetic process (GO:0033358);	arahy.9GGB7F
Biological Process	lipid biosynthetic process (GO:0008610);	arahy.FN9JYV
Biological Process	translational elongation (GO:0006414);	arahy.VEJ0KU
Biological Process	intracellular signal transduction (GO:0035556);	arahy.PDCB5X;arahy.A9G6ZW;arahy.LS6X36;arahy.C3DRVP;arahy.V960AN
Biological Process	long-chain fatty acid metabolic process (GO:0001676);	arahy.RW2HW9
Biological Process	negative gravitropism (GO:0009959);	arahy.4AIN5Y
Biological Process	water transport (GO:0006833);	arahy.D51ZYB;arahy.MHUR4I
Biological Process	starch metabolic process (GO:0005982);	arahy.2T81X8;arahy.5NL3D9
Biological Process	positive regulation of catalytic activity (GO:0043085);	arahy.S15XUX;arahy.PFNU0X;arahy.P45MK1;arahy.FMIL5U;arahy.HZCB2X;arahy.WWF9U9;arahy.I2I16V
Biological Process	cell adhesion (GO:0007155);	arahy.TM2XQH;arahy.N9IWSS;arahy.Q0HNET;arahy.SMAV3X
Biological Process	galactose metabolic process (GO:0006012);	arahy.5PE0GF;arahy.NA6C8E;arahy.9GGB7F
Biological Process	amino acid transport (GO:0006865);	arahy.1P6DI5
Biological Process	response to cation stress (GO:0043157);	arahy.4AIN5Y
Biological Process	phospholipid transport (GO:0015914);	arahy.BD0880
Biological Process	mRNA modification (GO:0016556);	arahy.PR9FWM
Biological Process	cellular biosynthetic process (GO:0044249);	arahy.9R49YU;arahy.2XI8FI
Biological Process	proteolysis (GO:0006508);	arahy.X0A8D9;arahy.N099DK;arahy.YW5T73;arahy.4AIN5Y;arahy.HYR7NZ;arahy.996MJR;arahy.6480K7;arahy.Q8WU48;arahy.ANY7XW;arahy.ER2CNQ;arahy.541GKY;arahy.9N9F55;arahy.D4D0YI;arahy.5UA5U0;arahy.AJY7W8
Biological Process	recognition of pollen (GO:0048544);	arahy.AUSP9T
Biological Process	phosphorylation (GO:0016310);	arahy.S15XUX;arahy.FMIL5U;arahy.V0CC5T;arahy.1FYE2A;arahy.S977N0;arahy.CN67L5;arahy.ND5IN9;arahy.6FC4ID;arahy.QB4GTW;arahy.37QJR4
Biological Process	photosynthesis (GO:0015979);	arahy.09V7NE
Biological Process	cellular process (GO:0009987);	arahy.7E4BRJ;arahy.L6TRL0;arahy.5RC9P7
Biological Process	glucan biosynthetic process (GO:0009250);	arahy.5JCE23
Biological Process	flower morphogenesis (GO:0048439);	arahy.N9IWSS;arahy.TM2XQH
Biological Process	stomatal complex morphogenesis (GO:0010103);	arahy.PR9FWM
Biological Process	phosphatidylglycerol biosynthetic process (GO:0006655);	arahy.NSA13U
Biological Process	aging (GO:0007568);	arahy.P45MK1;arahy.WWF9U9
Biological Process	signal transduction by protein phosphorylation (GO:0023014);	arahy.7E2TSQ;arahy.C3DRVP
Biological Process	microtubule-based movement (GO:0007018);	arahy.QN0DU3
Biological Process	cell wall macromolecule metabolic process (GO:0044036);	arahy.Q0HNET
Biological Process	vegetative to reproductive phase transition of meristem (GO:0010228);	arahy.S977N0;arahy.SMAV3X
Biological Process	protein desumoylation (GO:0016926);	arahy.SMAV3X
Biological Process	protein autoubiquitination (GO:0051865);	arahy.98ZYJR;arahy.087C8T
Biological Process	detection of visible light (GO:0009584);	arahy.7E2TSQ
Biological Process	response to red or far red light (GO:0009639);	arahy.V960AN;arahy.A9G6ZW
Biological Process	response to biotic stimulus (GO:0009607);	arahy.GDAP1Y
Biological Process	isopentenyl diphosphate biosynthetic process, methylerythritol 4-phosphate pathway (GO:0019288);	arahy.PR9FWM
Biological Process	response to cold (GO:0009409);	arahy.2T81X8;arahy.5NL3D9
Biological Process	protein targeting (GO:0006605);	arahy.ABV5WU
Biological Process	response to stress (GO:0006950);	arahy.A0NCLF;arahy.IRIV1V;arahy.2XI8FI;arahy.9R49YU;arahy.D9H2LP;arahy.35VVQ3
Biological Process	maintenance of meristem identity (GO:0010074);	arahy.S977N0
Biological Process	protein ubiquitination (GO:0016567);	arahy.KQ7CFK;arahy.S977N0
Biological Process	L-glutamate import (GO:0051938);	arahy.7UA4HL
Biological Process	protein-chromophore linkage (GO:0018298);	arahy.7E2TSQ
Biological Process	meristem structural organization (GO:0009933);	arahy.S977N0
Biological Process	proteasomal protein catabolic process (GO:0010498);	arahy.PS2EEH;arahy.P9B8Q3
Biological Process	protein transport (GO:0015031);	arahy.PR9FWM
Biological Process	protein import (GO:0017038);	arahy.ABV5WU
Biological Process	methylation (GO:0032259);	arahy.FN9JYV
Biological Process	microtubule nucleation (GO:0007020);	arahy.CNG2R8
Biological Process	nucleic acid metabolic process (GO:0090304);	arahy.QU53NP
Biological Process	electron transport chain (GO:0022900);	arahy.TXC3C1;arahy.7K2YJD
Biological Process	regulation of flower development (GO:0009909);	arahy.S977N0
Biological Process	response to misfolded protein (GO:0051788);	arahy.D51ZYB
Biological Process	negative regulation of endopeptidase activity (GO:0010951);	arahy.9N9F55
Biological Process	one-carbon metabolic process (GO:0006730);	arahy.9SLV88
Biological Process	oxidation-reduction process (GO:0055114);	arahy.KVH5PD;arahy.13Q8F8;arahy.MG688V;arahy.QUE4GP;arahy.Z1CJI9;arahy.E11MFK;arahy.FW69P6;arahy.2WQ742;arahy.ZGP79Y;arahy.PT4YLR;arahy.0Q00UB;arahy.TUB397;arahy.FL8UUR;arahy.PFDI3N;arahy.840LER;arahy.NASX6J;arahy.7VN4CN;arahy.0LDE9J;arahy.JDYV4L;arahy.Z63W7Q;arahy.MID1KN;arahy.GE3SEL;arahy.BRFB8I;arahy.223T1K;arahy.ZA2U1L;arahy.Y0LS4I;arahy.IKG909;arahy.H0PP7S;arahy.MG259H;arahy.IA16C4;arahy.ZLM…
Biological Process	single-organism carbohydrate metabolic process (GO:0044723);	arahy.I2HDTW;arahy.SWS7SX
Biological Process	nucleobase-containing compound metabolic process (GO:0006139);	arahy.QZ1T53
Biological Process	rRNA methylation (GO:0031167);	arahy.HGG2PG;arahy.AFR4D1
Biological Process	hydrogen peroxide biosynthetic process (GO:0050665);	arahy.SMAV3X
Biological Process	negative regulation of ethylene biosynthetic process (GO:0010366);	arahy.087C8T;arahy.98ZYJR
Biological Process	iron-sulfur cluster assembly (GO:0016226);	arahy.PADK5G;arahy.E6G7P2
Biological Process	de-etiolation (GO:0009704);	arahy.IP5B92
Biological Process	brassinosteroid biosynthetic process (GO:0016132);	arahy.087C8T;arahy.98ZYJR
Biological Process	photosystem I assembly (GO:0048564);	arahy.4AIN5Y
Biological Process	starch catabolic process (GO:0005983);	arahy.HZCB2X;arahy.PFNU0X
Biological Process	isocitrate metabolic process (GO:0006102);	arahy.D51ZYB
Biological Process	flower development (GO:0009908);	arahy.2T81X8;arahy.5NL3D9
Biological Process	response to water deprivation (GO:0009414);	arahy.MHUR4I
Cellular Component	mitochondrion (GO:0005739);	arahy.WZXK6X;arahy.3CPC1Y
Cellular Component	membrane (GO:0016020);	arahy.7E2TSQ;arahy.2T6Q54;arahy.51GDJ0;arahy.E7WHUM;arahy.JDK424;arahy.XA63TZ;arahy.AT9VNX;arahy.4AIN5Y;arahy.Z087RK;arahy.L4R73E;arahy.X6QATA;arahy.IM9LRW;arahy.ZP3P1W;arahy.new_9685;arahy.68ICNY;arahy.HAW4XI;arahy.PF9IHL
Cellular Component	microtubule associated complex (GO:0005875);	arahy.U7S8TD
Cellular Component	cytosolic ribosome (GO:0022626);	arahy.5UA5U0
Cellular Component	integral component of membrane (GO:0016021);	arahy.new_218;arahy.BD0880;arahy.APC7ZA;arahy.7UA4HL;arahy.UJ7NIY;arahy.IFP09X;arahy.KPU33W;arahy.0QBZ7D;arahy.Y8JB9L;arahy.JHMF4W;arahy.QW86C3;arahy.79IGHD;arahy.QUE4GP;arahy.98KHJ6;arahy.1YV20X;arahy.12M25E;arahy.S6C4RP;arahy.C5IAZ7;arahy.TXC3C1;arahy.7K2YJD;arahy.Y4LYPQ;arahy.840LER;arahy.FL8UUR;arahy.4DP35H;arahy.new_12002;arahy.UZD152;arahy.3STG0N;arahy.new_8503
Cellular Component	kinesin complex (GO:0005871);	arahy.QN0DU3
Cellular Component	peroxisome (GO:0005777);	arahy.FIQU4U
Cellular Component	endosome membrane (GO:0010008);	arahy.Q0HNET
Cellular Component	intracellular (GO:0005622);	arahy.CN67L5;arahy.HRDR92
Cellular Component	chloroplast thylakoid membrane (GO:0009535);	arahy.ABV5WU;arahy.WWF9U9;arahy.P45MK1;arahy.63YKCR;arahy.3ZRK0B;arahy.I2I16V
Cellular Component	endoplasmic reticulum membrane (GO:0005789);	arahy.C3DRVP
Cellular Component	ubiquitin ligase complex (GO:0000151);	arahy.KQ7CFK
Cellular Component	cytoplasm (GO:0005737);	arahy.Z1CJI9;arahy.30T4YV;arahy.09V7NE;arahy.MHUR4I;arahy.RW2HW9;arahy.NA6C8E;arahy.new_461
Cellular Component	endoplasmic reticulum (GO:0005783);	arahy.TM884Y
Cellular Component	plastoglobule (GO:0010287);	arahy.FMIL5U;arahy.S15XUX;arahy.FNUU23;arahy.A0AXDD
Cellular Component	vacuole (GO:0005773);	arahy.HRK85C;arahy.9T7939;arahy.S6C4RP;arahy.35VVQ3;arahy.D9H2LP
Cellular Component	chloroplast membrane (GO:0031969);	arahy.QUE4GP
Cellular Component	chloroplast (GO:0009507);	arahy.XIH6CG;arahy.5UA5U0;arahy.WYH7K2;arahy.I2HDTW;arahy.ICGL65;arahy.256FDB;arahy.X012TI;arahy.SWS7SX
Cellular Component	vacuolar membrane (GO:0005774);	arahy.541GKY;arahy.HYR7NZ;arahy.5UA5U0
Cellular Component	nucleolus (GO:0005730);	arahy.S6C4RP
Cellular Component	chloroplast envelope (GO:0009941);	arahy.63YKCR;arahy.3ZRK0B;arahy.PR9FWM;arahy.S6C4RP;arahy.XA63TZ;arahy.ABV5WU;arahy.WWF9U9;arahy.P45MK1
Cellular Component	P-body (GO:0000932);	arahy.FN6SHM
Cellular Component	ribosome (GO:0005840);	arahy.H0876V;arahy.39HIQW;arahy.VEJ0KU;arahy.N3M6GA
Cellular Component	Golgi transport complex (GO:0017119);	arahy.V0K3WG
Cellular Component	mitochondrial inner membrane (GO:0005743);	arahy.0WM0I5;arahy.7K2YJD;arahy.G15V58;arahy.TXC3C1;arahy.S6C4RP
Cellular Component	extracellular region (GO:0005576);	arahy.9N9F55
Cellular Component	plant-type cell wall (GO:0009505);	arahy.HYR7NZ;arahy.541GKY
Cellular Component	nucleoplasm (GO:0005654);	arahy.2T81X8;arahy.5NL3D9
Cellular Component	cytosol (GO:0005829);	arahy.PFNU0X;arahy.ZGP79Y;arahy.HZCB2X;arahy.S977N0;arahy.P9B8Q3;arahy.PS2EEH;arahy.V0K3WG;arahy.D51ZYB;arahy.5PE0GF;arahy.FN6SHM
Cellular Component	small ribosomal subunit (GO:0015935);	arahy.3CPC1Y;arahy.WZXK6X
Cellular Component	actin cytoskeleton (GO:0015629);	arahy.M0IUUR
Cellular Component	plasmodesma (GO:0009506);	arahy.D51ZYB;arahy.FN6SHM
Cellular Component	RISC complex (GO:0016442);	arahy.W6YZV5;arahy.039TZW
Cellular Component	microtubule (GO:0005874);	arahy.QN0DU3;arahy.A6R79F;arahy.ZFZ3ZQ
Cellular Component	apoplast (GO:0048046);	arahy.541GKY;arahy.D51ZYB;arahy.HYR7NZ
Cellular Component	chloroplast stroma (GO:0009570);	arahy.PR9FWM;arahy.D51ZYB;arahy.ABV5WU
Cellular Component	nucleus (GO:0005634);	arahy.F8XE83;arahy.6TV8QX;arahy.QINW4M;arahy.XR645Q;arahy.L2HUY0;arahy.92UJ4W;arahy.47NS3A
Cellular Component	cell wall (GO:0005618);	arahy.S6C4RP
Cellular Component	large ribosomal subunit (GO:0015934);	arahy.9F1UYE
Cellular Component	plasma membrane (GO:0005886);	arahy.7UA4HL;arahy.P9B8Q3;arahy.PS2EEH;arahy.1FYE2A;arahy.C5IAZ7;arahy.S6C4RP;arahy.FN6SHM;arahy.D51ZYB
Cellular Component	endoplasmic reticulum lumen (GO:0005788);	arahy.KB1BCJ
Cellular Component	endomembrane system (GO:0012505);	arahy.Q0HNET
Cellular Component	respiratory chain (GO:0070469);	arahy.7K2YJD;arahy.TXC3C1
Molecular Function	UDP-arabinose 4-epimerase activity (GO:0050373);	arahy.9GGB7F
Molecular Function	identical protein binding (GO:0042802);	arahy.HYR7NZ;arahy.541GKY
Molecular Function	protein serine/threonine/tyrosine kinase activity (GO:0004712);	arahy.CNG2R8
Molecular Function	prephenate dehydrogenase (NAD+) activity (GO:0008977);	arahy.0LDE9J
Molecular Function	transferase activity, transferring acyl groups other than amino-acyl groups (GO:0016747);	arahy.S4FMHZ;arahy.K5F7Q0;arahy.1M0UFP
Molecular Function	adenyl nucleotide binding (GO:0030554);	arahy.N42VFA;arahy.V0CC5T;arahy.1YV20X
Molecular Function	antiporter activity (GO:0015297);	arahy.2T6Q54;arahy.ZP3P1W
Molecular Function	metal ion binding (GO:0046872);	arahy.S12RMD;arahy.77LVUR;arahy.VPW2G6;arahy.F8NQNF;arahy.MID1KN;arahy.MC3KWT;arahy.YWUC8U;arahy.BH9RMT;arahy.XD5XGS;arahy.89WS3K;arahy.U1NS8X;arahy.7K2YJD;arahy.ZLM6U3;arahy.TXC3C1;arahy.5CG709;arahy.M7XEUY
Molecular Function	NAD binding (GO:0051287);	arahy.ZLM6U3;arahy.MID1KN;arahy.D51ZYB
Molecular Function	2-alkenal reductase [NAD(P)] activity (GO:0032440);	arahy.223T1K
Molecular Function	nucleoside-triphosphatase activity (GO:0017111);	arahy.Y0RSJ9
Molecular Function	mannitol dehydrogenase activity (GO:0046029);	arahy.Y0LS4I;arahy.13Q8F8
Molecular Function	monooxygenase activity (GO:0004497);	arahy.KVH5PD;arahy.BRFB8I;arahy.0Q00UB;arahy.77LVUR;arahy.F6Z6ZJ;arahy.BH9RMT;arahy.MG688V;arahy.ZA2U1L;arahy.IKG909;arahy.H0PP7S;arahy.27RLCF;arahy.E11MFK;arahy.PFDI3N
Molecular Function	ligase activity (GO:0016874);	arahy.YDF97G
Molecular Function	GTPase binding (GO:0051020);	arahy.Q0HNET
Molecular Function	N-acetyltransferase activity (GO:0008080);	arahy.RW2HW9
Molecular Function	thymidylate kinase activity (GO:0004798);	arahy.new_13705
Molecular Function	ubiquitin-protein transferase activity (GO:0004842);	arahy.087C8T;arahy.98ZYJR;arahy.KQ7CFK
Molecular Function	protein disulfide oxidoreductase activity (GO:0015035);	arahy.2R4S5U;arahy.KB1BCJ;arahy.63YKCR;arahy.MI3IQM
Molecular Function	transcription factor activity, sequence-specific DNA binding (GO:0003700);	arahy.FL9AGG;arahy.QINW4M;arahy.A26VA3;arahy.8X298I;arahy.L2HUY0;arahy.47NS3A;arahy.6TV8QX;arahy.1P6DI5
Molecular Function	phosphatidylinositol binding (GO:0035091);	arahy.HDV1A7
Molecular Function	Mo-molybdopterin cofactor sulfurase activity (GO:0008265);	arahy.QDY45T
Molecular Function	flavin adenine dinucleotide binding (GO:0050660);	arahy.MG259H;arahy.A78VKF
Molecular Function	ATP binding (GO:0005524);	arahy.FN6SHM;arahy.IFP09X;arahy.ABV5WU;arahy.AUSP9T;arahy.Q0HNET;arahy.PF9IHL;arahy.5PE0GF;arahy.0WT4V9;arahy.C3DRVP;arahy.BD0880;arahy.KQ7CFK;arahy.XA63TZ;arahy.Y0RSJ9;arahy.ICGL65;arahy.A0AXDD;arahy.J2Y82Q;arahy.X012TI;arahy.UZD152;arahy.NA6C8E;arahy.7E2TSQ;arahy.CNG2R8;arahy.FNUU23;arahy.QN0DU3
Molecular Function	electron carrier activity (GO:0009055);	arahy.PFDI3N;arahy.E11MFK;arahy.KB1BCJ;arahy.H0PP7S;arahy.IKG909;arahy.MI3IQM;arahy.MG688V;arahy.ZA2U1L;arahy.2R4S5U;arahy.KVH5PD;arahy.BRFB8I;arahy.0Q00UB;arahy.27RLCF;arahy.F6Z6ZJ;arahy.63YKCR
Molecular Function	cysteamine dioxygenase activity (GO:0047800);	arahy.IA16C4
Molecular Function	starch synthase activity (GO:0009011);	arahy.5JCE23
Molecular Function	heterocyclic compound binding (GO:1901363);	arahy.new_461
Molecular Function	oxidoreductase activity, acting on single donors with incorporation of molecular oxygen, incorporation of two atoms of oxygen (GO:0016702);	arahy.H0876V;arahy.39HIQW
Molecular Function	cysteine-type endopeptidase activity (GO:0004197);	arahy.D4D0YI;arahy.ANY7XW;arahy.N099DK
Molecular Function	structural constituent of ribosome (GO:0003735);	arahy.9F1UYE;arahy.N3M6GA;arahy.VEJ0KU;arahy.3CPC1Y;arahy.WZXK6X;arahy.39HIQW;arahy.H0876V
Molecular Function	phosphorelay sensor kinase activity (GO:0000155);	arahy.C3DRVP;arahy.7E2TSQ
Molecular Function	nucleic acid binding (GO:0003676);	arahy.W6YZV5;arahy.F01EC9;arahy.039TZW;arahy.JG8SFN;arahy.new_1403;arahy.T0DAJU;arahy.TCQK5L;arahy.TII4IQ
Molecular Function	obsolete gamma-glutamyltransferase activity (GO:0003840);	arahy.WWNC08;arahy.JR38A6
Molecular Function	transferase activity (GO:0016740);	arahy.QIF50Y;arahy.5QT5LS;arahy.80NE1D;arahy.AI24NX;arahy.820J93;arahy.11SE8F;arahy.H6BXSR
Molecular Function	hydrolase activity (GO:0016787);	arahy.B7RHXH;arahy.0AAB2E;arahy.QUE4GP;arahy.NM19P7;arahy.IP5B92
Molecular Function	glutathione transferase activity (GO:0004364);	arahy.LV9X9M
Molecular Function	RNA methyltransferase activity (GO:0008173);	arahy.30T4YV
Molecular Function	microtubule binding (GO:0008017);	arahy.QN0DU3
Molecular Function	sequence-specific DNA binding (GO:0043565);	arahy.QINW4M
Molecular Function	serine-type carboxypeptidase activity (GO:0004185);	arahy.YW5T73;arahy.996MJR
Molecular Function	methyltransferase activity (GO:0008168);	arahy.FN9JYV
Molecular Function	arginine transmembrane transporter activity (GO:0015181);	arahy.7UA4HL
Molecular Function	heme binding (GO:0020037);	arahy.ZA2U1L;arahy.MG688V;arahy.0Q00UB;arahy.C32PPW;arahy.BRFB8I;arahy.KVH5PD;arahy.E11MFK;arahy.PFDI3N;arahy.Z63W7Q;arahy.H0PP7S;arahy.IKG909;arahy.F6Z6ZJ;arahy.PJH2K4;arahy.27RLCF
Molecular Function	rRNA binding (GO:0019843);	arahy.H0876V;arahy.39HIQW
Molecular Function	alternative oxidase activity (GO:0009916);	arahy.TXC3C1;arahy.7K2YJD
Molecular Function	protein serine/threonine kinase activity (GO:0004674);	arahy.IFP09X;arahy.Q0HNET;arahy.UZD152;arahy.AUSP9T;arahy.0WT4V9;arahy.KQ7CFK;arahy.CNG2R8
Molecular Function	oxidoreductase activity, acting on NAD(P)H (GO:0016651);	arahy.840LER
Molecular Function	starch binding (GO:2001070);	arahy.HZCB2X;arahy.PFNU0X
Molecular Function	cysteine synthase activity (GO:0004124);	arahy.AI24NX
Molecular Function	protein disulfide isomerase activity (GO:0003756);	arahy.KB1BCJ
Molecular Function	iron ion binding (GO:0005506);	arahy.Z63W7Q;arahy.IKG909;arahy.H0PP7S;arahy.QUE4GP;arahy.Z1CJI9;arahy.FL8UUR;arahy.E11MFK;arahy.PFDI3N;arahy.BRFB8I;arahy.0Q00UB;arahy.KVH5PD;arahy.MG688V;arahy.ZA2U1L;arahy.27RLCF;arahy.0BPR43;arahy.NASX6J;arahy.F6Z6ZJ;arahy.PJH2K4
Molecular Function	transporter activity (GO:0005215);	arahy.APC7ZA;arahy.S6C4RP;arahy.C5IAZ7;arahy.Y4LYPQ
Molecular Function	drug transmembrane transporter activity (GO:0015238);	arahy.ZP3P1W;arahy.2T6Q54
Molecular Function	phosphorelay response regulator activity (GO:0000156);	arahy.V960AN;arahy.PDCB5X;arahy.C3DRVP;arahy.A9G6ZW
Molecular Function	ribonuclease III activity (GO:0004525);	arahy.21ET8L;arahy.LV1MMJ
Molecular Function	cation binding (GO:0043169);	arahy.HZCB2X;arahy.PFNU0X
Molecular Function	transferase activity, transferring glycosyl groups (GO:0016757);	arahy.X6QATA;arahy.TM884Y
Molecular Function	carbohydrate binding (GO:0030246);	arahy.KN6KIA;arahy.QHFZ4L;arahy.S1MRD7
Molecular Function	serine-type endopeptidase inhibitor activity (GO:0004867);	arahy.9N9F55
Molecular Function	3'-5' exonuclease activity (GO:0008408);	arahy.QZ1T53
Molecular Function	phosphatidylinositol phospholipase C activity (GO:0004435);	arahy.LS6X36
Molecular Function	adenosylhomocysteinase activity (GO:0004013);	arahy.9SLV88
Molecular Function	malate dehydrogenase (decarboxylating) (NAD+) activity (GO:0016619);	arahy.MID1KN;arahy.ZLM6U3
Molecular Function	actin binding (GO:0003779);	arahy.M0IUUR
Molecular Function	zinc ion binding (GO:0008270);	arahy.XEB2B9;arahy.CN67L5;arahy.HRDR92;arahy.13Q8F8;arahy.FN6SHM;arahy.087C8T;arahy.HRK85C;arahy.PS2EEH;arahy.VU08LY;arahy.P9B8Q3;arahy.98ZYJR;arahy.9T7939;arahy.Y0LS4I;arahy.KN6KIA;arahy.new_8503;arahy.YDF97G;arahy.NM19P7;arahy.ZGP79Y
Molecular Function	quinone binding (GO:0048038);	arahy.SN8RBH;arahy.TUB397
Molecular Function	choline dehydrogenase activity (GO:0008812);	arahy.A78VKF
Molecular Function	unfolded protein binding (GO:0051082);	arahy.Y0RSJ9
Molecular Function	nuclease activity (GO:0004518);	arahy.3FQ6RN;arahy.C9WYXW
Molecular Function	magnesium ion binding (GO:0000287);	arahy.D51ZYB;arahy.BD0880
Molecular Function	inositol oxygenase activity (GO:0050113);	arahy.Z1CJI9
Molecular Function	prenyltransferase activity (GO:0004659);	arahy.79IGHD;arahy.JHMF4W
Molecular Function	kinase activity (GO:0016301);	arahy.V0CC5T;arahy.FMIL5U;arahy.S15XUX;arahy.CN67L5;arahy.S977N0;arahy.QB4GTW;arahy.1FYE2A
Molecular Function	carboxypeptidase activity (GO:0004180);	arahy.WM42FH
Molecular Function	prephenate dehydrogenase (NADP+) activity (GO:0004665);	arahy.0LDE9J
Molecular Function	pyridoxal phosphate binding (GO:0030170);	arahy.11SE8F;arahy.QDY45T
Molecular Function	transferase activity, transferring hexosyl groups (GO:0016758);	arahy.5AB2LW
Molecular Function	signal transducer activity (GO:0004871);	arahy.U9EWE2;arahy.223T1K;arahy.HM3KYK;arahy.SPD1GG;arahy.LS6X36
Molecular Function	protein homodimerization activity (GO:0042803);	arahy.7E2TSQ
Molecular Function	GTP binding (GO:0005525);	arahy.A6R79F;arahy.ZFZ3ZQ
Molecular Function	lyase activity (GO:0016829);	arahy.T0QXQZ
Molecular Function	oxidoreductase activity, acting on paired donors, with incorporation or reduction of molecular oxygen, 2-oxoglutarate as one donor, and incorporation of one atom each of oxygen into both donors (GO:0016706);	arahy.2WQ742;arahy.NASX6J;arahy.0BPR43;arahy.7VN4CN
Molecular Function	serine-type endopeptidase activity (GO:0004252);	arahy.541GKY;arahy.HYR7NZ;arahy.5UA5U0
Molecular Function	cofactor binding (GO:0048037);	arahy.840LER
Molecular Function	heteropolysaccharide binding (GO:0010297);	arahy.HZCB2X;arahy.PFNU0X
Molecular Function	cysteine-type endopeptidase inhibitor activity (GO:0004869);	arahy.NHL70K
Molecular Function	L-lysine transmembrane transporter activity (GO:0015189);	arahy.7UA4HL
Molecular Function	copper ion binding (GO:0005507);	arahy.SN8RBH;arahy.S6C4RP;arahy.D51ZYB;arahy.TUB397;arahy.NM19P7
Molecular Function	microtubule motor activity (GO:0003777);	arahy.QN0DU3
Molecular Function	UDP-glucose 4-epimerase activity (GO:0003978);	arahy.9GGB7F
Molecular Function	structural molecule activity (GO:0005198);	arahy.ICGL65;arahy.X012TI
Molecular Function	transcription regulatory region sequence-specific DNA binding (GO:0000976);	arahy.L2HUY0
Molecular Function	basic amino acid transmembrane transporter activity (GO:0015326);	arahy.7UA4HL
Molecular Function	molybdenum ion binding (GO:0030151);	arahy.QDY45T
Molecular Function	binding (GO:0005488);	arahy.5TEF42;arahy.CV46MP
Molecular Function	aminopeptidase activity (GO:0004177);	arahy.PS2EEH;arahy.P9B8Q3
Molecular Function	structural constituent of cytoskeleton (GO:0005200);	arahy.A6R79F;arahy.ZFZ3ZQ
Molecular Function	ATP-dependent helicase activity (GO:0008026);	arahy.J2Y82Q
Molecular Function	tripeptidyl-peptidase activity (GO:0008240);	arahy.5UA5U0
Molecular Function	protein dimerization activity (GO:0046983);	arahy.6TV8QX;arahy.F8XE83;arahy.8X298I
Molecular Function	ATPase activity (GO:0016887);	arahy.PF9IHL
Molecular Function	DNA photolyase activity (GO:0003913);	arahy.C9KM7P
Molecular Function	4-alpha-glucanotransferase activity (GO:0004134);	arahy.PFNU0X;arahy.HZCB2X
Molecular Function	rRNA methyltransferase activity (GO:0008649);	arahy.HGG2PG;arahy.AFR4D1
Molecular Function	lipid binding (GO:0008289);	arahy.F4QKHX
Molecular Function	voltage-gated chloride channel activity (GO:0005247);	arahy.1YV20X
Molecular Function	aspartic-type endopeptidase activity (GO:0004190);	arahy.X0A8D9;arahy.Q8WU48
Molecular Function	L-glutamate transmembrane transporter activity (GO:0005313);	arahy.7UA4HL
Molecular Function	phospholipid-translocating ATPase activity (GO:0004012);	arahy.BD0880
Molecular Function	ATPase activity, coupled to transmembrane movement of substances (GO:0042626);	arahy.XA63TZ
Molecular Function	calcium ion binding (GO:0005509);	arahy.LS6X36
Molecular Function	hydrolase activity, hydrolyzing O-glycosyl compounds (GO:0004553);	arahy.S1MRD7;arahy.C3FF4U
Molecular Function	aminoacyl-tRNA ligase activity (GO:0004812);	arahy.new_461
Molecular Function	galactokinase activity (GO:0004335);	arahy.5PE0GF;arahy.NA6C8E
Molecular Function	RNA helicase activity (GO:0003724);	arahy.FN6SHM
Molecular Function	metallopeptidase activity (GO:0008237);	arahy.P9B8Q3;arahy.PS2EEH
Molecular Function	oxidoreductase activity (GO:0016491);	arahy.FL8UUR;arahy.K2AT2P;arahy.2U0HVI;arahy.QUE4GP;arahy.VPW2G6;arahy.XD5XGS;arahy.JDYV4L;arahy.173QHH;arahy.YWUC8U;arahy.ZGP79Y;arahy.PT4YLR;arahy.MC3KWT;arahy.S12RMD;arahy.GE3SEL;arahy.JB0HVI;arahy.FW69P6
Molecular Function	DNA binding (GO:0003677);	arahy.J7VJ5I;arahy.47NS3A;arahy.8X298I;arahy.FN6SHM;arahy.GF06UQ;arahy.0U0SSW;arahy.6TV8QX;arahy.K54NA5;arahy.1P6DI5
Molecular Function	peptidyl-prolyl cis-trans isomerase activity (GO:0003755);	arahy.PR9FWM
Molecular Function	primary amine oxidase activity (GO:0008131);	arahy.SN8RBH;arahy.TUB397
Molecular Function	chitinase activity (GO:0004568);	arahy.L6R1ZX
Molecular Function	uroporphyrinogen-III synthase activity (GO:0004852);	arahy.YYC1CT;arahy.FG2V1D
Molecular Function	coenzyme binding (GO:0050662);	arahy.6RSG0I;arahy.9GGB7F
Molecular Function	RNA binding (GO:0003723);	arahy.N3M6GA;arahy.21ET8L;arahy.AFR4D1;arahy.XAI7HT;arahy.QZ1T53;arahy.LV1MMJ;arahy.HGG2PG;arahy.WZXK6X;arahy.3CPC1Y
Molecular Function	iron-sulfur cluster binding (GO:0051536);	arahy.DXY8A4;arahy.HMTG6S;arahy.N1U5TX;arahy.30T4YV;arahy.840LER;arahy.CV4FMG
Molecular Function	peptidase activity (GO:0008233);	arahy.9N9F55;arahy.J2EJNX
Molecular Function	serine-type peptidase activity (GO:0008236);	arahy.new_4001
Molecular Function	chromatin binding (GO:0003682);	arahy.0U0SSW;arahy.J7VJ5I
Molecular Function	protein binding (GO:0005515);	arahy.N1R11Y;arahy.DMU7Q7;arahy.HBBQ58
Molecular Function	oxidoreductase activity, acting on paired donors, with oxidation of a pair of donors resulting in the reduction of molecular oxygen to two molecules of water (GO:0016717);	arahy.Z63W7Q;arahy.PJH2K4
Molecular Function	GTPase activity (GO:0003924);	arahy.ZFZ3ZQ;arahy.A6R79F
Molecular Function	damaged DNA binding (GO:0003684);	arahy.J2Y82Q
Molecular Function	histone-arginine N-methyltransferase activity (GO:0008469);	arahy.S977N0
Molecular Function	metalloendopeptidase activity (GO:0004222);	arahy.4AIN5Y
Molecular Function	cellulose synthase (UDP-forming) activity (GO:0016760);	arahy.3STG0N;arahy.12M25E;arahy.QW86C3;arahy.Y8JB9L
Molecular Function	oxidoreductase activity, acting on paired donors, with incorporation or reduction of molecular oxygen (GO:0016705);	arahy.ZA2U1L;arahy.F6Z6ZJ;arahy.MG688V;arahy.BH9RMT;arahy.KVH5PD;arahy.0Q00UB;arahy.77LVUR;arahy.BRFB8I;arahy.E11MFK;arahy.PFDI3N;arahy.27RLCF;arahy.IKG909;arahy.H0PP7S
Molecular Function	tRNA dihydrouridine synthase activity (GO:0017150);	arahy.MG259H
Molecular Function	organic cyclic compound binding (GO:0097159);	arahy.new_461
Molecular Function	nucleotide binding (GO:0000166);	arahy.F01EC9;arahy.ZGP79Y;arahy.TII4IQ;arahy.T0DAJU;arahy.JG8SFN;arahy.ND5IN9;arahy.TCQK5L;arahy.new_1403
Molecular Function	cation-transporting ATPase activity (GO:0019829);	arahy.BD0880
Molecular Function	phosphoenolpyruvate carboxylase activity (GO:0008964);	arahy.09V7NE
Molecular Function	4-coumarate-CoA ligase activity (GO:0016207);	arahy.JA1HFS
Molecular Function	alpha-mannosidase activity (GO:0004559);	arahy.KN6KIA
Molecular Function	acid phosphatase activity (GO:0003993);	arahy.M7XEUY;arahy.5CG709;arahy.F8NQNF
Molecular Function	cysteine-type peptidase activity (GO:0008234);	arahy.AJY7W8;arahy.ER2CNQ;arahy.6480K7
Molecular Function	protein kinase activity (GO:0004672);	arahy.X012TI;arahy.ICGL65;arahy.37QJR4;arahy.ND5IN9;arahy.A0AXDD;arahy.FNUU23;arahy.6FC4ID
Molecular Function	transferase activity, transferring acyl groups (GO:0016746);	arahy.NSA13U
Molecular Function	glucan endo-1,3-beta-D-glucosidase activity (GO:0042973);	arahy.E34YE0
Molecular Function	mandelonitrile lyase activity (GO:0046593);	arahy.A78VKF
Molecular Function	amino acid binding (GO:0016597);	arahy.NDI7S1;arahy.QCL9IC
Molecular Function	photoreceptor activity (GO:0009881);	arahy.7E2TSQ
Molecular Function	isocitrate dehydrogenase (NADP+) activity (GO:0004450);	arahy.D51ZYB
Molecular Function	catalytic activity (GO:0003824);	arahy.MP5FRC;arahy.6RSG0I;arahy.FLPC2Q;arahy.N42VFA
Molecular Function	hydrolase activity, acting on ester bonds (GO:0016788);	arahy.W6YZV5;arahy.039TZW
