# Supplementary material for: Comparative physiological and coexpression network analyses reveal the potential drought tolerance mechanism of peanut
Source: BMC Plant Biol. 2022 Sep 26;22:460. doi: 10.1186/s12870-022-03848-7 (PMC9511739; doi:10.1186/s12870-022-03848-7)
Supplement: Supplementary file 5 — Additional file 5. [file 12870_2022_3848_MOESM5_ESM.xlsx]

## Sheet: Table S1
Supplementary Table S5: The primers of mRNAs used in qRT-PCR
Gene Name	Forward primer	Reverse primer
ACT11	TTGGAATGGGTCAGAAGGATGC	GCTTCTTACTGAGGCACCACT
arahy.DTBC2U	TGTTCACATTCAAGCAGCTAC	CATTCGCCATGAACTCATATA
arahy.EIZJ04	AGTAGCATTCGAAGCATCC	TGAAGGTCATCCATGTAGAAC
arahy.GB2ICR	CCAATGAAGAGAGTGCTCATA	GCCAACAATATGCTATTGTTA
arahy.GG2XE6	ACAAGTGAAGCCTACACCTG	AACAGATGTGGACCTGGAA
arahy.H1W27A	TCCAACTATGCTCTCTACTCAC	CGTAGTTGCCATGAAGATTA
arahy.IBE8NF	ATGTGAGACTGATGCTGATG	TGGTTGCCAGCTCTTCTT
arahy.J6NIZK	GGATCTCGAATGACATTGAA	ATAAGCAACGTCTCGTCTTC
arahy.MHK3H7	AACTGGCAGAGGCTGAAG	CGTAACCATCTCCATCGTA
arahy.PX7TTT	ACTTGTTGCTGGAAGTCATG	GGATCTGCTATTGTCAAGTTC
arahy.RL6XLT	GGTGGTTATGTGGTCTATGC	GTGCTGCTGTAGTTAGACTCC
